# Supplementary material for: Cross-disease transcriptomic meta-analysis and network pharmacology reveal key therapeutic targets in rheumatoid arthritis, systemic lupus erythematosus and multiple sclerosis
Source: Front Bioinform. 2026 Jan 21;5:1744094. doi: 10.3389/fbinf.2025.1744094 (PMC12868135; doi:10.3389/fbinf.2025.1744094)
Supplement: Supplementary file 1 [file Table1.xlsx]

## Sheet: GENE EXPRESSION DATASETS
GENE EXPRESSION DATASETS
GSE55457	GSE55235	GSE15573	GSE1919	GSE36700	GSE247226	GSE89408	GSE17755	GSE12021	GSE77298	GSE10091	GSE93272	GSE64612	GSE51997	GSE52471	GSE30153	GSE13887	GSE10325	GSE21942	GSE26484	GSE23832	GSE16461
TGFBR2	SLC19A2	FAM110A	NCF4	NR4A2	HLA-DRB4	SPRN	MIR8071-2///MIR8071-1///IGHV4-31///IGHM///IGHG4///IGHG3///IGHG2///IGHG1	THSD4	CLK1	LOC101927469	SPATA2	IFI27	THSD4	VEGFA	LOC100129518///SOD2	ISG15	S1PR5	MIR612///NEAT1	MROH2B	CYP11B2	NAB2
GSN	KLF9	RNASE2	CCND2	CXCL6	PIWIL1	C10orf10	FASN	PKLR	BRD3	ZNF316	SOS1	PI3	PKLR	HNRNPLL	KRR1	STAT1	ARSJ	GLUD1	ATP2B3	MACC1	IGH
APP	NFIL3	S100A8	P2RY6	IL6	ATXN3	NCOA4	IGK///IGKC	CXCL10	FGFR1OP2	ZSWIM9	BHLHE40	SERPINB4	CXCL10	TRAF3IP2	TRDV3	TAP1	RHBDL2	HINT3	IRX3	ALDH7A1	PSEN1
SLC7A8	BCL6	S100A9	SNAPC1	TFPI2	GPM6B	IGLC1	IGHM	CYAT1	C1orf52	LOC107985302	E2F2	KYNU	CYAT1	CD24	VAV3	USP18	FGFR2	CPA3	LOC285593	C15orf57	LOC101928069
NUMA1	CEBPD	TEX261	STAB1	PCSK1	DCAKD	HSPA1L///HSPA1B///HSPA1A	MMP3	FAM92A1	MRPL18	LOC107986211	KDM5A	HPSE	FAM92A1	NAPSB	TRIO	IFI44L	DLG1	STT3A	GSTM1	F13A1	ARFGEF2
ZBTB7C	GADD45A	ARHGAP17	NISCH	CD1C	LOC101929148	IGHM	C10orf10	STMN2	CHORDC1P4	CCDC9	SERPINB4///SERPINB3	OASL	STMN2	CCDC92	APOL1	MIR612///NEAT1	PGA4///PGA3///PGA5	DKK3	LOC653160	LGR6	ZFP82
TMEM259	MYL6B	NUP62	FCGRT	CCL2	COL14A1	SKAP2///IGHG1	MIR1908///FADS1	PEAK3	DEDD2	CROCC	NAPA	IL36G	ST14	ZCCHC14	ZC4H2	RSAD2	MKLN1	ATAD2B	LOC101929269	SNORD116-26	SUPT7L
RHOB	KLF4	CTNNAL1	CYFIP2	LOC101930322///ABCC6	SYNPO2	COL3A1	CYP4B1	HAGLROS	GIGYF1	SCAF1	LINC00877	WIF1	HAGLROS	MB21D2	HERC5	IFI44	SYNJ2	MS4A3	PRLR	LRCH3	LTB4R
KRTAP5-8	FAM107A	BLOC1S1	NAIP	CYFIP2	HIST2H2AA4///HIST2H2AA3	INTS9	LOC100293211///IGHM	SEPT5-GP1BB///SEPT5///GP1BB	PNMA2	SCRIB	IRF9	TPBG	SEPT5-GP1BB///SEPT5///GP1BB	GAB1	SEMA6A	MX1	GUSBP9///GUSBP3	STAT2	CTSF	CD80	NDUFA10
TOP1	MXRA5	PCBP1	FBP1	FGFR2	CD5L	GADD45B	SCD	CCL4	H2AC16	CDHR5	STAT1	CXCL9	CCL4	MOXD1	ABCC3	MBP	HSD3B2	TET3	APOOL	XRCC4	HCP5B
RAB35	LST1	KLF2	POU2F2	ASGR1	RAB23	CHD7	CXCL9	EXOSC6	STX3	NUMA1	STAR	FOXN3	EXOSC6	NUFIP2	CPEB4	RXFP1	HBA2///HBA1	LOC102724323	ADAMDEC1	XCL2	SLC25A35
HSPA1L///HSPA1B///HSPA1A		RUNX3	FKBP8	SLC25A21	SMIM3	FER	FOXN3	CLSPN	MYO19	FOSL2	EP400	SERPINB3	GNG11	YME1L1	IFI27	TMEM63A	TMEM168	PTGFR	DLX6	C8orf37	GMPPA
TIPARP	TXN	GARS	CFB	OPRD1	CLIC2	UNC79	BCL6	RNF103	LOC100128494	ATN1	ME2	WNT5A	CYTIP	PHRF1	DDX60	TRIM2	PAN2	ABTB1	HNF4A	LOC101927204	SPTLC2
PLXNC1	ANXA7	AQP9	PTHLH	IER3	COL1A2	TPR	MAOA	HSP90AA1	LOC112268172	TPR	HSPD1	SERPINB13	IGLJ3	UGCG	IFI44	UBE2L6	UNC13C	RPN1	FAM170B	SRRD	POLR2J4
MIR8071-2///MIR8071-1///IGHV4-31///IGHM///IGHG2///IGHG1	HNRNPH1	MIR7703///PSME2	STC1	NAMPT	GJA8	IRX3	IGLC1	DNAJA4	PAGR1	CLEC12A	MAP2K2	L3MBTL1	CD1C	KLF11	STAT1	PML	TRIM2	HBB	RPS6KA6	PGM5-AS1	LOC283045
PCDHGA3///PCDHGA5///PCDHGA6///PCDHGA10///PCDHGA11///PCDHGA12///PCDHGC3	PPP1R15A	C14orf2	IL11	SGK1	UGT2B15	PER1	H1FX	SNX10	PELP1	SH2B1	RSBN1L	NMI	SNX10	PMEPA1	LRRC42	XAF1	UPK3BL///POLR2J3///LOC441259///POLR2J2///POLR2J	EIF5	TRPC7	VPS18	EIF3K
DUSP1	IGLC1	GNE	MCM9	BMP6	ST6GALNAC5	ZFP36L2	APOD	CSRNP3	EMP2	LOC284412	HTR2B	SPTLC2	CSRNP3	CARNS1	ZBTB10	IFI6	MBP	SERPINB9	DCT	NAMPT	MTRF1L
CES1P1	GADD45B	GDPD3	ACE	SCRG1	CNTN6	JUNB	SDC4	ANKRD18B	POLA2	D2HGDH	C15orf39	S100A12	ANKRD18B	RHOBTB3	ABCA1	CFLAR	MDM4	OSBP	TAC1	H1F0	INPP5A
MCL1	FOSL2	NUP93	PLD3	LRRC17	PIK3R4	MYZAP///GCOM1///POLR2M	ITPKC	TMEM63C	SNAP23	TNKS1BP1	TAPBP	OAS2	TMEM63C	IKZF3	PPP1R14B	IFI35	FAM92A1	LTF	CNFN	FOLR2	TECPR1
SRPRA	ATF3	GSE1	EPHB2	PLD1	GABBR2	SAV1	GUSBP11	MAPK8IP3	MIR9-1HG	HDGFL2	NUP62	CD47	MAPK8IP3	EGR1	DAPP1	IFIH1	MIR6716///PHLDB1	PPP4R3A	GNG4	CYB561A3	TPCN1
MIR637///DAPK3	MYC	RAB11FIP3	PHLDA2	NDP	NDUFA7	COL5A2	SFPQ	BCAR1	HSPA7	ZNF444	JAK3	SPRR2B	BCAR1	TLR10	KMT2E	TBX2	ANKRD12	COPG1	MB21D1	GPR84	OR7E156P
PER2	HLA-DMB	MYL6	NR4A3	CD55	ATXN7L1	FASN	TK1	CLEC18A///CLEC18C	TCF19	OBSCN	JUNB	PAIP2B	CLEC18A///CLEC18C	MTMR3	RAB23	EIF2AK2	LRRN3	UBE2I	KLHL30-AS1	MYO10	ALG3
GLYR1	KLF2	TJAP1	SPP1	CXCL2	SPATA6L	ANGPTL4	TRIM14	C1QC	ATP6V1G1	FBXW4	STAMBPL1	NOD2	C1QC	CD84	KIAA1614-AS1	CREM	PCSK6	PSMB4	SSPO	PUS7	ZNF844
GADD45B	C10orf10	GNB1	CXCL9	ZNF423	ALDH5A1	SMC5-AS1///MAMDC2-AS1	DDIT4	LOC101929115///KMT2A	HSPH1	APC2	TRAPPC1	S100A9	LOC101929115///KMT2A	IL7	PNPLA8	SBNO1	SLC25A13	SLC16A1	ZNF771	YPEL1	NFYB
	UCP2	SH2B3	MAP3K14	THY1	CYP46A1	MLH3	ADM	GTPBP1	FAM111B	ACAP3	ATM	TRIM14	GTPBP1	RPL15	FAM46C	GBP1	PKP4	SNORD10///SNORA48///SNORA67///EIF4A1	SPAM1	FSD1L	ADARB1
CYP1B1	MAFF	RNF214	GARS	SLC2A5	MFAP5	ZFAND5	P2RY6	CRYAA	IRAK3	CEMP1	GRINA	PHYHIP	CRYAA	ZBTB42	SAT1	IRF7	UPK3BL///POLR2J3///POLR2J2///POLR2J	HSPA1B///HSPA1A	MERTK	FAM160A1	MOB3B
HADHA	HSPA1B///HSPA1A	FNBP1	PIP	DUSP1	CYP4A22///CYP4A11	SF3A3	CD52	CXCL11	UHRF1	LOC105378460	FNBP4	MYD88	CXCL11	IGHM///IGHG1	MAP3K7CL	LAMP3	LOC100190986	ARFGEF1	HTRA4	HMCN2	CHTF18
LOC102724250///NBPF26///NBPF19///NBPF10///NBPF15///NBPF11///NBPF1///NBPF14	IGHA2///IGHA1///IGH	MFNG	BCL2A1	EPB41L3	SGSH	MSRB2	MT1X	KCNC2	GADD45B	ING5	CCDC170	TYMP	KCNC2	WWC2-AS2	VTI1A	IFIT3	ATM	PKN2	LOC100288798	HSD3B2	RAB3D
TFAM	EPHB2	ORM1	RB1	PTHLH	FBXO16///ZNF395	POLR3A	CDO1	SEZ6L2	DNAJA1	CROCCP2	TCF7L2	ADAP2	SEZ6L2	GPM6A	AIM1	LCAT	KPNA5	HBA2///HBA1	SCAMP4	IKBKE	LYRM7
SFSWAP	IGK///IGKC	PRKCH	MIR7703///PSME2	SYN1	AP4E1	VIMP	GADD45A	LOC101928314	HSPD1	MIR937	ZYX	AKR1B10	LOC101928314	AKT1	SURF6	TMEM140	LIPE	PTEN	LOC286058	PLAU	CAPZA1
FKBP5	PIGA	MXD4	TIMP4	ADAM12	RAPGEF5	ODAM	RGS19	GALNT5	CCNL1	LENG9	USP31	PARD3	GALNT5	C22orf34	KLRC2///KLRC1	SPATS2L	OTX2	FBXO33	USP48	GSTM5	TLE2
LRRC3	CALML4	IARS	IFNG	CXCL14	LOC101060835///LOC100996809///HLA-DRB6///HLA-DRB5///HLA-DRB4///HLA-DRB3///HLA-DRB1///HLA-DQB1	CSNK1A1	SERPINA3	IGHV4-31///IGHM///IGHG3///IGHG1///IGHA1	UBB	SLC27A1	CD99L2	MPZL2	IGHV4-31///IGHM///IGHG3///IGHG1///IGHA1	MFSD12	TUBB	N4BP1	LOC101929497	ELAVL1	FLJ37035	ERG	MIR6824///SLC26A6
XPO7	HLA-DPB1	DNMT1	PIK3CD	MMP13	LOC100127886	COPS8	CDC42EP4	SPRY4-IT1	LOC105370910	CBX7	GATA1	NR3C2	SPRY4-IT1	CCDC58	CLIC4	TNFRSF11B	TF	PPP6R2	MDM4	SPATA12	KIAA1109
ADAM15	MIR6883///PER1	IL2RB	RNASE6	CILP	NRXN1	ZBTB7C	HSPA6	COL12A1	UBBP4	MUC12	KCNE3	IFI6	COL12A1	PATZ1	SLC25A17	APOL1	PGC	ASMTL-AS1	MCF2	TMEM8A	TERF2
PI4K2A	CDKN1A	HNRNPD	CAMK4	FCMR	AIM1L	FOSL2	LMOD1	PCBP1-AS1	CIART	SCARNA17	LRRC25	KRT16	PCBP1-AS1	IGK///IGKC	LPIN1	MIR7703///PSME2	DOCK5	PSMD5	LOC728445	MIR21	PLAGL2
EIF4G1	LOC100506718///FLRT2	PDHB	ASNS	TACSTD2	PRICKLE3	LTBP4	RHOB	TOR1AIP1	FOS	MZF1	UBALD2	CXCR2	TOR1AIP1	MRPL10	ZZEF1	OAS3	CNTNAP4	APAF1	ZNF385D	ETFBKMT	SH3RF1
CSF1	SNORD10///SNORA48///SNORA67///EIF4A1	PARP1	TGM2	OGN	LAMA2	NDFIP1	SLC36A1	ETV3	AHSA1	NOL3	UBQLN1	STAT1	ETV3	ZNF35	ST3GAL4	OAS2	WDR59	MRPL23	FOLH1B	CLEC4E	SF3B4
TNKS2	ZFP36	GMDS	CRADD	TNFAIP6	COL10A1	CYP2C9	ZFP36L2	LRRFIP1	SCRT1	BCL2L12	C10orf54	CLEC7A	LRRFIP1	MGC16275	SH3BP5	CHST12	TMEM165	ALYREF	SYCP1	LIG4	RABEPK
JUN	CYR61	PHRF1	ABHD14A-ACY1///ACY1	LOXL1	CSH2///CSH1	DUSP23	CORO1A	CXCR4	AP1M1	ZNF219	ZNF226	HERC6	CXCR4	TRIM2	ELP5	HERC6	SIAH1	MTDH	SPI1	LOC388882	BEST1
P2RX6	NREP	TTF2	MAN2B1	SFRP1	SSPN	RERE	CD27	ZBED2	ST13	GSE1	FGD2	GBP1	ZBED2	ARMC2	STON2	HBB	ERBB3	ARPC4	TMEM44-AS1	CD160	PIP5K1A
EEF1A1	IGLV1-44	SRF	CYP1A1	INHBA	CDC42BPB	NSUN5P1	ADH1C	UBD///GABBR1	GEM	LOC107984338	TYMP	CYLD	UBD///GABBR1	AQP3	SFMBT2	IFITM2///IFITM1	SRSF4	EFCAB14	IRAK3	FARSB	FKSG49
TGFBRAP1	BTG2	PACSIN1	RIN1	SLC30A6	ASCL1	FGFBP2	CALB2	LMO2	RB1CC1	PRRT3	IWS1	N4BP1	LMO2	TOP1MT	MRPS25	OASL	ZDHHC21	CAPZA2	KIAA1462	PIH1D2	CNIH4
SH2D1A	MTSS1	CKLF	CKS2	TNFAIP3	TMEM47	PSMB2	TF	HOTS	MCM3	RXRA	GMIP	FAM189A2	HOTS	MLIP	THBS1	PDGFRL	TRPM3	TMEM192	CASR	NCR1	PATZ1
FERMT2	CSK	TMEM109	ERP29	BMP2	TACR1	LOC284336///POU2F2	SLC6A3	WDR27	EPC1	INO80E	DEAF1	C2orf68	WDR27	SORD	UGCG	TXN	AKAP12	OSM	SLC6A2	GLCCI1	SPRED2
COL6A1	ADAMTS1	KCTD5	CDS1	QPCT	IRX5	EPB41L4A-AS1	ORAI2	HSPG2	H3C3	TELO2	FMNL1	IRF7	HSPG2	SNN	ZNF239	CASP7	B3GALT2	FBXO16///ZNF395	LOC729732	UTS2	SDHAP2///LINC00969///SDHAP1
HMGN4	DOCK10	KLF13	IFRD1	RHBDD3	KIZ	PRDX6	RBPMS	CLDN15	DNAJB6	S100A9	TRIO	PEG3	CLDN15	KIAA2022	RBMS1	LY6D	BCL11A	DNAJC14	PCGF2	PYGM	H2BFXP
SPTBN1	MARCKS	NDUFB3	MAFF	STC1	NEU3	RNF208	TSC22D3	GBP1	PPP2CB	TSNARE1	IKBIP	CD24	GBP1	RGP1	SUSD4	IFIT5	RNF125	HIPK3	LMCD1	PIR-FIGF///PIR	FBXO31
CSNK2A1	APOD	SRSF5	ZNF165	ISLR	AQP4	SMYD3	TIMP4	PDE5A	RYBP	EXD3	KBTBD2	EFNA5	PDE5A	C10orf128	ACSM3	RALA	EDIL3	NONO	TCAIM	ACOT2	PAXIP1-AS1
KCNQ2	SORL1	AIF1	CD1C	PCOLCE	PSG5	PGBD2	PLPP3	CHEK1	TUBB	ZNF580	THAP10	TCN1	CHEK1	LOC554206	SLC9A8	PIR	MAP9	MALAT1	PARP10	CAPG	DSTYK
HIPK2	OSBPL3	PYCR2	GATM	NRP2	DIMT1	CHPF	CYB5A	SNORA11E///SNORA11D///MAGED4///MAGED4B	CLTA	LZTS2	PRR5L	SAMD9	SNORA11E///SNORA11D///MAGED4///MAGED4B	PROX1	RIT1	HIST1H2BC///HIST1H2BI///HIST1H2BE///HIST1H2BF///HIST1H2BG	NKX2-2	ADAM9	GGA1	TET1	LOC100294033///TCAF1
HTATSF1	HLA-DPA1	UBL5	FCGBP	IL11	COL6A1	SNHG15	FOXO3	LINC01272	KIN	ARFRP1	CCDC88A	TIGAR	LINC01272	IGKV1OR2-118	C9orf72	RPL15	MAP2K5	C21orf33	VWF	OR6Q1	PEX7
FN1	ADM	DNAAF5	ASAH1	KCNE4	OLFML3	PRELP	CDH11	ATP2A3	CHORDC1	GJC2	UBA1	OAS3	ATP2A3	C20orf196	ZNF460	KIT	ACY3	VDAC1	TANC2	KLHL13	UBE2D4
HUWE1	CYP4B1	ALDH9A1	NMB	EDNRB	KCNMA1	RNF32	LRRC15	ZFP36L1	NPIPB5	DM1-AS	INHBC	XAF1	ZFP36L1	ING1	ZC3HAV1	LRP8	RB1CC1	CLEC7A	CNTNAP4	SLC16A6	PREP
FOXO3B///FOXO3	COTL1	FOXJ3	IARS	EREG	TRPM8	IRF2BP2	IGHA2///IGHA1///IGH	SLC15A3	KIF18B	TRIM41	GPSM3	PNP	SLC15A3	EFCAB13	GPCPD1	ACSM5	NCKAP1	THOC6	RGPD4-AS1	IL18RAP	MSX2
FOSL2	TFPI	EP400	BAK1	PRKAR2B	RBFOX2	LYNX1	CLDN5	LOC105371352	STIP1	KRBA1	RAB5C	LINC01278	LOC105371352	IGKV1OR2-108	PDCD11	KIAA0391///PSMA6	ATAD2	2002-09-01	SFTPB	SNAP47	BRMS1
PTPRA	LOC100129518///SOD2	ZC3H7A	RRAD	SLC39A8	LGSN	CEBPB	MAFF	RUVBL2	TAF7	TAB1	ARF6	RRM2	RUVBL2	LTBP3	KIF12	TROVE2	TRPM6	LOC101930112///SPG7	RAB3C	SOD2	ARIH2
TSR1	DOK2	SUGP2	DDIT4	CSGALNACT1	CDR1	FAM134B	RRAD	PRKAG2-AS1	CBX5	MNT	LARP1	DCTN5	PRKAG2-AS1	ABHD15	PHF23	RBCK1	FBXW7	CCDC88A	TSHB	MIOS	UTP23
LOC101928826///TPT1	THY1	ACOT13	ZEB1	CPQ	ARL4D	MPC1	FANCC	GLS2	FASTKD5	FLYWCH1	ARID1A	CRY2	GLS2	PTPN18	PPP5D1	PARP11	STK38L	SNRNP40	ATP12A	C17orf105	MFSD4B
CAMKK2	CXCL12	RRAGD	SEPP1	SERPINE2	PCSK2	SLC9A6	UCP2	GFI1	LINC00641	CXXC5-AS1	PPARA	PSME3	GFI1	RPL35A	ASAP1	PSMA3	OLIG2	SFPQ	THSD4	SLC43A3///PRG2	LUC7L3
PTMA	ZBTB16	SLC22A17	FAM3A	CRTAC1	EMC1	C12orf57	GPD1	PLA1A	RSRC2	TNRC18	HNRNPUL1	DDX58	PLA1A	ARHGAP35	SPPL3	PLSCR1	COL11A1	SETX	DEFB108B	C3	NPAS2
GTF2F1	BAG3	STK38	CFHR2	NR4A1	GABRA2	SASH1	TYMS	UHMK1	RLF	PLEKHH3	ZNF780A///ZNF780B	NFIB	UHMK1	TPM1	NFKBIZ	PSME1	IGF1R	RLIM	B3GALT1	TMEM218	PRKAB1
PDLIM5	ADCY2	RCC2	ARHGDIA	PPP1R10	ATP2B2	FAM3A	IL1R1	FAM132A	IP6K2	LOC101059906	GIMAP8	PLBD1	FAM132A	USP32///USP6	ZKSCAN3	PSMB9	FAM124A	SNAPC3	C20orf166-AS1	FPR1	XYLB
THAP3	MT1M	NUP214	ANXA1	LSP1	TPD52	SYK	JCHAIN	TAS2R4	MAP3K8	SART1	C6orf62	MSH5-SAPCD1///SAPCD1	TAS2R4	JCHAIN	HIST1H3F///HIST1H3B///HIST1H3H///HIST1H3J///HIST1H3G///HIST1H3I///HIST1H3E///HIST1H3C///HIST1H3D///HIST1H3A	KPNB1	ICOSLG	YY1	SOX5	C15orf48	FOXR2
PRPF6	LY86	MIF4GD	TXNRD2	SRGN	ZNF589	TMEM200A	SLC6A10PB///SLC6A10P///SLC6A8	RANBP17	RAET1E	ZC3H18	ARRB2	MX1	RANBP17	GNS	METTL26	IFIT1	ZKSCAN1	CLTA	NFIB	WWC2	FANCL
HNRNPU	CD52	HNRNPR	GABRG2	PCK1	MYH8	PHC2	GPC3	SH2D1A	HSPA4	MAP2K7	PPDPF	ATP12A	SH2D1A	EIF4EBP2	NUP62	NMI	KITLG	FUS	ZFAND4	OPRPN	ME3
TOX4	COL3A1	JADE1	HES1	ECM2	SYNPO2L	PFDN4	HLA-DMA	TSEN54	HSPA6	ZBTB4	MAP2K7	MAGI2	TSEN54	RAB1A	INAFM2	HBA2///HBA1	PPM1A	TOMM22	RSPH14	CEBPE	C15orf57
PKP4	LOC100996809///HLA-DRB4///HLA-DRB1	CARD11	KCNAB2	RDH16	TTC39A	MAGED4///MAGED4B	CD4	LOC101929628	FKBP4	LOC107983998	SLC3A2	DEFB4B///DEFB4A	LOC101929628	FKBP11	PANX1	LAP3	LOC101930303///LOC101930301///TRIM16L	QSOX2	GRK4	ARL13A	MIR7112///BOP1
OGFR	RND3	E4F1	BLVRB	CEP41	KRAS	TPD52L1	ZWINT	COL25A1	LOC642361	SURF6	GLP2R	SLC47A1	COL25A1	TIMM23B///TIMM23	CHN1	CALCA	GJB1	ARF6	SSX2B	ENC1	TGFBR2
EIF1	HLA-DRB1	HPS6	HCAR3	SQRDL	SCN4A	DUSP18	DYRK3	PLEKHH2	RCL1	LOC107985556	NUCKS1	SLC18A2	PLEKHH2	IGHM	KALRN	LGALS3BP	ZNF652	GLUD2	OR2C3	NFKBIE	UBTD1
HES1	GABARAPL1	EIF4A3	DUSP4	POSTN	CD8A	ITPRIP	CDKN1A	CD80	YPEL5	BRAT1	NCBP1	SLC7A11	CD80	SUB1	TMIE	KCNH2	CLIP1	UBE4B	FRMD4A	LYZL6	CCDC71L
SOCS3	DNAJB1	TRRAP	ATM	AKR1B1	SHANK2	SAYSD1	NFIL3	LOC105371622	ZNF410	SIX5	ATF1	PELI2	LOC105371622	MIR7110///PDIA5	TCF7L2	SPAG11A///SPAG11B	DLK1	IDH3A	OBSL1	NOC3L	UBE2Q2L
ATXN7L3B	CYAT1///IGLV1-44///IGLC1	SLPI	MAP4K5	PTGES	CAT	IL7R	C2	TTLL9	LSMEM1	ARHGAP27P1	FOXO3B///FOXO3	RAB27A	TTLL9	RRM2	MORF4L2	PFKP	FSD1L	MIR6883///PER1	COL28A1	DGKD	RDH10
EZR	AASS	RBP7	RARRES3	PIN1P1	INO80B-WBP1///INO80B	PHC3	RRAS2	RNF19B	TAMALIN	FAM156A	PIK3R1	FABP5	RNF19B	MGLL	ACTR1A	ATP2A2	LDB3	ATP5G3	SLCO4A1	FCGR1CP///FCGR1B///FCGR1A	SMA4
EIF4G2	SAV1	BUD31	CD4	GCH1	KIR2DS5	MRAS	HNRNPA1	EHD4	IST1	PPP1R12C	MEX3C	RIT1	EHD4	PAM	SLC30A7	LY6E	CNTN1	SMIM7	EML1	GPR63	GRK2
ARHGAP1	ABTB2	CAMP	GAA	HCFC1R1	SPANXA2///SPANXB1///SPANXC///SPANXA1	TIMP2	FAM107A	HNF1A	NEMP1	INF2	SMC3	NAMPT	HNF1A	PRDX4	RRP36	IFITM1	DAAM1	MAT2A	ZNF814	LOC284241	TMEM185B
MAST2	IGKC	C6orf136	LILRA3	CD1D	CDKN2C	AFAP1	ADH1A	RAB8A	ZNF667	SH3GLB2	BRCC3	S100A7	RAB8A	MARCKS	STOM	NUDT21	PDE3B	ACTG1///ACTB	HBEGF	MOP-1	ARPC4-TTLL3///TTLL3///ARPC4
FOLR1	APOLD1	INTS9	CD55	SLC39A14	BAIAP2	PCOLCE2	HLA-DMB	CD38	ZFAND5	INAFM1	MOB3B	MCF2L	CD38	UNC5B	NLN	PSMA5	GDA	ARPC4-TTLL3///ARPC4	MESDC2	MTX2	PPP1R3B
GABARAPL1	BLNK	HK3	CAPN3	ACSL4	NOL12	CASC3	MXRA5	TOR1AIP2	TUFT1	ZNF213	ZNF503	CTDSPL	TOR1AIP2	PARP14	PTGDR	FBLN2	RNF180	RPS27A	JRK	NUBPL	PRIM2B///PRIM2
ATP6V0E1	IGLJ3	SRRM1	PI3	TNFRSF11B	DLG3	RRM2B	ARHGDIB	MAML3	MELK	PVRIG2P	MRGBP	FAM134B	MAML3	IGKC	SFT2D2	TRIM22	RAB30-AS1	RC3H1	GFRA3	ZC3H12C	MRPL2
UNC45A	TLR7	TXN	FSTL1	WISP2	CA12	CD47	RAC2	EPYC	DHDH	LINC01786	MAFK	ADAMDEC1	EPYC	SAR1A	IFNGR1	UBE2L3	CYP17A1	DDX3X	LOC101928419	MAGI3	SEZ6L2
SNORD73A///RPS3A	NID2	ZNF207	RENBP	L3MBTL1	LRP1	VRK3	AGPAT2	WHRN	OSER1	SPRN	GPATCH2L	UBE2L6	WHRN	DSE	SP3	MIA	MKX	SLC25A37	SKAP2	KRTAP6-2	KIAA0556
UBC	C1orf54	COPS7B	MIR22///MIR22HG	CLIC3	TARP///TRGV9///TRGC2	TNFAIP8L2	COL1A2	SLC8A1	GET4	UNKL	HOXD9	ARNTL2	SLC8A1	ZNF747	HIPK1	SHB	DAO	SAFB	POLI	FRAT1	ACSS1
SNRNP70	ANGPTL7	UVRAG	GAS7	NFKBIA	PLA2G16	RBM26	GADD45B	FAM26F	CACYBP	HDAC5	RNF126	FAM234B	FAM26F	RGS13	EHD4	F2	TENM1	LOC100134445	LY6H	SASS6	RNF126
ENG	BTG3	IFT20	C14orf1	MDK	CORO1B	RGCC	C6	FOXC1	MAP1LC3B2	HBB	TOP2A	KRT6A	FOXC1	GAS6	DNAJC27	FOXA2	ZNF814	PDIA4	SPEM1	SLC25A19	TAB1
DHX9	EIF1	SLBP	MSX2	LOX	CFHR1///CFH	FAP	BLNK	ATP11C	RBM39	SNRNP70	AKT1	LYN	ATP11C	ARHGAP24	SERPINB9	FABP5	LMO3	RBBP4	LZTFL1	WDR63	ATF7
MEG3	LOC101060835///HLA-DQB1	PUF60	HSPA1L///HSPA1B///HSPA1A	TUBA1A	TLK1	ARPP19	CEMIP	STAT1	ANPEP	ARVCF	MIR6787///SLC16A3	FLNB	STAT1	KNL1	PDK4	MRPL42	CROT	NDRG3	HIST1H2APS5	CATSPER2P1	MIR8072///LOC100293704
SRRT	ARPC1B	DDX54	RCAN1	KLF4	PRAMEF2///PRAMEF1	C1QTNF1	PLIN2	CLEC7A	AMACR	MAD1L1	FIZ1	IFI16	CLEC7A	RPA1	ZNF555	SAMD9	CYTH1	PRDX1	TIMM8A	TDRP	IGKC
NR2F6	CSF1R	TSPYL1	NUCB1	AQP9	PTPRR	CRTAC1	COL8A1	CDK14	C18orf54	MLLT1	UMPS	KRT6B	CDK14	BRD3	CD44	SPCS3	ZFYVE16	MDM4	SLC18A2	VGLL3	VCPIP1
IL1RL2	SDC1	SLC52A2	SIPA1	ALPK3	TMEM144	ZFAS1	AGTR1	PRSS2///PRSS1	LINC01783	C1orf35	GNMT	LEPROTL1	PRSS2///PRSS1	SIGLEC10	TMEM74	SPAG11A	EIF5B	SIN3A	HEPACAM2	INSL4	SHROOM1
STX16	LOC101930405///IGHG1	CCDC92	TM4SF1	ORM1	CDH1	CXorf65	SRPX	LOC100288123	MAGED1	ZNF783	LINC00675	AMD1	LOC100288123	CD38	XIST	LOC101060835///HLA-DQB1	GPIHBP1	POLK	PTRF	RGS3	BPIFA4P
APLP2	TNS3	ATP5E	TNFRSF4	ADAMTS5	GRM1	GFOD1	DUSP4	OAS1	SNORA105B	DMPK	TTC39B	NFATC2IP	OAS1	TYMS	LINC01225	FAS	LOC158402	PER2	LEPROT///LEPR	NFKB1	ERGIC2
ZCCHC14	IGLJ3///IGLV@///IGLC1	MAGED1	FCGR1CP///FCGR1B///FCGR1A	IL2	B4GALT6	HSPA1L	XYLB	FBXO17	CASP2	SCART1	TGFB1	IDH3A	FBXO17	KIAA1143	JMJD1C	SYNCRIP	LDLRAD4	LILRA5	MYH11	PPIF	PTCD3
MAT2A	GRPEL1	PHACTR4	GALNT3	G0S2	RRP12	THNSL1	TRBC1	GM2A	FBXW10B	PRX	OTUD5	ITPR2	GM2A	SCARB2	FAXDC2	PSMB8	CEP290	LMBR1	CRISP2	KCNN4	ERAL1
E2F3	PLBD1	CALM3	PLEC	MEIS1	ADCY8	SMKR1	ICOS	C5orf66-AS1	CIT	CHST12	CLEC7A	MCL1	C5orf66-AS1	CUL3	RANBP1	GOLT1B	CDKN1C	LRIG2	AK7	FOSL1	LOC100507353///CACNA1A
HRH1	JCHAIN	LOC101929243	PFN2	RNASET2	ALOX12B	CXCL13	NID2	REG3A	IER5	TNK2-AS1	POU2F2	PLCB4	REG3A	MAN2B2	NSMCE4A	CHMP5	RASGRP1	TP53	SLC17A1	PLAUR	FAM208B
CACTIN	COL1A2	AKR7A2	CMKLR1	GK6P	GBX2	AOC3	CD79A	OPN5	KHDC4	CCDC154	FBXO45	SCO2	OPN5	ERP44	SAMD12	IFI16	FAF1	CALR	DNAJB9	IFT122	SLC25A17
B2M	MTHFD2	ORM2	SH2D1A	CORO2B	CCND2	PID1	GBE1	LOC254896///TNFRSF10C	YTHDC1	MUC5B	LGALS9	CARHSP1	LOC254896///TNFRSF10C	LOC105376805	LOC100506123///LOC100506076	NRAS	FIGN	G0S2	CLEC7A	BTG3	HCN4
ZFP36L1	LRRC15	ZNF330	TSC22D2	MMP9	PAX8	SRSF10	MFNG	ARL11	MANSC1	LOC727978	ZNF189	GALNT6	ARL11	BTBD2	SLC16A6	NDRG2	MCTP1	GLTP	PRR12	S1PR5	ZNF271P
GRB10	AIF1	ZNF696	DENND4B	SNAPC1	LRP12	ADNP	APOBEC3G	CTSZ	RASD1	MIR4763	PXK	CHI3L2	CTSZ	NDFIP2	ATAD2	SLC25A6	FZD3	ARMC10	LOC105376944	JPH3	BCL2L12
MRPL57	NCF1C///NCF1B///NCF1	YEATS2	EZR	GSAP	CALB2	BTN3A3	CD53	TNFSF8	DNMT1	MEGF8	RHOG	CHRNA9	TNFSF8	FYN	CHRM3	RTCA	GPR37	FOXP1	OPRD1	SPON2	CHRNG
MYO9B	NCF1	LY96	PPIL2	MMP1	XRCC4	MAGEF1	MAP1B	IGLJ3	GADD45A	MLLT6	MYO1G	CLDN8	CACNA1E	SLC43A2	GSN	ANP32E	TOX	COX8A	LZTS1-AS1	KRTAP24-1	ATP5SL
ZNF24	ITGAM	RNF216	MTHFD2	ITGA1	SLC6A8	LOC101928524	CEP164	CACNA1E	PSMC6	TRIM56	DISC1FP1	S100A8	LRRC7	PDK3	NDUFAF4	ZNF259P1	IREB2	CYBB	ADGRG6	ATOX1	TFE3
PCDHGA3	GAS2L1	PDHA1	AKAP11	MAP3K5	CD163	CDK11A///CDK11B	KLF9	LRRC7	DRAP1	ARHGAP33	TFCP2	LOC100129518///SOD2	CCNJ	ELL2	PEX10	PRPS2	TESK2	VPS29	LGALSL	HK2	IL11RA
SEMA4G	LOC101060835///LOC100996809///HLA-DRB5///HLA-DRB4///HLA-DRB1///HLA-DQB1	PAFAH1B1	IL24	PTP4A1	CXCR6	WBSCR28	ATF4	CCNJ	LDHA	HIRIP3	RPAP2	DSC2	TMEM255A	PRKCB	CCNT1	NPRL3	LDLRAP1	ACTB	GLRB	CBX2	ZNF30
PRKACB	RNASET2	RAB24	SPINK1	IRF4	WTH3DI///RAB6A	CNDP2	PPP1R15A	TMEM255A	ZNF844	PIDD1	SPEN	MYH14	TGM7	SLC44A1	ZNF346	LARP1	CDC14B	FGD4	CSF1	CYP2S1	HOXA6
NADK	CD4	CD74	SRSF7	BDNF	CCDC71	TP53I3	SCN2B	TGM7	PMEPA1	ZC3H4	ETNK1	MGST3	PRUNE2	KIF13A	BEX1	RTP4	SEMA4D	APLP2	TBKBP1	PLEKHG4B	LRPPRC
IL1R1	CIITA	TCTN3	ATRN	PLK2	SLC26A4	KAZN	ACLY	PRUNE2	CHKA	LINC00685	MIDN	ZSCAN18	DNAJC3	CDK6	CLUHP3	NUP188	ANKRD42	STAT3	IL12RB1	PRKG1	PLAC8L1
FBXW4P1	PTGS2	DAZAP1	HNMT	COL1A1	FRMPD1	CDC73	TNFSF11	DNAJC3	TSPYL2	ZNF579	TFAP2A	RASGRP1	HERC2P7	WDFY4	BOLA2B///BOLA2	SSSCA1	UNC5C	2007-09-01	COQ8B	KYNU	CORO6
RNF34	FOSB	DNAJA3	CLPTM1	CENPN	LOC100289518	SNCB	HSPB6	HERC2P7	TRPM5	LOC101928953	VDAC1	PPARGC1A	EIF5A	SPIB	TNFRSF18	CBX5	CYP11B1	LAMP1	PGD	ALDH3A2	WDR5
PNRC1	FNDC4	HNRNPDL	RASA4B///RASA4CP///RASA4	OLFML3	BTC	NGEF	ARID5B	EIF5A	ARL8B	SNORD167	TMEM56	OAS1	CADPS	PTPN6	POC1A	SYNJ2	TLE4	BRD4	RPUSD3	ERVK11-1///GSTM2	IKZF1
ANAPC5	CECR1	GIMAP6	AOAH	PTPRE	LIPE	KIAA1033	ACACB	CADPS	GADD45G	LOC107984638	BCDIN3D	SSR1	LILRB4	MAN1A1	SLCO3A1	UBE2S	LPAR1	CSNK1A1	POU5F1B	DMXL2	STK11IP
SNORD42A///RPL23A	GOLM1	PAXIP1	TARS	FRZB	COMT	SPSB1	REPS2	LILRB4	ANO8	ZBTB47	MED17	MIR21///VMP1	ENAH	POLA2	ITGB5	PPP4R2	NACAD	NRAS	DSG4	INTS4P2///INTS4P1///INTS4	HTT
NAB2	COL1A1	ZMYND8	F13A1	ITSN1	KIFAP3	TIPARP	ADCY1	ENAH	SELENOK	PABPN1	SNORD14D///SNORD14C///HSPA8	SFT2D2	LINC00841	MRRF	MTG2	OR2H2	PUS7L	TOR1AIP2	LINC00690	SERPINA6	DTYMK
RAB3GAP1	SPRY2	ATP5J	VPS52	IBSP	MAGI1	C17orf58	TMPPE///GLB1	LINC00841	ADNP2	RNA5-8SN2	KNOP1	CDK5R1	NR2F2-AS1	TSN	ING3	LOC157562	ANAPC5	MIR4723///TMEM199	IL20RA	FGF13	FLRT3
MFN2	PTPRO	RFTN1	ANXA2P1	GLT8D2	OR1E2///OR1E1	COL4A1	IRF8	NR2F2-AS1	TMPRSS9	LOC107986175	RBMS2	ING4	LINC00954	SIGLEC5	PRG2	DSCC1	DNAJC7	ATP6AP2	DIXDC1	POP1	MGC57346
RPS6	MIR4738///H3F3B///H3F3A	TFG	ZBTB43	CH25H	MAN1A2	CBX1	ME2	LINC00954	CHRNA5	FAM156B	JMJD4	DERL1	LST1	SMDT1	DLEU2	BMP4	CD47	TRMT1L	EPS8L2	CFB	ZNF669
AKT2	IL1R1	FBXL12	SOCS2	KLK15	ZNF259P1	LOC100505874	ALOX5	LST1	UBE2B	LOC105371099	ITGB1	GPD1L	TNFSF13B	ZMAT3	MYLIP	CBLC	KIAA2022	FCAR	SPX	KCNH4	CTAGE5
RBM25	SRSF7	ANKRD22	ASMTL	TUBA1B	IRF4	MFAP3L	HK3	TNFSF13B	KLHL24	SLC49A3	SH2D4A	KLK10	DAPP1	CAMK2N1	SNORD89	SRP19	ROCK2	EPG5	GABRB1	SNX30	CCL28
ADAM28	CRIP1	BHLHE40	SERPINA1	BHLHE41	GIMAP6	THAP3	CASP8	DAPP1	ATP6V1B2	CROCC2	LRMP	SLC48A1	TNRC18	PRKCE	SIX3	PHF11	PLEKHH1	GAPVD1	CORT	MAFG	LOC100996251
RAP2C	HK3	DDX24	TRAF3IP2	GLIPR1	IL20RA	DPF2	ATF3	TNRC18	FOSB	MIR3183	GCNT1	TMX2-CTNND1///CTNND1	ZNF385C	PDIA4	MED12	NPFFR1	CD22	GAPDH	LHCGR	KRTAP4-1	LOC441155///ZC3H11A
MAU2	CCNL1	RNPS1	PTGIR	PDE4B	BTG3	C9orf43	MIR6883///PER1	ZNF385C	SLC1A1	LOC651337	RIT1	TMPRSS11D	APOL1	ABI2	TMEM177	YARS	TRIP12	ATF2	PHKA1	ATP6V1H	MAU2
CALD1	LOC101060835///LOC100996809///HLA-DRB4///HLA-DRB3///HLA-DRB1///HLA-DQB1	RPA1	CSF1R	MAOB	ITM2A	SUPT5H	IGHV3-23///IGHV4-31///IGHM///IGHG1	APOL1	TCP1	FZR1	MIF-AS1	IFIH1	ISG20	GATAD2A	MANEA	PRDX4	MYRF	TCN1	CHCHD5	TAF9B	NFYC
PXN	PRSS23	HERC1	ERGIC3	HIST2H2AA4///HIST2H2AA3	INSIG1	CHD3	LOC100506718///FLRT2	ISG20	EHD2	LOC112268288	FLNA	BCAR3	NCEH1	MPEG1	NTHL1	COL2A1	LIPF	IRF2BPL	PTK2	SMAGP	SQSTM1
KITLG	ZFAND5	ARG1	SLC7A8	SIRT4	HSPA12A	CTBP1	PTX3	NCEH1	PKMYT1	INTS1	PECAM1	RGS20	EXOSC1	BCOR	LOC102723927	TMEM70	PIK3C2B	PRKAR1A	GRAPL	KRTAP4-2	ZNF710
LOC101928269///LOC100506403///RUNX1	RBPMS	APEH	NUP58	GK	SLC19A1	DBF4	GLRX	EXOSC1	H4C2	ZSCAN18	FANCE	ZNF415	GDF2	DCLRE1C	RING1	CYP27B1	TSC22D2	PHF20L1	TFRC	NLN	TEX9
UBXN4	RRM2	AP4B1	DDB1	IL24	P2RX6	TREM1	PLXNC1	GDF2	FERMT2	PNMA8B	CLCF1	JAG2	FRAS1	NT5DC1	FBXW7	CMC2	KNOP1	RPS10-NUDT3///NUDT3	SERPINA3	HEATR6	RNH1
MIR7112///BOP1	PTPN6	MDFIC	WARS	TP53I3	PROP1	SRP68	CXCL10	FRAS1	NTNG1	TBX2-AS1	TADA3	PIK3C2G	EPSTI1	SPATS2L	C11orf58	EDDM3A	ZNF488	MPP7	SMCR5	MT1DP	SYNE2
INSIG2	NR4A2	METAP1	GAPDH	RITA1	GLE1	FNDC3B	LILRB4	EPSTI1	FNBP4	PRR12	RXRA	TNFSF10	PLEKHA1	CHAC2	NF2	FOXD4L1///FOXD4	HSPH1	CLASP2	FRAS1	THOC1	IKZF5
EPRS	ZNF395	EDEM1	HSPA13	PTGS2	EBP	TPM2	PTPRCAP	PLEKHA1	BAG3	HEXIM1	CLIP1	CFB	COL9A1	SMAGP	YIF1A	LAMA4	SLC24A2	PEX13	PATE1	PAPSS2	SOAT1
AP3D1	EMP1	AP5B1	TUBB2A	STEAP1	HNF1B	CADM1	RAB6B	COL9A1	PAQR4	RRP7BP	RAP1GDS1	RAPGEFL1	IFIT3	IL6ST	DFFA	SMCHD1	TMEM63A	YPEL3	LOC643201	COL11A2	LOC102724788///PRODH
TXNDC15	CD74	CD81	CFLAR	MMP3	FBXW4P1	DAAM2///MOCS1	KDELR3	IFIT3	LIG1	SRGN	GIN1	PPOX	AREL1	LPGAT1	DNAJB9	BICDL1	NPC1	CASP2	TRIM2	TRAF3	WAC
C6orf106	ARID5B	BICDL1	ENO2	HBA2///HBA1	PDE6D	GRIN2A	CSF3R	AREL1	TRIOBP	IRAIN	SOCS1	SPRR2C	OLR1	CHEK1	TNFRSF10C	HAAO	P2RX7	AMT	LOC101928123	FLVCR2	TMX2-CTNND1///CTNND1
TNPO1	IGHM	MCEMP1	GZMB	KLF9	DOPEY2	NECTIN4	KIAA0101	OLR1	BARD1	LOC105372824	OLIG1	GM2A	IGHV4-31///IGHM///IGHG4///IGHG3///IGHG1///IGHD///IGHA2///IGHA1	ST14	LSMEM1	APOBEC3G	GABRA2	GSK3B	NR6A1	PLD1	KIDINS220
ZZEF1	IGHV3-23///IGHV4-31///IGHM///IGHG1///IGHA1	FRMD8	LY86	CEBPB	IGHV3-75	ILF3	CEBPD	IGHV4-31///IGHM///IGHG4///IGHG3///IGHG1///IGHD///IGHA2///IGHA1	CHAMP1	DCTN1	MIR8085///BCL3	SAR1A	SPANXA2///SPANXA1	IGLV1-44	CCDC102A	CLPS	2008-09-01	TES	MTURN	MRPL46	NEU3
SF3B1	ABLIM1	CPEB3	CD101	GK3P	YME1L1	HACE1	CMKLR1	SPANXA2///SPANXA1	EPG5	LOC107984451	ZNF786	UPP1	RGS14	LINC00173	RFXANK	CACNB2	SLC13A3	CNOT2	DNAH17-AS1	PTGS2	LINC01566
EPAS1	PYCARD	LHFPL2	MMP12	LOC100129518///SOD2	VAC14	PNPLA2	RARRES3	RGS14	HSPA1A	NISCH	SBF1	UBE2H	LOC101927830///TMLHE-AS1	CREM	DNM3	PNO1	KLK12	GATA2	HAR1A	RHOBTB3	LOC101928441
JUND	ADH1B	PRPSAP1	CNOT9	COL5A1	RIPPLY3	C16orf72	POU2AF1	LOC101927830///TMLHE-AS1	TMPO-AS1	PAPLN-AS1	XRN2	APOL1	MYBPC3	SLC25A37	NAIP	CNP	SLC26A4	STK38	GPR37L1	ABI2	CYB561D1
BHLHE41	CBLB	TCEB2	EPHX1	SLC7A2	GRIN2D	TCF7L1	ZFAND5	MYBPC3	GPRIN1	LOC105372435	AP4B1	ID4	LOC101928000	HIVEP2	ATXN1	EIF4B	PLEKHG3	G3BP1	LOC729324	FMO4	ZNF592
UBE2G2	CCDC59	SMAD7	JUN	GATA6	PSPN	SOCS4	IRS1	LOC101928000	ARC	TMEM129	CDC5L	SQRDL	SPATA18	PGS1	GADD45GIP1	ARPP19	ADGRL3	ATP11B	LOC400590	HPSE	NUBPL
GRK1	CX3CR1	PUS1	RHOH	TIMP3	ADAMTS2	IGFBP5	LIPE	SPATA18	NFIC	ZNF282	APOA2	TNFRSF25	SLC17A1	CAV1	MYEOV	TRIP6	NWD2	GLIPR2	LOC100128079	FATE1	RNF130
SAT1	EDNRB	OPN3	MOAP1	ADAMTS6	HIST1H3B	SLC40A1	TKT	SLC17A1	TENT4B	IBA57	NUCB1	SUB1	PTPRD	LFNG	DIAPH3-AS1	CD164	CDS1	EIF4E2	ELAVL2	LRP12	FEN1
THOC2	LOC101928830///LTA4H	GTF2B	FLT1	DUSP6	HBE1	SPINT2	AQP3	PTPRD	SAMD10	LOC107985787	HNRNPF	KRT6C///KRT6B///KRT6A	TRAT1	E2F7	CCDC124	PDE4A	SSX2IP	SNF8	SPATA1	CCL8	SERP1
SRRM2	HNRNPA1	AIMP2	GSTP1	LRP12	DOK4	PALM	WASF3	TRAT1	RAD51	LOC100128653	USO1	CTDSP1	ZZEF1	FAM126A	ZNF473	CDC73	SNX13	RYK	PCSK2	SLAMF8	TRIM66
IFI16	DOCK4	SRPK1	OPLAH	P4HA1	FOSL1	ABCF3	PPIC	ZZEF1	GDF15	ULK1	PAPOLA	LETMD1	MYH11	ZDHHC14	HLA-DOB	ADGRF1	LOC100507472///PCSK6	DICER1	NR5A2	NOTUM	SNRPB2
RPL37A	PTPRC	U2AF2	BHLHE40	KCNJ2	RAB15	SENCR	ADH1B	MYH11	CCT4	SLC2A4RG	RMI1	ACADL	ATP2A1-AS1	STT3B	PLEKHM3	ADAMTSL2	ITPKA	SRSF8	LOC100133920	SYS1-DBNDD2///DBNDD2	GGCX
SARM1	BNIP3	IRAK2	ASTN1	BHMT2	CMA1	STOML2	HEBP2	ATP2A1-AS1	MTHFD1	TBC1D24	ARHGDIA	RAI2	C18orf54	NXPE3	LOC101926921///DAB2	PSME3	KCNT2	PRKDC	TMEM223	ZRANB3	TAF5L
HPCA	PLPP3	CD96	ACP5	CTH	PLCB1	MED20	SPCS2	C18orf54	CPEB4	OXER1	WAPL	PAMR1	YWHAZ	SAR1B	CPQ	EZH2	TMEM64	ACLY	LOC554206	SLC39A8	MIR6791///GPR108
IKBKB	IRS2	SUMO3	SPRY2	OLFM1	MAP1LC3C	UBAC2	LAIR1	YWHAZ	SUV39H1	RAB11FIP3	MALAT1	RTP4	2001-03-01	TCF3	INTS7	SP100	LHPP	ACBD5	TMEM40	SRBD1	FLJ38576
FKSG49	LOC102725526///IGHV4-31///IGHM///IGHG3///IGHG2///IGHG1///IGHA2///IGHA1///IGH	DDIT3	SCAP	TTC39A	APPBP2	MKS1	GDF7	2001-03-01	HSP90AB1	ZNF768	TEFM	SEPHS1	SLAMF7	SUMF1	C1orf174	ARMC2-AS1///ATP5J2	ZIC1	GGNBP2	CDC14A	NRCAM	KMT2C
CEBPZ	CASP1	WDR4	LDHA	KIAA1661	SH2D1A	LYSMD2	IL10RA	SLAMF7	HSPA4L	C15orf62	FCGRT	UBE2N	CDK10	ERLEC1	NOP10	MCM10	PIP4K2A	MIR6125///USP15	FCAR	RAB5A	FRMD6-AS1
SLC19A1	ADAM12	PGLYRP1	MLEC	CXCL1	IL3	FYB	AOX1	CDK10	BLM	CIRBP	MCL1	TAP2	CNTNAP3B///CNTNAP3	E2F6	SNCA	PRDM8	MAN2A2	KPNA1	STX1A	LINC00299	PMS2P1
NR4A1	FOXO3	XPNPEP1	PSD3	ADAMTS1	CTC-338M12.4	SLC8A2	GSN	CNTNAP3B///CNTNAP3	MAPK8IP3	CTBP1	CPEB2	MAP4	BST2	IGLJ3	PSME3	LOC284009///METTL16	CHL1	QSER1	HIST1H2BJ///HIST1H2BG	DNAJC10	CIDEC
ARL1	ARHGAP25	SPOCK2	ICOS	SDC2	RAB3B	INTS6	MTHFD2	BST2	FAM20C	STAG3L1	CDC37L1	DHFR	RNF213	BMP6	ATXN7L1	NUS1P3	SREK1IP1	AZI2	C11orf44	ALDH2	FCF1
ILF3	CYBB	NCF4	SORBS3	STC2	NAT6	MZT2B	YBX3	RNF213	TUBA1B	EHBP1L1	ZNF29P	LRIG1	ZSCAN16-AS1	CUX1	ZDHHC16	MT1X	UBR2	MRPL44	LALBA	HDAC5	SMIM13
PCDHGC3	CORO1A	SBF1	ADORA3	GOLM1	VEGFA	SCARA5	MAST4	ZSCAN16-AS1	ATG14	SETD1A	IGFBP5	LAP3	CMPK2	LDOC1L	BTG1	NCOR2	DIP2B	SUDS3	SUZ12	PNPLA7	LONP1
WDR1	LDLR	ATP6V1D	CLDND1	PNRC1	LARP4B	GNL3L	CBLB	CMPK2	ATP5F1D	TNK2	ULK2	TRIM22	NID2	IGLJ3///CKAP2	ZFHX4-AS1	CHODL	PPL	CCDC117	CAMSAP3	CLDND2	PDE12
SMARCA2	ETS2	ITGB1	MYO1F	PID1	STARD13	CHIC1	SELPLG	NID2	NXF1	SPTBN4	LMLN	PRRC2B	STK4	RNF141	MGLL	SYT11	GRIA2	MIR4738///H3F3B///H3F3A	SHMT2	OR5B2	OTUD5
GIMAP4	NFKBIA	CLEC2D	UBE2J1	TUBA1C	VPS45	HNRNPM	PLXNB1	STK4	CAMKK2	LINC01000	MBLAC2	LOC157562	PRRG4	PTPRJ	ZNF451	APOL6	TIFA	SMARCA2	MYOCD	OR52K3P	ALDH3B1
RPL9	ADAP2	CRY1	NDN	EPB41	SOX3	SETDB1	MR1	PRRG4	WDR62	ADAMTS13	RNF219	MAPK6	RNF144A	ERAP1	CRTC3	MED27	RCAN1	ATP5G2	CALML4	ADHFE1	GFOD1
2009-09-01	JUNB	ORAOV1	SLC2A3	LOC100130872///SPON2	STATH	SLC51B///RASL12	RHD///RHCE	RNF144A	TAMALIN-AS1	ZBTB7A	PPP4R3B	ZNF395	NCOA3	IGLL3P	GPRIN3	MT1H	ZBTB1	SLC8A1	LOC102725438	CBX4	SLC45A4
NR4A3	BCL11A	VPS9D1	S100P	NKX3-1	MYO10	G3BP1	G0S2	NCOA3	CENPO	SPHK2	MGAT4A	NCOR2	LOC100509457///HLA-DQA2///HLA-DQA1	OVCA2///DPH1	UBQLN4	LOXL1	SLC45A3	SNORA70///RPL10	PWWP2B	FST	TRIM56
NOLC1	SELPLG	WDR59	RAP2B	TFAP2A	CD247	ATL2	FSTL3	LOC100509457///HLA-DQA2///HLA-DQA1	BRCA1	PRCD	NOL4	MMP28	SLA	CHML	BCLAF1	TMEM189-UBE2V1///TMEM189///UBE2V2///UBE2V1	CDK18	CCDC6	RBPMS2	ETV5	RUSC1
ADD1	PLIN2	RBL2	MSR1	GNAL	AIDA	C2CD2L	HSP90AB1	SLA	FAM120C	MAFK	TRMT1L	GAL3ST4	COL16A1	TRAM1	PTGS1	ERO1A	SLC30A4	GNAS	P2RY1	DUSP26	GPATCH2L
PRKACA	TOP2A	ZCCHC14	FAM169A	TBX1	FARP2	LST1	MICB	COL16A1	SNTB2	ZFP41	SMARCC2	2007-09-01	SIM2	SMG7	HIST1H2BC	NCLN	STXBP5	KBTBD2	ANKRD11	TRPV6	RNF8
SNORA3A///RPL27A	FRMD4B	FAM43A	SIGLEC7	SSX2IP	EPYC	EMC8	LOC101060835///HLA-DQB1	SIM2	EPB41L4B	ZDHHC8	PPP1R12A	HAL	SERPINA1	MTFR1	SC5D	COX5A	RALGPS2	SSH1	SLC22A25	DUSP10	UGP2
ATP6V1G2-DDX39B///SNORD84///DDX39B	SASH1	RAB9A	FMNL1	TGFB3	RUVBL1	NEK11	WNT5A	SERPINA1	PABIR2	TTYH1	FAM200A	GATAD1	PKN3	SLC25A51	HBG2///HBG1	TNXB	PDE8A	ANXA5	UGGT2	HCRP1	ZGPAT
CYTH1	MT1X	STX10	ADORA2B	CFLAR	NUDT4P1///NUDT4P2///NUDT4	TLE4	LOC101930400///AKR1C2///AKR1C1	PKN3	KIFC1	LENG8	METRNL	HGSNAT	SASH3	TXNDC15	ZNF117	RRP7BP///RRP7A	PAK5	TMOD3	EDDM3A	PLA2G4F	MMAA
NFIL3	YBX3	TRIM51	CD3D	COL7A1	XKRY2///XKRY	CPM	VAMP8	SASH3	P3H3	TBCD	OXR1	ISG15	FN3K	IFI27L1	C11orf31	CDS1	AHCTF1	HIBADH	EVX1	PUS3	SNRK-AS1
RPL39	CD2	GID8	TFF3	DYM	WISP1	RBM48	VDR	FN3K	HSPA9	PHRF1	RAB8B	RMND5A	SCRG1	TNFSF9	YTHDC1	FDX1	ATRX	KCNE3	F5	MRPL1	ZCCHC6
HSF1	EGR1	LCP2	GJA1	S100A10	NF2	CARMIL1	UBD///GABBR1	SCRG1	HSPA1B	MIR647	ZNF146	ZNF204P	ALPK3	OSBPL10	PDE4B	NLRP2	CCSER1	S100A4	WDFY3-AS2	ASZ1	VAMP2
MPZL1	GBE1	THAP11	FGF9	EML2	DCN	FBLIM1	TGFBR3	ALPK3	HGSNAT	MIRLET7BHG	PTRF	FAM117A	POU3F3	TFDP2	FLJ45513///TAC4	BCL2L11	CCDC181	PTPN11	KLRB1	PDXK	CIC
EEF2	WASF3	ELMSAN1	IGF1	DDIT4	GYS2	GPRC5C	ALDH1L1	POU3F3	ZNF789	ARMC5	JRKL	HN1	IGHM///IGHG1///IGHA1	ZNF395	BYSL	CRYGD	SLC39A6	AZIN1	EME2	KLRC4-KLRK1///KLRK1	VRK3
COPA	SEL1L3	GATA2	GINS1	PLXDC1	KRT20	GALNT3	MAPKAPK3	IGHM///IGHG1///IGHA1	AMIGO2	LOC155060	DCLRE1B	TCF7L1	VPS53	SGPP2	PDLIM1	CDK1	SCYL2	KIF5B	LOC374443	YWHAH	BPTF
NMUR1	TRBC1	MED24	TSC22D3	GNG11	TBX6	COA1	EIF4G1	VPS53	PPID	ZNF362	GFM1	VRK2	SEMA6D	CLMN	LINC00424	MT1E	MGEA5	IDS	TFPI	ST3GAL6	TLK2
MAPK14	BTG1	SOX13	CLK1	LEPROT///LEPR	WBP11	VSIG4	NID1	SEMA6D	EXO1	RILPL1	ARFGAP2	SLC6A14	PAX7	LOC100130357	TRIM27	CWH43	CLN8	WSB1	LOC101928896	OR11H6	TNIP2
GLOD4	NAGK	HNRNPAB	CSN1S1	COPZ2	SLC7A1	NCALD	ST6GAL1	PAX7	LOC107986196	RING1	BRD8	CKS2	PAK2	IGLJ3///IGLV1-44///CKAP2///IGLV@///IGLC1	LARS	POMP	CLASP2	ELF1	FOXC1	SLC16A14	TCOF1
VIM	IGHV3-23///IGHV4-31///IGHM///IGHG4///IGHG3///IGHG1///IGHD///IGHA2///IGHA1///IGH	SLC25A5	S100A10	TBC1D22A	KLRB1	SEMA4B	GABARAPL1	PAK2	RSRP1	C22orf46P	HSPH1	MCOLN3	SFRP2	LOC100129380	AARS	PDIA6	NXPE3	PIK3CD	CLEC1B	MEDAG	PPP2R1B
ESF1	HERC1	CXCR3	P4HA1	NAP1L3	P2RX1	TOB2	CA4	SFRP2	ATF3	ADAMTS7	ABCE1	AAMDC	DUSP18	FCHO2	MCRIP1	ARHGAP32	TRHDE	GDI2	SLC8A3	CLEC4F	AGGF1
ATP2A2	TYROBP	MAT2B	RAB5C	HSPB1	SLC38A4	MAOA	LCK	DUSP18	MAFA	ZNF428	ING4	YIPF3	PCOLCE	SLC2A5	ARID4B	SSBP2	ST8SIA3	HBM	FAM209B///FAM209A	KLRD1	FBXO6
BTG2	THAP9-AS1	MED29	SCML2	CLCN4	FPGT-TNNI3K///TNNI3K	ABCE1	FCGR1CP///FCGR1B///FCGR1A	PCOLCE	BLTP2	MIR7847	CD79A	SAP18	RARRES3	HADH	YME1L1	PPP2R5D	HN1L	TAOK3	RSRP1	LIN28B	FNIP2
SLC29A3	RTP4	PSMG2	ICAM2	COL5A3	E2F5	LAMTOR5	ITGB2	RARRES3	ENG	MED16	PPP1R9B	ANG	PRSS54	FDFT1	SLC35A3	HEXIM1	RAPGEF4	NDUFB2	LINC00561	CFAP58	LOC730268///ANAPC1
SMARCC1	COL5A1	SIMC1	MMD	CPD	CFDP1	COTL1	STAT1	PRSS54	HELLS	NINL	KLHL15	CTSC	PHLDB2	OSBP	RAP2C	KCNH6	ZNF207	DMWD	NCR3	C6orf25	BHLHE22
SH3PXD2A	GRB10	LSM10	ARHGEF6	DYX1C1-CCPG1///CCPG1	PSCA	VPS36	INSIG1	PHLDB2	BHLHE40	SLC22A18AS	C11orf57	LOC100506558///MATN2	LOC100129069	ARF4	CHD1	GLG1	DMRTA2	TRIM44	NID2	SPATA21	FAM120A
TBL1X	LAMA4	FBXO21	TIMP2	SEMA3C	POU4F3	PLEKHG5	FOSL2	LOC100129069	GNPDA1	MIB2	GRAP	HYAL4	MBNL1-AS1	ACOX1	HIST2H2BE	APOA1	DENND1B	SLC25A11	G6PC2	ZNF326	GUSB
CDC27	NAP1L1	CRKL	PYGL	PITPNC1	LOC729815	STK32C	MARCKS	MBNL1-AS1	GPRC5C	MAP3K10	HDAC10	PLSCR1	RSAD2	PRUNE1	FOCAD	ADAR	MACF1	APPBP2	ZNF385C	YIPF6	THAP1
LUC7L3	EIF1B	SHMT1	VAV1	EFEMP2	CCDC85B	POLR3H	ADAM8	RSAD2	WDR76	AMDHD2	PAIP1	IL36RN	LOC101928401	SSMEM1	TNRC6C	FSTL4	CNP	LIN7C	EPHB4	CTSH	TNPO3
TXNIP	KDELR3	MXD3	ZFP36L2	KCNA1	RAD51C	PTPRS	EHBP1	LOC101928401	ASF1B	TRIM11	MAPK6	FAM174B	UVSSA	PPIB	ACTR3	ERV3-2	HINT3	CBFB	LOC100506406	HIST1H2AM	LOC101928422///TCAF2P1///TCAF2
NAGLU	ABCC3	NBEAL2	MRPS18B	NFASC	PMAIP1	SREK1IP1	AVPR1A	UVSSA	H3C2	KLHL21	MLF2	LAMP3	CRTAM	GALNT2	STK38	SAR1A	NOC2L	ANTXR2	MRC2	FOXR1	HDGFRP3
RNF170	LILRB3	CBX3	ARHGAP4	IRAK3	SARDH	BZW1	PPARG	CRTAM	INPP5J	FOXK1	ZNF780B	TLE3	LIX1	ITGAX	ZKSCAN4	POU4F3	NOL4	RNF103-CHMP3///CHMP3	LOC100506127	WTAP	GAK
GJB1	PLXNB2	ZNF212	INHBA	MTUS2	SCN3B	SMAD3	VEGFC	LIX1	TMPO	CCDC61	CAB39	SEMA3E	DUSP10	PHF19	ND6	LDHA	BEST1	DDOST	WDR49	TTF2	ZNF839
SMC3	PIM1	PGRMC2	ITGB7	CCL20	TACC1	BBS9	IFRD1	DUSP10	MAVS	LOC100288162	NR4A1	LTBP4	LOC200772	CKAP2///IGLC1	UGP2	EEF2	RGS16	YWHAG	ZNF556	RAB11FIP4	WAS
ITGB4	LOC100509457///HLA-DQA2///HLA-DQA1	RPLP2	SERTAD2	FAM134B	GPER1	ZBTB22	ANGPTL7	LOC200772	POLD3	TMEM80	PIP4K2A	DCAF8	CBL	ZNF559	ITGB3	DCTN5	MAP2	RTN3	GJA8	ADH4	AKIRIN2
PSG2	BTN3A3	RNF34	PCSK7	UGCG	ASIC1	OGFOD2	CCL5	CBL	LXN	LOC105373102	STK26	ACTR3B	MREG	FOXP1	DUSP1	SLK	LOC101060604///NPIPA5///SMG1P3///NPIPB5///SMG1P1///LOC613037///NPIPB4///SLC7A5P1///NPIPB3	DCAF1	MYO10	BLOC1S2	MAP4K4
PUDP	IFI30///PIK3R2	F5	LINC00597	SIK1	PRSS3	SAP18	INPP5D	MREG	KCNQ1OT1	TOM1L2	TRNT1	TMEM43	ICAM1	NCF4	RTN1	MT2A	GLTP	PTPRJ	DPP4	EEF1E1-BLOC1S5///EEF1E1	ZKSCAN5
PRRC2C	RPGR	LEO1	LSR	LIF	SFTPD	ADPRM	LST1	ICAM1	BRD2	TSPOAP1	PRPF38B	SOX13	ANKRD24	MAN1A2	PROS1	SLC3A2	DUOX1	CANX	TBXA2R	DFNA5	STYK1
MIR612///NEAT1	OAS1	DCTD	IL10RA	AHNAK2	VSNL1	ZNF678	AOC3	ANKRD24	VPS37B	ELOA3BP	LOC100506813	IFI44	GCH1	MAPK9	CSTF1	TAL1	GALNT6	KDM3B	GYPB	RBBP8NL	DCUN1D5
FLOT1	TPPP3	C12orf65	SLC1A4	CAV2	PNMT	ZC3H13	ZBTB16	GCH1	H4C14	LL21NC02-21A1.1	RRN3P2	NUMA1	SLC16A6	LGALS14	CTNS	OMP	UCHL5	TOLLIP	UTS2	TRIT1	SRM
RTN1	CYBA	CDKN1C	SERPING1	ISG20	GJB4	HID1	MXI1	SLC16A6	UBC	ZNF446	IL10RB-AS1	LCN2	SYTL2	SPECC1L	NFATC2IP	GMNN	PKIA	TMPO	MIER3	SHISA6	RBM14
HSPA4	IER2	WRNIP1	CRIP1	KLK12	PALM	ARID5B	ACKR1	SYTL2	ALOXE3	GRIFIN	RNF146	SPCS3	ARNT2	DDAH2	ZW10	BHLHE40	MIR6756///MCAM	ACER3	ZNF91	CYP4F12	CTSC
EPN1	JUND	GLRX	P2RY10	CRYBA2	PML	PA2G4	MMP1	ARNT2	ATP6V0A1	NFKBIL1	PMF1	PSMA5	TRG-AS1	SRGN	RGPD6///RGPD8///RGPD3///RGPD4///RGPD5	PPARGC1A	KRR1	DUSP3	IGF2BP2-AS1	NDUFV3	CASP2
BMP6	TIA1	TMA7	TKT	HMOX1	PEX10	MS4A4A	PSMB9	CYTIP	PPP1R15A	MIR3615	STX7	MYO5A	DAAM1	SH3GLB1	ARL5B	RGS1	MSRA	LIX1L	GTF2IP20	ZNF267	TSR2
AGA	RAP2B	SRP54	ZNF516	NAB1	CACFD1	MYOF	ETHE1	TRG-AS1	DSN1	LOC105375169	GON4L	WASF2	LOC101928917	SLC35F6	ANAPC7	SUGP1	FUT9	HBD	HILPDA	SLC22A24	MCU
SYNGR2	HSD11B1	TBC1D31	MT1X	RGS16	CREM	TNS2	SPIB	DAAM1	EFHD2	MZF1-AS1	EDEM3	PRR15L	NAV3	CYTH4	BORCS8	FOXO3B///FOXO3	ASPA	SYNRG	PTPRS	FAM47E-STBD1///STBD1	SLC5A12
HDAC7	OLFM1	ILF3	TNFSF12-TNFSF13///TNFSF12	PNOC	PCSK1	RPS6KA2	NREP	LOC101928917	ORC1	FBXL19	RALBP1	PARVA	CTSS	BMS1P20	WTAP	HIST2H4B///HIST4H4///HIST2H4A///HIST1H4L///HIST1H4E///HIST1H4B///HIST1H4H///HIST1H4C///HIST1H4J///HIST1H4K///HIST1H4F///HIST1H4D///HIST1H4A///HIST1H4I	LGR5	GPR132	HECW2	KIAA0895L	MTMR2
WIZ	SON	NRDC	CPVL	NRP1	UGT8	COL8A1	MAN2B1	NAV3	SHQ1	RUSC2	NCK1	UBE2I	HIPK2	TP53I13	UBE2D3	PLK4	GABRB2	PPP4C	LOC653602///FAM84A	DDX21	FLJ21369
CSPP1	MT1G	PTBP1	CDK14	TMEM38B	CD72	KCNIP2-AS1	PTTG1	CTSS	FAM111A	MUC6	G3BP1	TGIF2-C20orf24///C20orf24	NOS3	MANF	LOC101930404///SNORD116-28///SNORD115-26///SNORD115-13///SNORD115-7///SNORD116-22///SNORD116-4///PWARSN///SNORD107///SNRPN///IPW	ATG12	SLC5A11	CLASRP	FEZ1	SLC12A5	LOC101928590
UBAC1	CRLF3	COX7C	CARM1	OSGIN2	LILRA5	SLC30A6	CD37	HIPK2	PCF11	POLRMT	NUP43	ARHGEF10	CASP10	LOC541472	IL6ST	ETNK1	ANKRD50	FAM126B	TTC23L	VDAC2	TAF8
ZDHHC4	VEGFA	CDC37	PTTG1	AIF1	CDY1B///CDY2B///CDY2A///CDY1	LDHD	TRAF3IP3	NOS3	PNN	UBOX5	SOCS3	MIR7703///PSME2	WARS	WDR5	GPR183	CARD10	ZDHHC9	PLPP5	TDP1	LAMP1	CDC14A
PRODH2	GUSBP11	NTNG2	CIR1	BIRC5	LOC145678	LTBP2	NPR1	CASP10	SLC3A2	NOXA1	MIR612///NEAT1	HSPA12A	F11	DNAJC15	SNX11	CRIP2	LGI1	MIR7113///MIR4691///NDUFS8	LOC780529	SEMA4A	ANKRD36BP2
FOXJ3	BTN3A2///BTN3A3	FAF2	MIR6849///MIR1234///MIR939///CPSF1	NOL7	H2AFB1///H2AFB2///H2AFB3	LARS	PTGER3	WARS	TMCO4	ZC3H7B	FLJ30064///BRI3	IFIT3	C14orf37	LOC101928615///FNDC3B	SLC25A36	SP110	WNK1	EXOSC6	DNAH6	DTHD1	ZNF765
STAT5B	GABARAPL3///GABARAPL1	HNMT	WAS	RARRES3	SORBS2	CNRIP1	CD33	F11	SMURF2	PIAS4	MAFG	INPP5A	IGHV3-23///IGHV4-31///IGHM///IGHG3///IGHG1///IGHA2///IGHA1	TBC1D22A	TMEM205	NFKBIB	HECTD2	DNAJA2	FGF13	CDH7	SDCCAG8
LOC101928830///LTA4H	TRIM14	TLR5	WSCD2	ITIH3	SNCAIP	KPNA3	BID	C14orf37	SNORA105A	ELOA3P	SHKBP1	H2AFJ	SNED1	OR7E37P	LINC00926	GADD45GIP1	WDR17	GPR155	ILDR1	WBSCR27	PARP9
CLN5	CLTC	POFUT1	VAMP5	ANXA2	GH1	SLC12A7	AIF1	IGHV3-23///IGHV4-31///IGHM///IGHG3///IGHG1///IGHA2///IGHA1	ADIPOR2	LOC100288123	BACE1	CFLAR	TREM2	SLC1A4	CBR1	ADGRF5	CNKSR3	NGRN	HMGN3-AS1	PDGFD	ST6GALNAC4
CYTH3	RASSF2	ATP6V0E1	CCR7	SRSF3	TMEM259	NES	TCF7	SNED1	PFDN2	DGAT1	KLF7	ZDHHC11B///ZDHHC11	CYBB	IMPAD1	CENPQ	SRP72	CEP85	RFK	ARG1	HIPK4	SIN3B
IL23A///TRBV19	SOCS2	TMCC3	SF3A2	RARRES2	AMPH	SLC43A3	TXNIP	TREM2	ECM1	ATP8	C9orf16	CASP1	KCNF1	MZB1	FAM45A///FAM45BP	MIR492///KRT19P2	SNORD10///SNORA48///SNORA67///EIF4A1	EIF2S3	KIAA1217	FCAR	ARHGAP27
GABARAPL3///GABARAPL1	MCL1	QSOX2	KCNJ15	PDLIM3	CAPN9	UBE4B	PLEK	CYBB	ZNF263	MAMDC4	AFF3	MIR6716///PHLDB1	SNORD77///SNORD76///SNORD74///GAS5///SNORD44///SNORD47///SNORD80///SNORD79///SNORD81	RASSF2	IMPDH2	TMEM258	ATP2B1	PPP2R1B	CYP3A5	FMN1	TRMT1
UBXN1	PLXNA1	ACTG1	ADGRE5	HBG2///HBG1	FGF18	VEGFC	TNFRSF11A	KCNF1	C19orf38	LAS1L	MOSPD2	FAM20B	PREPL	DDOST	POLR2L	MB	TGFA	C3orf38	CPA1	SAMD12	C10orf76
PRDM2	IFRD1	ETS1	ZYX	ALOX5AP	LOC100653057///CES1	GET4	LDLR	SNORD77///SNORD76///SNORD74///GAS5///SNORD44///SNORD47///SNORD80///SNORD79///SNORD81	PGM1	ND1	SLC23A2	RALA	ZC3HAV1L	ISY1	TDRKH	HLA-DQA1	RASSF2	USP16	CYP2A13	PRDM9	CNOT4
RPL14	C2	SLC25A3	EIF2A	SLC46A3	L3MBTL1	CLSTN1	GZMA	PREPL	H4C15	ZNF865	IGIP	ALCAM	LOC100507494	SAV1	SVIL	RER1	KIAA1217	NDUFS7	EP300	NFIL3	MTA1
ADPGK	IGLJ3///IGLV1-44///CKAP2///IGLV@///IGLC1	TSHZ1	ETS2	SLC1A1	DPYS	BCAT2	VNN2	ZC3HAV1L	DAG1	SLC9A3	LOC101927811	COL21A1	KCNE1	ZWINT	HAUS3	CENPN	PRLR	SMG8	TMEM88	RIMKLA	INAFM1
ACBD3	GSAP	EIF2B1	GPC4	PDGFC	HGC6.3	BTN3A1	MSX2	LOC100507494	ERGIC1	ZNF628	LINC00052	KLK6	SMPDL3A	ANKHD1-EIF4EBP3///ANKHD1	AP1G1	GZMB	CAPS2	DEDD	TLK1	GPR75	AOC2
FGFR1	CKLF	TUBB	GRIK1-AS2///BACH1	WNT11	DUX1	AXL	TGOLN2	KCNE1	HSPA1L	PAK4	SYNRG	MLXIP	SERPINB6	LINC00628	SRSF7	SAR1B	PLCB1	SS18	TCF7L2	IL4I1///NUP62	NBPF3
NFAT5	INPP5D	MDH2	FOLR2	INCENP	AVP	FRG1JP	CRIP1	SMPDL3A	MMS22L	ZNF205	SLC39A3	TGM1	G3BP1	MKI67	HIST1H2AE	PSMD14	ADA	C5orf22	LDAH	SIRPB1	ARIH1
CLUH	MNDA	TRIP12	RFC5	LOC101930404///SNORD116-28///SNORD115-26///SNORD115-13///SNORD115-7///SNORD116-22///SNORD116-4///PWARSN///SNORD107///SNURF///SNRPN///IPW	NGB	C9orf3	PEX5	SERPINB6	SPACDR	HECTD3	ITPK1-AS1	KLHDC2	MAP3K2	IFITM1	SLC29A3	TPPP	APBB2	GALE	PBX1	ARHGEF1	PANX1
KLF9	JUN	ABL1	C20orf194	SYNGR2	SLC25A37	NCOA6	SELL	G3BP1	LINC00707	DOHH	APLP2	ELL2	DEFB124	TSFM	HOTAIRM1	ETV7	NRCAM	ZNF24	DHX34	LRRK2	WDR27
RPL41	IER5	TMEM43	LZTR1	HSPA2	SERPINB13	CGB1///CGB8	TSPYL2	MAP3K2	TCP11L1	ANAPC2	MIR4640///DDR1	MANF	PSMB9	MYDGF	SPG11	HMGA1	ALDH6A1	PGK1	GPR87	DAOA-AS1	GIMAP8
NUFIP1	TGIF1	IL10RA	NET1	PLEKHS1	DAZ4///DAZ2///DAZ3///DAZ1	STAG3L2	HLA-DOA	DEFB124	LASP1	SNAPC4	MLH3	CHPT1	DSCR10	TRIM41	HIPK3	AGBL3	HOOK1	NAA35	DDX31	UBTD1	REM1
RPS23	IGHM///IGHG1	MS4A7	EIF5	CEMIP	ADAM15	BTBD1	PCNA	PSMB9	DIPK1B	ZNF512B	GNAI2	TNFRSF21	IQGAP1	CXorf40B///CXorf40A	HIST1H2BJ///HIST1H2BG	MAP2K2	AOX1	CLINT1	PDPN	SEPP1	PRDM16
POLB	ADCY7	CITED4	AKT2	INHBB	ZNF721	HSPA4	FCGR3B	DSCR10	ATP6V0B	FBXL9P	TAF12	TBC1D16	COL18A1	CCND2	ELAVL4	CHST11	PCDH7	CLC	GPD1	NFKBIA	NCAPG
MCF2L	CEBPB	CNDP2	SLC11A1	LOC100506558///MATN2	DST	GATB	CXCL12	IQGAP1	ZNF131	LOC112268186	MPHOSPH8	CMC4	SPG11	TMBIM6	RB1CC1	PDPN	GPBP1	TBC1D5	CCR6	CYP2B6	NUP160
TOM1L2	CKLF-CMTM1///CKLF	NFATC3	SKIL	GBP2	RHOH	CXCL9	ASNS	COL18A1	DISP2	LOC112268219	TBL1XR1	SCGB2A1	SYK	SGSM1	MAN2A1	RMDN1	CEP126	CASP10	CCDC71L	CAPN5	RPS6KA5
DDR2	2006-09-01	DSCR3	F8A3///F8A2///F8A1	ATP2B1	UBR4	CCL19	TSC22D1	SPG11	PTPN3	ARHGEF40	ZBTB14	PTPRF	APOL6	SSR4	ASAH1	FKBP10	WASIR2	RAB8B	SPATA13	EIF4E	ATAD3A
FAM69A	LAMA2	SAMD3	ITM2B	PHLDA2	DES	LDHA	ABLIM1	SYK	NGDN	MPRIP	RARS	PRKCQ	CROCCP2	PCSK7	PRR5-ARHGAP8///ARHGAP8	DCTN6	HCN1	UPK3BL///POLR2J3///POLR2J2///POLR2J4///POLR2J	MMP16	OAT	MYL5
FBXW12	GPR65	CYSTM1	HMG20B	CEP131	NR4A3	EPB41L4B	HLA-F	APOL6	STIL	KMT5C	PHACTR1	SRPK1	PLCB4	CTSB	U2AF1	NAP1L1	FAM171B	PSMB5	LOC105371401	ZNF454	DIDO1
FBXW11	PRDX4	KIAA0355	NRP2	LCP2	ANPEP	NAGLU	FZD2	CROCCP2	TP53BP2	DNAJB2	FERMT3	PMS2CL///PMS2	GCGR	RDH12	MIR7703///PSME2	BCL2L1	GRAMD1C	IFNGR1	LOC101928280	HAUS8	HAUS6
LOC100508408///SNORD14B///RPS13	NECAP2	ZNF296	TBKBP1	COL15A1	MBD3	CCDC3	MIR7703///PSME2	PLCB4	FIGNL1	PKD1P1	THAP6	DYNLRB1	DGKE	RPUSD3	KCNK6	POU3F2	USP54	DPP8	RERG	MEIS3///MEIS3P1	NSMAF
MIR4707///HAUS4	SDC4	ZFP36	RAB40B	ALDH3B2	CLTA	ABCA9	FOXM1	GCGR	HSPB1	LOC646652	TIA1	ESRRG	MAGI2-AS3	PDLIM2	TSC22D1	REC8	ABHD17B	ZBTB20	KCND3	PPFIBP2	MMP24-AS1
KTN1	BZW1	HMGB2	EMP1	ZNF512B	RALGAPA1///RALGAPA1P1	CDYL2///PRM1	COL3A1	DGKE	CDCA2	NUTM2G	TBC1D3P1-DHX40P1///RNFT1	SNORD23///GLTSCR2	DNAH1	SHKBP1	LSM7	SAGE1	SCN2A	USP37	EPHA3	PLCXD1	PIGH
PGAM1	MMP1	NDUFA1	PPARG	SIRPA	DAAM2	ZDHHC8	PLXNB2	MAGI2-AS3	GPRC5A	NCKAP5L	MIR6125///USP15	KCNJ15	DOCK8	TSHZ1	CYB5A	POP4	NIPAL4	PRIM2B///PRIM2	LOC400499///LOC388210	TVP23A	BTBD7
HNRNPUL2	FCGR1B	IST1	KIAA0101	SNAI2	IL1A	VEPH1	SLC25A1	DNAH1	THBD	C8orf82	CASP8	SLC5A1	IRF2BP2	MYBL2	MYO10	SDHAF1	FA2H	RAPGEF6	ANK1	KRTAP13-2	GPD1L
ITGA4	TIMP1	KLF10	CNN3	TGM2	CEP76	PHLDA1	GNE	DOCK8	LOXL1	ANKRD11	CSTF1	DDAH1	RIT1	RNF213	WIZ	FETUB	SCN1A	CRKL	LOC100507855///AK4	SIRPA	SNX21
UPF1	HLA-DMA	RNASE3	HCK	TGIF1	CAMTA1	CEP95	AZGP1	IRF2BP2	GPATCH3	ZNF500	DGKG	SERPINA1	LILRA2	SPOCK2	NFKB2	DPEP2	CHKA	HCCS	MED23	KRT6B	OPA3
NBPF26///NBPF10///NBPF9///NBPF14	FCGR1CP///FCGR1B///FCGR1A	HDAC1	IL2RB	FKBP5	ATP11A	DKFZP586I1420	PDE4A	RIT1	RRAGD	COQ8B	EMP1	GINS3	LOC100506371	LOC101929500///CRIM1	ENDOG	C9orf16	CBFA2T2	MBNL1	GNB1L	C17orf75	NHLRC3
AKAP8	RAC2	DPH3	MTMR11	PTN	PHKA1	SWT1	SSRP1	LILRA2	KIF23	H1-10-AS1	LOC643549///PCIF1	GOLGB1	SSUH2	KLK1	ZNF682	TRIM24	CADM2	UQCR10	LINC00658	WNT1	RNF207
VARS	FAP	CCNC	OAZ2	ALDH2	PGR	CLDN1	CD48	LOC100506371	CWC25	CFAP410	TPK1	ABCA11P	LOC101060835///LOC100996809///HLA-DRB6///HLA-DRB5///HLA-DRB4///HLA-DRB3///HLA-DRB1///HLA-DQB1	PAWR	DDX54	MRPL4	EIF1	WDR1	MSRB3	CAMK2N1	MTF1
ACTB	IDH2	DDX47	NOC2L	COL10A1	FCAR	AAED1	IL23A	SSUH2	COQ2	ZBTB12	IVNS1ABP	SP110	PTP4A1	IGHV4-31///IGHM///IGHG3///IGHG2///IGHG1///IGHD///IGHA2///IGHA1///IGH	USF3	ELK4	SMARCA1	YWHAZ	ENAH	OCLN///LOC647859	B9D2
ZFR	PHC2	SARS	GBP2	KCNS3	HOXD10	GOSR2	GDF15	LOC101060835///LOC100996809///HLA-DRB6///HLA-DRB5///HLA-DRB4///HLA-DRB3///HLA-DRB1///HLA-DQB1	LINGO3	ELOA3DP	ARPC5L	MPZL1	DZIP1	DYRK2	CLIP1	PCNX1	OSBPL6	SBF2	CSMD1	ZNF749	MAML1
ANKRD10-IT1	TGFBR3	STX6	UBTF	KYNU	HOXA6	ZBTB1	LAMA2	PTP4A1	LOC100507412	UCKL1	TRAM2	UGGT1	CTSD	PNPLA4	RNF125	SOX21	TMC6	ABHD10	RPS6KA2	AACS	APOOL
DENND1B	CD180	PPP2R3C	FUCA1	MIR7110///PDIA5	DYRK2	STARD13	RAD23A	DZIP1	MYADM	LOC105372432	RRP1	WWTR1	PHLDA2	CEP164	SOD2	IDH2	GPBP1L1	ITGB2-AS1	TRIM55	C1orf162	PI4KB
TAF1	DDX21	PAPD7	IKZF1	LPIN1	TMEM53	CEP164	GINS1	CTSD	GINS1	KLHL29	SIGMAR1	STUM	CTLA4	STAT4	SLC11A2	BTG3	ABCA2	PRKAG2	BEND6	DRAM1	KIAA2026
ALAS1	RHOBTB1	SMARCA4	REL	MAFF	OSR2	NSFL1C	ADIPOR2	PHLDA2	SDE2	SREBF1	DHX32	METTL21B	CYBA	DSG2-AS1	KLRC3	MUC1	RORB	SNX20	LOC283352	TLE1	FAM175B
PVR	SLC16A7	GSTO1	AKR7A2	TLR2	SLC16A4	RRS1	GAP43	CTLA4	SLC9A7	LOC100506281	BBS4	HMGCS2	TCL1A	GUSBP11	BCL2L2-PABPN1///PABPN1///BCL2L2	PGAP1	ACER3	CDV3	LINC00427	G3BP1	IMPAD1
OBFC1	SSR4	BLOC1S4	CDK17	CA12	CRYGA	MTMR11	ACSL1	CYBA	RGS2	LOC100130548	RNF138	AKAP1	GPM6B	IVD	CEP104	PTGER4P2-CDK2AP2P2	RTKN	SAMSN1	PPP5C	RABL3	RELL2
KISS1	SOCS3	HADH	SLC22A18	NR4A3	TNFSF13	PDE4DIP	SKAP2///IGHG1	TCL1A	H3C8	XYLT2	NIPBL	RAB31	SBSPON	CHKB-CPT1B///CPT1B	SMAD4	BRCA1	HIPK2	HBG2///HBG1	TMEM253	MBLAC1	DHX30
APEH	ME2	DAZAP2	IL10RB	ITM2C	LOC100509457///HLA-DQA1	UBE2Q1	OAS1	GPM6B	H2AC4	UCKL1-AS1	UNC93B1	RALGPS1	HLA-DOA	BCL9L	MBNL1	SCT	RBBP6	NAP1L4	H2AFY	PLSCR1	PHYHIPL
HNRNPA1P33///HNRNPA1P10///HNRNPA1L2///HNRNPA1	IGHV3-23///IGHV4-31///IGHM///IGHG3///IGHG1///IGHD///IGHA1///IGH	RASAL3	ALDH6A1	NREP	LINC01260	PPP6R2	FKBP5	SBSPON	SARAF	ND4	ARSA	TAF1C	STEAP2	CEP97	JMY	ATG16L1	ARHGEF7	AKIRIN1	RASSF8	ZNF132	TRRAP
HNRNPH1	VOPP1	EEF2K	LOX	C1QTNF1	SPAG4	KIAA0100	INPP4A	HLA-DOA	TRIB1	JRK	HEG1	LAMC3	KNDC1	TMEM56	SPOUT1	OTOF	JAKMIP2	KMT2A	LOC102725315///LOC727983///POM121L10P///POM121L4P///POM121L8P///POM121L9P///POM121L1P	NPBWR2	ATP2A2
FUS	FAM134B	ASAP1	ACTB	PLAUR	PEX11A	SH3BP5	SLC39A14	STEAP2	BUB1B	EME2	CCDC125	TULP3	PCDH9	EIF5B	ZSCAN21	CLEC4M	CELF4	FBXW4P1	TGM2	BLMH	KCNQ1-AS1
CCDC93	RTN1	SGK223	TRMT1	SOCS2	ZNF771	CRLF1	SDC1	KNDC1	KANK2	GTPBP6	STYX	GPRASP1	M6PR	ILDR1	SLC35F6///CENPA	GADD45G	DOK6	MOB3A	OGDHL	CHRNA7	TMED1
CITED1	DDX60	COX6A1	PFKFB3	MMP10	SYCP1	DPYD	HMGB2	PCDH9	H2AC15	TP73-AS1	ERCC4	ANKH	LOC102724814	CNKSR1	HACD4	UCP2	SIK3	CHI3L1	LINC00521	LOC389834	C8orf82
CIAO1	COL5A2	PTPRA	SBNO2	MEF2C	GLP1R	PIGO	PTAFR	M6PR	MARVELD1	LOC107987098	NECTIN2	ULK2	CD74	RMDN1	CELSR1	CDHR5	LRP2	LONRF1	EMC1	AMOTL1	CHCHD10
DOHH	CCDC102B	CLEC4D	RGS13	PDE8B	HGF	LINC01279	OSBPL3	LOC102724814	ZNF408	GATD1	MFAP3	ACAT1	APOL3	HIST1H3F///HIST1H3B///HIST1H3H///HIST1H3J///HIST1H3G///HIST1H3I///HIST1H3E///HIST1H3C///HIST1H3D///HIST1H3A	ACOT13	NF1P9///NF1	TRIM13	CLTC	APOC4-APOC2///APOC4///APOC2	SERPINA1	NUDC
PANK2	CCR5	C16orf58	TGIF1	MAN1A1	AGRP	BAIAP2	DDIT3	CD74	ERCC6L	RERE	TMEM80	SYNCRIP	TGFBRAP1	SS18	POLA2	MIR3654///EEF1G	C10orf90	FADS3	FSCB	DNM1L	AFF3
CDC42EP4	DDIT4	DCANP1	INPPL1	PLA2G4C	RGS12	GLTSCR2-AS1///GLTSCR2	GAL	APOL3	DNAJC2	NOC2L	BANF1	GSTA3	TAP1	SPOCD1	GEMIN4	RPL22	LRP1B	LOC105369662	C12orf74	SLC22A8	CDK12
SZRD1	SDC3	S100A12	KLF10	VAV3	FGF12	ATAD2B	CX3CL1	TGFBRAP1	GPR37L1	STIM1-AS1	ZNF217	INA	ADAMTS20	DERL3	MAP3K5	SLC16A1	DCUN1D5	PPP1CA	MRPL27	FLJ45950	WDR41
ACTG1///ACTB	NR1D1///THRA	RMDN3	HCLS1	FABP5	MYBL1	IGF1R	BTN3A3	TAP1	BRF2	NHERF2	STXBP2	WLS	LOC101930595///PGGHG	IFI44L	LINC00662	SDC1	CBX4	TIMM13	WNT7A	GNS	TAF10
LRRC42	IGLL3P	IMP3	ABL2	GPD2	FANCA	GPX7	ATP4B	ADAMTS20	CKAP2L	CLUH	SLC39A6	FAM149A	TTC5	CFAP70	MMP9	SEC61G	COL26A1	MRPS16	TPTE2P5	ABCD2	FAM19A1
PPP3CA	KDM3A	TBC1D9B	SLCO1B1	PPP4R4	FGF14	HSPB6	OLFML1	LOC101930595///PGGHG	CYTH3	RAB11B	CHDH	ALDH3A2	IFIH1	VPS51	COL27A1	MFSD7	EPHA7	GIGYF2	MAPK11	RPE65	ZNF182
IL23A	DUOX2	ATIC	RHOG	SLC25A37	TRIM3	NRP1	CSF2RA	TTC5	SCX	GNA11	ZNF200	KIAA0368	MGAT3	IGLJ3///CKAP2///IGLV@///IGLC1	CSNK1A1	CNTD2	2011-09-01	NNT	ISPD-AS1	CCDC54	HMBS
ZNRF4	MAOA	EEF2	SLC2A2	ORM2///ORM1	CENPM	ATP8B1	NNAT	IFIH1	CBX4	CCHCR1	LINC01056	AGFG2	AFG3L1P	FAM49B	UVSSA	DARS	ATP10B	CTSZ	ANKRD9	P2RX5-TAX1BP3///P2RX5	STARD5
EDC3	ADH5	SF3B6	ZNF423	TRIP6	ANTXR1	AK3	VGLL4	MGAT3	AGPAT1	CAMTA2-AS1	ATP6V0C	DYNC2LI1	PNMA2	ADA	TSPYL4	MAGT1	CCDC110	USP1	DUSP16	IRAK3	RBBP4
GLRX3	NAGA	JOSD1	PFKP	GPR107	TYMP	ARL14EP	FAP	AFG3L1P	RGMB	LOC101929280	JAG1	MYO1B	GRHL1	TMOD2	MGAT4A	C19orf66	SCNN1A	MRPL51///SPTLC1	KCNH6	ASB11	CMPK2
PRR13	IGHG1	SLC11A1	PFAS	PDE4D	SSX4B///SSX4	MRPL10	SLCO2B1	PNMA2	SYNE2	RNA5-8SN3	ALDH3B1	IFIT1	STEAP1	TPRG1L	NDUFB2	SOS1	SPATA13	EIF1AD	TMEM44	OR5AS1	IKZF4
CRELD2	RSRC2	BTBD2	PMAIP1	VKORC1	CX3CL1	TTYH3	MAP1LC3B	GRHL1	CRYM-AS1	ATP6	MALL	TMEM165	PTPRC	NOL7	USP3	GGA1	LARP1B	CPM	BARHL1	RHBDD1	PNPLA2
KIF25	LOC101927562///DUSP8	LRRFIP1	ARL4A	ZRSR1///SRP19	NUP93	RALGDS	CHD1L	STEAP1	KANK3	ZNF703	CAND1	SLC22A5	GRB2	IL10RA	ARHGAP6	RAB40C	C5orf34	CSK	GFRA2	HSPA14	SPPL3
TUBGCP2	NXF1	VDAC1	APOBEC3B	DNAJB9	FRMD4A	RBAK-RBAKDN///RBAK	TPX2	PTPRC	YRDC	PIGQ	LUC7L	DSG2	DDX51	NSL1	DNAJB14	CADM4	LOC100507140	ARMCX3	ARL6IP6	GFM1	NOL9
SKAP2	HMGB2	YARS	CHI3L2	PRDX4	CPB1	CKAP2	MMP7	GRB2	DBF4B	AQP9	FTCD	EIF5	LINC00461///MIR9-2	LOC728868	PSMD13	ST20	CNTN2	SNRPA1	SPTBN4	ABCA1	TMEM110
CTNNB1	GALNT1	S100P	UPP1	EIF1B	LMF1	SLC25A3P1	IGFBP6	DDX51	LOC112267871	GTPBP3	PAFAH1B1	FAM134A	TNFRSF19	NAA30	E2F6	TOP1	ZNF770	EIF4ENIF1	DLG1	GSTM4	OVCA2///DPH1
IGKC	HSPD1	BET1L	SLC35A2	NFKB2	KCNAB2	SESN3	SLC31A1	LINC00461///MIR9-2	AURKA	PPP1R9B	SMARCAD1	RALGAPA1	RAB40B	PHACTR2	UBASH3B	DICER1	TMC7	ATP6V1H	TMEM63B	IL10RB///IL10RB	RNASET2
SMAD3	MIR1282///HYPK///SERF2	CREB1	TRAC///TRAJ17///TRAV20///TRDV2	MIA	ESR1	CYP4V2	GUCA1A	TNFRSF19	PGF	TOLLIP	RUNX3	DNMBP	HAVCR2	CBFA2T3	ETV3	DDX19A///DDX19B	ZNF654	CPD	LOC100652911	PLA1A	RNF26
SPAG9	LILRB4	SON	LILRB5	KCNAB2	CYP3A7-CYP3A51P///CYP3A7	EAF2	DHCR7	RAB40B	MCM4	FBRSL1	UQCRC2	UST	KRT81	SEMA4A	C21orf59	ACTR1B	CHORDC1	SLC6A6	LOC105373434	THNSL1	LIPT1
CCDC47	BTN3A1	SPG7	ITGB5	DUSP5	NPDC1	RAB9B	CYR61	HAVCR2	C11orf68	RNA5-8SN4	GTF3C3	CASP4	PADI4	DCAF12	IGLC1	ZC3H7B	DIRAS2	BCL11A	PTPN4	C3orf36	MIR7113///MIR4691///NDUFS8
PDK3	TCF7L2	THEM6	DNASE2	ACKR3	GDF3	SMYD5	CCL15-CCL14///CCL14	KRT81	MED10	TMEM94	KMT5B	ANKRD6	ALDH1A1	LOC105370613	MIR4467///LRWD1	SFTPB	TP53INP2	SNORA28///EIF5	LOC339260	FCGR2A	GRAMD3
MIR4745///PTBP1	TIMP4	HELB	AP2S1	TAS2R1	SGCD	PWWP2A	PIM1	PADI4	UBQLN1	PWWP3A	GEMIN6	SPRR1A	NRXN2	CERS4	UBFD1	IKBKB	BEND6	TMEM33	PPP1R3E	PLIN2	BICDL1
AP5M1	CDC42EP4	APEX2	GEM	RIN3	GRIN2B	CLDN5	SLC7A7	ALDH1A1	FBXO5	TMEM266	CAPN13	ACTG1P4///AMY2B///AMY2A///AMY1C///AMY1B///AMY1A	HERPUD2	CASP3	KBTBD2	CLCN1	MATN1-AS1	PSMC3IP	OR5E1P	MBTPS2///MBTPS2	TMED3
RTN4	RRAD	PLAGL2	LOC100506558///MATN2	PHF3	CDH11	ARFIP2	MYH11	NRXN2	SPC24	HSF4	COPE	PPIF	LINC01352	LAMC1	EIF1	TFDP1	QDPR	STRBP	PCAT19	LTBP1	NDUFS7
U2AF2	CITED2	TAF1L	PAFAH1B2	ITGB4	SPATA31C2	LONP2	RASGRP2	HERPUD2	RRM2	KLC2	RBM48	SIK2	SPINK6	ICOS	COX20	BMP7	RAD51L3-RFFL///RFFL	NEMF	TIMM21	SYT12	SOX12
RABAC1	CD300C	AFF4	MIR6884///MED24	MSX1	SAMD4B	RUFY3	FCGR3A	LINC01352	REEP4	TCF7L1	CXXC5	MUT	ANK3	CR1	FBXO22	CLCA4	GREM1	PRDX5	ERVFRD-1	FLJ40194	TBC1D9B
TNXB///TNXA	SAP30	ZNF317	METTL7A	IGLL1	CHGA	DYX1C1-CCPG1///CCPG1	EPHB2	SPINK6	ZNF622	PKD1P3-NPIPA1	EPHB2	ACSF2	PRDM12	ZNF443	INO80D	DBNDD1	APC	TRIM27	LVCAT1	FKBP6	SYT6
GATA2	ITGB2	CAPRIN1	IL1R2	MET	KDELR3	C2orf69///C2orf47	TRAC///TRAJ17///TRAV20///TRDV2///YME1L1	ANK3	C2CD5	LOC107984833	LYST	HSD11B2	SLAMF8	ARF6	OGFOD1	MBNL3	ZNF292	KCNK6	NAV2	ACP2	CD74
NFKB2	SPEN	RAD17	PPFIA1	PTGS1	IQCK	DAB2	HLA-DRB4	PRDM12	CYTOR	PWWP2B	MROH2B	TTC19	MIR6849///MIR1234///MIR939///CPSF1	IL18BP	TMEM160	RBX1	HIP1	RNF41	ALDH5A1	LONRF3	TMEM121
PPP1R15A	RGS2	BRD7	ZBTB48	KCNJ15	GRAMD3	AKAP13	CD300C	SLAMF8	JADE2	TRIM8	TET3	CDH3	RGS5	PSMB2	ROMO1	INF2	ESF1	TMX1	GALNT16	MPEG1	GGT2///GGTLC1///GGTLC2///GGT1
ZFP36	FOLR2	SF3B2	HIRA	CXCL8	LPAR1	BEAN1	PLA2G15	MIR6849///MIR1234///MIR939///CPSF1	PREX1	RAB3IL1	UBE2S	REEP5	HLA-DQA1	ATP2A3	RANBP2	ZCCHC2	PIEZO2	ZNF652	LOC728073	FSIP2	GPATCH8
GRK2	SLC37A4	WDR45B	VDAC1	PFKFB3	TAB1	COQ7	AMPH	RGS5	MACO1	ZNF707	FILIP1L	CLCA2	GOLGA8A	UCHL1	FCF1	PTP4A1	PLXNC1	PSEN1	LOC101928054	GLB1L	FAT4
CCDC88C	LOC101928361///ARHGAP15	EVL	NEDD9	ITPKB	LOC100506699	RHBDD1	LTBP1	HLA-DQA1	EFCAB7	ARHGEF17-AS1	FGFR4	DCUN1D2	MECOM	NECTIN3	ME2	ERH	ARHGEF37	SRSF1	VPS18	JADE2	GOLIM4
ENTPD1	OLFML2B	LSM3	SMPD1	STS	GREM1	SH3BP2	LY86	GOLGA8A	HES6	TNPO2	C5AR1	ISG20	CEACAM1	BCAS4	TNS1	KRT83	CHD7	TGIF1	DCBLD2	ADRB2	ACER3
JUNB	MICAL2	SIDT1	GPX7	C1GALT1	TXNL4A	KCTD1	CHI3L1	MECOM	TSC1	ANO8	ZMYM5	MMP9	TNFAIP3	GMEB1	C11orf24	ABHD6	SGTB	ANKRD17	TP63	DPP3	TAP2
CDKN1A	PLXNC1	NUDT9	FADS2	MAP3K8	KCND3	LARP4B	HCG26	CEACAM1	NRARP	RRN3P3	LSG1	TRIM16	SEL1L	NFATC2	PDCD5	UBE2D4	PRKAA2	MAPK14	IFNE	MOCS1	DHRS4L2///DHRS4
NCK1	IGKV1OR2-108	ADA	UCP2	TMEM132A	HLA-DQA1	PSMD5	SEL1L3	TNFAIP3	TMEM131L	RPH3AL	DHX15	C5orf30	KIAA0895L	SERPINA12	SNRPC	MIR6727///CPSF3L	TP53TG5	STYX	EIF2AK3	SLC1A3	ENO1
MAFK	STK24	COMT	AP1G2	BTG3	AVEN	CXCL10	DNAJB1	SEL1L	ATOSA	PLEC	TMEM256-PLSCR3///PLSCR3	COBL	PPP1R12C	JHDM1D-AS1	KIAA1109	SH3PXD2A	LINC01105	TAF11	GTF3C3	SEMA3C	IDH3G
RBMS1	CD300A	ZMIZ1	GPSM3	SRSF1	SBF1	RHOJ	BMP5	KIAA0895L	HSPA14	PNPLA7	MRPL24	SEMA3G	WNT2B	CD44	TBL3	DSTYK	HYDIN	ENO1	LARGE-AS1	SIPA1L2	TMEM80
PAWR	LDLRAD4	AGK	RAB40C	ID2	GLRA1	TRABD2B	PPT1	PPP1R12C	RALA	PCNT	MIR22///MIR22HG	TMEM57	LYN	CYB561A3	PRDM2	CAND2	C2CD5	GNS	HDGFRP3	MATK	GSTM1
ZFP36L2	HCK	ZZEF1	ENG	SNX10	GPR137	CENPL///GAS5	SREBF1	WNT2B	CFAP53	MIR4505	SASH3	MPHOSPH6	FPR3	CARD11	GABRB2	GPR31	DOCK9	TUBB	COL6A5	MINPP1	MFAP1
SNORA64///RPS2	LRMP	SIN3A	AREG	ACSL1	PARK2	KRTAP6-1///MAP1A	SIT1	LYN	DNAJB1	TRIOBP	LOC100128751	NAPG	FYB	MAML2	PTGR1	B3GNT3	TFR2	MON1B	PHACTR2	HOXC13	TMEM206
FTL	PBK	WDR11	CTSK	MYH11	ZFP64	BCS1L	CSK	FPR3	DTL	XRCC3	SELO	OLFML2A	POLR3B	PIK3R3	PIK3CB	SSB	STAR	RABAC1	FAM231D///LOC388692	SYT9	UBXN1
SPG21	VDR	ADGRG5	BSG	OSBPL1A	AKAP8L	BTBD6	DHCR24	FYB	MOB3A	CAPN12	WHAMMP2///WHAMMP3	WDR19	ALKBH3-AS1	ANAPC5	CALD1	MAN1A1	ATP9B	ALKBH5	MTHFD2L	GOLGA8R///GOLGA8O///GOLGA8N///GOLGA8IP	SFT2D3///WDR33
CSNK1G2	ZNF710	RETN	WWP1	MAGED2	KRT17///JUP	LINC00662	IL2RB	POLR3B	TYMS	IRF2BP1	MAP3K7	LRP5	STRN3	SKAP2	LOC100507472///PCSK6	PDZRN3	HOXD1	ST8SIA4	IL17F	HERC6	USP42
CC2D1A	PARD3	CSTA	DNAJB4	MIR6732///ZC3H12A	MCF2	LOC441242	CYP2D6	ALKBH3-AS1	LOC107987293	RAB40C	ELMO2	IFT27	DST	STRN	UBE2L3	IFNW1	CERS6	CCR3	DOCK5	DPH6	RANBP3
JMJD6	GAP43	ECH1	TRIM28	TNFSF11	ADGRA3	EIF3K	MYC	STRN3	DDX39A	FBRS	PGBD2	TTC39A	CRAT37	EPT1	MMRN2	PRB1	SKIL	PRNP	CXCL12	H1FOO	IKBKB
MED1	ATXN1	MRPS18C	TKTL1	TNFSF10	TLR5	ACLY	PLAUR	DST	HSPB8	PPP1R3F	ZNF652	SNX1	IL12RB1	CHCHD7	CRIPT	SNRNP27	MAVS	MAP3K7	SLC19A1	SPINT1	TRO
SRSF5	TMPPE///GLB1	RING1	MGMT	CALHM2	IL13RA2	LOC105373378	FKBP4	CRAT37	HSPE1	PRKCSH	ATP6V1B1	ZNF506	ZBP1	SYBU	SRSF5	SNORD54///RPS20	UBE2W	YBX1	TTC38	RETSAT	MCM3AP
FAM120A	IGHD	AP2B1	DBF4	ST3GAL1	POU2F2	STBD1	NCKAP1L	IL12RB1	KIF22	TAF3	ERI3	RMDN3	MRPL41	CREB3L2	COTL1	GSPT1	ITSN2	QKI	GAD2	CYP11A1	LINC00919
C17orf75	DOCK2	JAK1	KIAA1549///BRAF	SSBP3	SLC16A5	CBLB	HCK	ZBP1	SYT11	PPP1R26	OSER1	MEIS1	LOC100505498///TEX41	COTL1	TRIOBP	NAPA	CSNK1A1	TRRAP	LLGL1	KCNJ2	MRPL4
EDNRB	NCKAP1L	MTMR12	DAP	HNRNPA3///HNRNPA3P1	THPO	PLCB4	ADCY7	MRPL41	SLC19A2	ZBTB45	KLF13	ZNF268	TPD52	YES1	CHPF2	CMTR1	LRRFIP1	YTHDF3	RNASE3	ARHGDIG	NFKBIB
LRCH1	MID1IP1	CRLF3	NR3C1	2004-09-01	PRR34	CTSK	EIF1	LOC100505498///TEX41	TTL	WIZ	SDF4	PRDM1	NOL7	SSR3	RAP1GAP2	DDX43	TTC39B	SLF2	LOC101927604	CD82	SLC25A42
SLC28A2	DAAM2	USP11	MYO7A	PRKCDBP	ARFGEF2	PMEPA1	TRAC///TRAJ17///TRAV20///TRDV2	TPD52	RGMB-AS1	TPRN	RNF34	CEPT1	DBF4B	SNX25	TMEM204	HLA-DQB1	MMP16	TIA1	GFM1	HIST1H1T	DOHH
SCD	C1QA	SYPL1	MAZ	VEZT	AUTS2	CD4	NAGA	NOL7	H1-4	LINC00174	NFYB	MFN1	CALD1	CNFN	TUBG1	POMZP3	GABRB1	SP100	KCND2	ARHGAP9	ZDHHC8
MED25	UBAP1	JMJD8	SNURF///SNRPN	LOC100129973	CNGB1	PLCXD2///PHLDB2	TBC1D8	DBF4B	TRIP13	LOC339059	EML3	LYRM9	F7	C1QTNF3-AMACR///AMACR	BANK1	SMARCA1	LRRC37A3	GLE1	REC114	EIF3J	PCBP1-AS1
HOXC4	PHTF2	CRELD2	ZNF710	TAC1	KITLG	WDR64	TNFRSF25	CALD1	UBAP1	COL18A1	LINC01569	ARL1	NAGA	GOLGB1	DENND6A	EHD4	ADGRE5	MRPS12	METAP2	TOE1	KIF1BP
TRA2B	NR4A1	DDOST	MARCO	LOC100996792///MAP2K3	ZSWIM8	PKP4	LPL	F7	NEDD1	TRIM17	HSD3B2	NPIPA1	CPEB4	CCDC189	RABEP1	CSH1	ENDOD1	ETNK1	LOC100653137///CDH23	PTN	IQCK
SERBP1	SLC12A8	UBE2G1	ADAMDEC1	AGA	DNAJB4	SNAP91	RER1	NAGA	H2AC17	HYI	EML4	MRPS14	CELF2	CALU	ZNF175	CRIP1	PHIP	ZNF644	PRTG	TENM4	TMEM259
HNRNPA0	FBP1	XYLT2	CD44	TNS2	FEZ1	TMEM14B	YARS	CPEB4	MBIP	MROH1	ZNF397	GCH1	BDH2	GGT1	DPAGT1	WDR55	PREX1	ZSCAN30	NUS1///NUS1P3	PPIP5K1	BORA
CORO1B	MT1F	ZNF148	GNAI2	PDGFRB	SSX2B///SSX2	TTLL12	CNR1	CELF2	SMG1P2	NECAB3	CCDC85B	NUP50	CASP2	CHST12	IRS2	EFCAB2	SNX10	IL27RA	UFM1	OR8G2	KDM5A
SDHD	VAV1	ZNF319	DAZL	DAAM2	EZH1	HOTS///H19	LOC100509457///HLA-DQA1	BDH2	CCN2	ZNF696	CMTR2	TRAPPC6A	RBPMS2	LPIN2	ARMC10	FAM208A	MDM2	IKZF1	FH	APOBEC3B	HFE
NR3C1	CAPZB	WDR33	HSP90AB1	ANXA2P2	DHX15	HNRNPA0	TPM2	CASP2	STMN1	TPM2	NOL9	MRPL42	AGT	AMIGO3///GMPPB	PRKRA	MSX2	SPTBN2	LOC101926967	SLC35G2	GNA12	DCAF15
SS18	TDO2	ELP3	CDH12	DNASE1L2	SYNM	LINC00623///LINC00869	DDO	RBPMS2	SNHG32	UVSSA	WNK1	ABCA3	FMNL2	DUS2	GSAP	ZNF467	CCDC34	ZNF274	MAP6D1	SCFD1	FAM192A
FZD1	MAN2B1	FRS3	WBP1L	LOC101926921///DAB2	TTTY2B///TTTY2	PLXND1	MNDA	AGT	FAM114A1	FAAP20	RAD17	AGO1	TNC	SDC1	LOC389906	MLH3	FAM133A	DBI	ARG2	DSE	POLR3C
TRA2A	CEP55	ATP2A2	EEF1E1	EXPH5	CYP4F8	LOC105371433	S100A8	FMNL2	TMTC3	NES	PHF20L1	CCND1	ITGA7	LOC102725526///IGHV4-31///IGHM///IGHG3///IGHG2///IGHG1///IGHA2///IGHA1///IGH	MRPL41	SEZ6L	SCN4B	RALBP1	ERCC4	PELI2	PPFIA1
PSMD10	MT1E	MTOR	ATF4	TMEM100	SH3GL3	KIAA1804	C1orf21	TNC	RAD51D	MSANTD1	PEX6	TCEA2	TAL1	GTSE1	TSFM	HIST1H1C	KRT222	DIP2B	RHAG	SLC3A2	ARID1A
TRIM6-TRIM34///TRIM34	FKBP11	CNOT11	NOS3	LOC101929165	HTR3B	LOC101928120///PYGO2	FBLN2	ITGA7	RGPD8	SPOUT1	EGFR	SERPINB1	DCHS1	CD82	GNAQ	HBG2///HBG1	TSHZ2	EIF1AX	XAGE2	CBLB	GBF1
MRPS12	MRC2	RPUSD2	CEBPD	KCNK1	RBM17	SLC52A2	CCR2	TAL1	H2BC4	CDK9	CSE1L	C19orf66	CUX1	STAT3	SNORA68///RPL18A	SFPQ	KIF13B	WIPF1	STX18	PCDH20	LMF2
FLNB	FN1	PHF19	EIF1	TBCB	MIR612///NEAT1	ATG5	PTPRJ	DCHS1	TTC39B	ZUP1	NPSA	UGCG	LOC100129518///SOD2	ODF1	EIF5A2	LOC100509457///HLA-DQA1	SCD	STK4	LINC01000	MSANTD3-TMEFF1///MSANTD3	CARMIL3
SET	KIF20A	TNFAIP6	TTR	CDH11	TBC1D22B	C17orf96	SOX13	CUX1	CRY1	LOC107987192	DNAJA4	KLK1	F12	ZADH2	LOC105377458	ZNF767P	OSBPL8	TMEM183B///TMEM183A	YME1L1	DNPH1	PIK3IP1
HSP90AA1	GLRX	SCRIB	STXBP2	KAT6A	SOCS1	PRPF38B	MGAT5	LOC100129518///SOD2	BCL2L2-PABPN1	ASMTL	FAM60A	NRBF2	LRRC27	CNPY2	PGP	MSR1	MVB12B	MIR4657///PURB	CPT1A	HSPB9	ARRB1
GAP43	PNRC1	WDR37	ARSA	LMCD1	ZFY///ZFX	HDLBP	PCK1	F12	COL27A1	TAF1C	ZNF394	ZNF606	BTN3A3	IGLC1	TIMM8B	LSM12	ERICH3	NIPAL3	XYLT2	SIGIRR	CARMIL2
CELF1	SLC7A7	PFN1	RAP2A	CD24	STK38	CYSTM1	CD300A	LRRC27	ECT2	LOC101928576	CASC4	CD34	CNTNAP3B///CNTNAP3P2///CNTNAP3	PCDHGA1///PCDHGA2///PCDHGA3///PCDHGA4///PCDHGA5///PCDHGA6///PCDHGA7///PCDHGA9///PCDHGA10///PCDHGA11///PCDHGB1///PCDHGB2///PCDHGB3///PCDHGB5///PCDHGB6///PCDHGB7///PCDHGC4///PCDHGC5///PCDHGA12///PCDHGA8///PCDHGB4///PCDHGC3	TMEM158	KCNC4	LPP	DIAPH2	MMP24	SLC9B1	SPATS2
ANKRD11	MYOC	GATA3	ZNF267	ABCA1	EID1	TMEM199	IGLJ3///IGLV@	BTN3A3	FEN1	LOC102725180	MGAT3	SELENBP1	ST5	ICAM3	TMEM156	SBF1	PCGF5	CPSF2	C14orf178	ITIH4	APOL6
MYC	ATF4	ATP6V0E2	VDR	MCM4	DENND3	GABBR1	KLF4	CNTNAP3B///CNTNAP3P2///CNTNAP3	SHCBP1	BCL2A1	CBX4	CBX7	IFI6	RFX2	CLDN23	GFPT1	EIF4G3	SPTAN1	UBXN10	KY	ZNF398
RPLP1	ADCK2	ZSCAN21	TP53BP2	ARHGAP1	ARC	MAFB	PHTF2	ST5	MKI67	ND4L	LSM12	CSNK1A1	UGGT1	IGHV4-31///IGHM///IGHG4///IGHG3///IGHG1///IGHD///IGHA2///IGHA1///IGH	THAP4	FBP2	SOX10	DHPS	PTPN1	SALL2	LOC101060581///AGAP7P///AGAP12P///AGAP6///AGAP11///AGAP4
CEP170B	AKR1A1	DAGLA	NFKB2	TUBB3	HIST1H3C	ADAMTSL4-AS1///ADAMTSL4	SPRY2	IFI6	RIPK3	PKD1P4-NPIPA8	TXN	GATA3	MAGI2-IT1	CCDC85A	MITD1	OSGIN2	APP	MAPK8IP3	LOC101929819///LOC100133331///LOC100133182///LINC01001///LOC100132062///LOC729737///LINC01000///LINC01002	LILRA5	SDAD1
RPL35A	NPAS2	CALM1	CYTIP	ABTB2	RBM3	RBM7	CRYAB	UGGT1	XYLT2	HBD	EXOC2	CIZ1	MX1	WASF2	GART	ITGB3	MAP6D1	LAMTOR4	EIF3B	GALNT6	LOC101928955
RRP12	ARHGEF18	MRPL33	MLF2	MAN1C1	HERC4	KDM5D	PRKAR2B	MAGI2-IT1	SKA1	LOC107984593	PKNOX1	MECP2	CCDC84	CCND1	FADD	CDC27	SLCO3A1	TGOLN2	PRRX1	BZW2	TXN2
SSTR3	MAGI2	POLD2	HEXA	SHANK2	MUC2	NRDE2	SLC4A5///DCTN1	MX1	H2BC11	RBM19	CD4	CCNE1	RNASE1	HSPA5	C9orf69	UBE2I	WSB1	CRTAP	MBD3L1	CDC42EP4	DDHD1
POT1	RHOBTB3	TIMM8B	CREBL2	AKR1C1	LAMP5	HRAT5	WSB2	CCDC84	DNAJC9	MBD6	MUC5AC	CKAP4	LOC284661	HTT	ACD	MAPK8IP2	CDR2L	NFYC	CLCN3	USP28	SMARCB1
NFIC	ITGA4	MMP9	TPSB2///TPSD1///TPSAB1	SLC25A28	TET1	MED30	CYP2C19	RNASE1	LOC107987393	CDK11B	DBR1	SAR1B	LOC101927851	GLYR1	MAF1	NUP37	TNRC6C	SPTLC2	ESRRG	ZNF804A	ZNF747
NEK9	TRAF3IP3	HLA-DPA1	NPC1	GPR78///CPZ	CNR1	PLXNA2	IFFO1	LOC284661	PROSER3	TBKBP1	CILP	ASB1	CISD2	PHLPP2	URGCP	EMILIN1	RTCA	CORO1C	LOC105378382	LRPPRC	ADPRH
DCAF16	MAP1B	PFDN5	PLXND1	SIPA1L3	TAP2	SAMD11	DOK2	LOC101927851	GIPC2	SRRT	TWF1	ZNF559-ZNF177///ZNF177	ID4	LAMTOR5-AS1	PAN3	SNRPD1	ANK1	TRO	LOC101928635///ALDH1A2	LRRC37A11P	IFI44
FAM134A	H1FX	PRPSAP2	NAGLU	TST	TNFSF12-TNFSF13///TNFSF13	UBQLN4	BLOC1S1-RDH5///RDH5///CPT1A	CISD2	USPL1	AKT2	CARD8-AS1	HPGDS	ST18	CCDC50	DCUN1D5	STAT3	ELAVL2	PCED1A	TNKS	AJUBA	CHID1
PSAP	ZFHX3	BCL9L	PIM1	CUL3	ANK1	FLRT2	DES	ID4	DLL4	GOLGA2	ACTBP9	WFS1	CALR	BANP	KLF6	UBE2K	USH1C	PCF11	NFKB2	RHEB	CNOT9
PLEC	IL10RA	UBIAD1	HNRNPH1	SPSB3	NMT1	C6orf120	SASH1	ST18	LMNB1	EFNB1	CDC16	HAUS7	SMOC2	DENND3	P2RY12	SEPHS1	THSD7A	SSH2	KIF26A	CDK7	RNASEH1
DCN	CAPG	GLTSCR1	ARHGAP1	VNN1	EML1	OSBPL11	SPRY1	CALR	THAP1	ZFHX2	C1orf43	CLCN3	TDP1	MIR4738///H3F3B///H3F3A	SEPT7P2	POFUT2	MKL2	PHTF2	LOC101930416///LOC101929792///LOC100996724///PDE4DIP	FBXL7	IGF2BP2-AS1
HAUS2	SYK	COX7A2	TADA3	BTN3A2	CD24	EFS	ZNF710	SMOC2	MAP4K4	LSS	CSDE1	TMEM255A	BCL2A1	SLC35B1	IL27RA	BUD31	NRG1	SUPT16H	ZNF44	KANK4	CPSF7
SNORA21///RPL23	CCL5	ANKHD1	BTG1	CD44	ADAP2	ATP6V1A	PNPLA2	TDP1	KIF14	INTS11	2002-03-01	ARHGEF28	PQLC3	SLC41A2	PSMA5	B3GALNT1	DNAL1	C1orf174	CDC25C	SIRPD	GINS4
HNRNPUL2-BSCL2///BSCL2	MSR1	PARP6	GABARAPL1	KCNK15	CD96	LOC440934	RERE	BCL2A1	PDK4	SPPL2B	C10orf10	LRP8	LOC105378470	STAM2	VCAN	MMP28	HNRNPM	CAB39	LOC105375273	TLX1	EI24
RAPGEF1	RGS19	CLASP2	ARAP1	IL1RN	LINC00963	WDR83OS	TAC1	PQLC3	STK38L	TRIM74	C5orf51	MBP	ADGB	ANKRD28	CLN6	TCEB3B	CCDC88A	TRIP12	MCPH1	TPH2	TWISTNB
SLC26A10	ACVR1B	NOA1	DIO2	SFPQ	HDAC5	HABP4	SNCG	LOC105378470	PBX1	SUN2	GNB2	LIN7B	APLP2	NUS1	WDR12	TARS	GPM6A	LINC00926	MPPED1	TTYH1	APBA3
LEPROTL1	IGK	MLH1	MPG	SPATA1	ELK4	APOL3	FCN1	ADGB	IGFBP4	QPCT	KIAA1324L	CD36	EVI2A	OFCC1	FAM150B	KLK5	F5	HP1BP3	FABP4	LRTM1	ZNF625-ZNF20///ZNF20
PTP4A2	SEMA4D	KDM2B	RTN1	KLF6	CDV3	SOX4	FABP4	APLP2	HSPE1-MOB4	GOLGA2P10	RARS2	PUM3	HM13	ZC2HC1B	PSMB10	SERPINB7	HSPA13	MTMR1	KIAA1257	TUBA3D///TUBA3E///TUBA3C	SFMBT1
RPLP0	LASP1	DFFB	GRN	SERPINF1	ARHGEF26	FZD1	INHBB	EVI2A	ARMCX2	CRTC1	SRSF1	SMPD3	CECR1	NUCB2	TRIB3	HOXD10	ZBTB10	STX6	CNR2	ANKS3	TAPBP
TANK	SPARC	ANXA5	TRAPPC12	RAMP1	ENPP1	SSH1	IL2RG	HM13	FUBP1	CHTF18	MED11	SRGAP2C///SRGAP2B///SRGAP2	LOC101927181	ADAP2	ELL2	PDS5A	NDE1	DLG1	KRT5	ARHGAP5-AS1	UNG
IQGAP1	CNR1	PRKCQ	BBOX1	GRN	AKR1C3	WDR11	KIF11	CECR1	GALNT5	SORBS3	APAF1	RTN4	PTPRK	JAM3	SRF	HYOU1	TIMM10B	SSR1	CXorf36	GATA6	TRIM42
TPP1	DIAPH2	EWSR1	FN1	TNFRSF10B	MLANA	HNRNPC	DPY19L1	LOC101927181	HEY1	BRF1	EHBP1L1	SMOX	MS4A7	SPATA33	IFT46	SPOCK1	UPK3BL///POLR2J3///POLR2J2///POLR2J4///POLR2J	BORCS5	MMP9	OR10T2	GLUD2
PIK3R1	MKNK2	EIF2S3	PARVB	SCG5	SELE	PSMD11	CLP1	PTPRK	HBP1	SCNN1D	AGGF1	TTC3P1///TTC3	GOLGA2P10	SPCS2	TTI2	THNSL1	MTERF4	ZFP36L1	HECTD1	CHST13	GPR176
USP10	FOXO3B///FOXO3	ANXA1	VCAN	SMG6	CUL3	PFDN1	ARHGAP4	MS4A7	SLC37A4	IGSF8	LARP4	PTCH1	INHBA	PTK7	RBKS	TCF21	TTLL4	RPL18	CDK8	OR51B5	NDUFA6
PGLYRP1	AOX1	H2AFJ	PCK1	HIP1R	PPIEL	DENND5B	P2RX5	GOLGA2P10	NPIPB3	NTN3	ANKRD11	UBE2NL	GJC2	ACOXL	RAPGEF6	SMARCA4	AMER3	BOD1L1	POFUT2	KRTAP5-7	INO80B-WBP1///INO80B
NACA	ITGAL	KCTD20	PDLIM1	SLC7A11	C2orf72	TOX4	SERPINA5	INHBA	LOC107987294	DDX51	SOS1-IT1	NANOG	HBE1	RNF135	MPP1	RAB3A	DNAJC2	DFFA	LOC101927272	FAM19A2	CCDC186
NUDT3	IKZF1	LPIN1	LRRC37A3	PTPN18	MAP2	TRABD2A	SP110	GJC2	KIF11	NUDT16L1	EXOSC3	CBX5	ZNF597	DCHS1	PHAX	ATAD2	LOC157503///XKR4	CXCL8	LOC105377924	PTP4A1	COPS6
TTF1	RAN	SNU13	HSPA8	TNFAIP8	HRH3	KANK2	ZAP70	HBE1	TACC3	STK11	ALDH1B1	PGRMC2	OAS2	TRAF3IP2-AS1	PALLD	FOLR2	FAM222A	FLI1	MBLAC2	GPAT2P2	CXXC1
SAMM50	ARPC5	PIK3R4	CAMK1	CCDC92	TOP2A	PRKDC	PTPN6	ZNF597	LARP4	SSBP4	PRRT2	GART	PTK7	TMED9	SDHAF1	DERL1	SNTG1	RAB30	PDE5A	DKKL1	TOM1
MVB12B	RLF	MIPEP	IL15	PPP1R3C	C10orf95	CAV1	VAV1	OAS2	H1-2	CYP2A6	MAP3K2	ADCY2	ITGB2	COX5A	CYLD	SSBP1	ZNF721	ZFX	LUC7L	CCL2///CCL2	KIFAP3
MYO6	SIK1	ALKBH5	UGT2B17	ATP13A2	ZBED4	EMSY	MX2	PTK7	H2AC13	ND2	NELFB	GCHFR	SAXO1	ADPRH	RP9	ELAVL3	CPNE8	NT5E	IL1RL1	MXD1	TDRD7
SECISBP2L	SMCO4	AHCYL2	LYL1	COL13A1	PRMT8	STAG3L4	AATF	ITGB2	HROB	PRMT7	HERC4	IL4R	TRIM22	FKBP4	SBF1	CXCL13	DZIP1	EIF4G1	SPATS2L	ANKRD39	KMT2D
SPCS2	ZNF331	2001-03-01	AP2B1	HRH1	USP34	USP36	FZD1	SAXO1	H2AC11	LOC107987158	PKM	BTC	SLC2A6	TK1	ZBTB20	HTR1A	UBR3	AKAP13	EMID1	OTOP3	TRIT1
ALG6	CCR2	CFL1	YWHAQ	SNX2	EPM2A	INTS4	SASH3	TRIM22	TMEM71	CCDC92	SYNJ2	ABHD6	MSRB3	RAP1A	MIR6849///MIR1234///MIR939///CPSF1	OAS1	ZNF420	RAB14	SHISA7	COQ7	COX15
PARL	LILRB2	MICAL1	RHEB	DEPTOR	PLG///LPA	RCC2	DNASE1L1	SLC2A6	FANCI	LSP1	SDHAP2///LINC00969///SDHAP1	UBE2D3	ASB10	CKAP2///IGLV@///IGLC1	CD82	PTPRD	RAPH1	SERTAD3	UST	C1orf27	TMEM222
FADS3	ARHGEF6	GMFG	TECR	SPARC	PVR	ITGBL1	STXBP1	MSRB3	SGO1	TAOK2	CARD8	OBSL1	HILS1	GPRIN3	AEBP1	TSNAXIP1	AIF1L	SNORD14D///SNORD14C///HSPA8	CCDC85C	ACVR1B	BCL7C
RRP1B	DHRS9	DYNLT1	UBA1	PDSS2	ITGA4	GATA6	SUN2	ASB10	TBC1D15	ZNF837	ZNF75D	NCALD	SAMHD1	LOC101930458///HERC2P3	H2AFJ	NDUFB4	STK17B	CD22	GP9	TRABD2B	KIF16B
WNK1	HNMT	ADARB1	LIN37	CDKN3	NDUFAF5	IFT140	SOCS6	HILS1	ZNF367	SLC5A2	PAPD4	OR2A9P///OR2A20P	TTC39A	RAP1GDS1	DAXX	ALG5	GGA1	SREK1IP1	LINC00598	CPSF2	ZNF589
DNAJC10	RND1	NCOA6	FARSA	RFPL2	ADNP	NUP133	FOLR2	SAMHD1	GEN1	ZNF517	GPR89A///GPR89B	TOMM20	F5	HABP4	PPP1CB	SEPP1	SOD2	TCEA1	INAFM2	ANKRD20A11P	ZNF830
CDC42EP2	PLXDC1	SLC41A3	TBXAS1	TNFSF4	POU3F3	PABPC4	SLC24A1	TTC39A	TRIM59	STAG3L3	ASNA1	FBLN1	CD37	RGS7	HIST2H2AA4///HIST2H2AA3	MICALL1	SCN3A	HDC	LOC102725345	TGFBR3	TTC32
ADM2	KCNN4	TMEM5	PTPA	IGF1	TULP1	ZNF704	PPID	F5	PDGFA-DT	LOC101929599	TMTC1	EPHA2	ALG13	SLC39A8	EPC1	ACAA2	ATAD2B	SLC17A5	IGF2BP2	PAX2	MCOLN3
FARSA	DPYSL3	SNRPB	LECT1	SPRR2B	MYCN	GK-AS1///GK	SYK	CD37	H3C1	MXD4	SLC35A4	MID1	CDADC1	TBC1D10C	ZFYVE21	TAF1B	RBFOX3	MOSPD3	CAV3	RSPO4	MCM5
SRD5A1	IGHV4-31///IGHM///IGHG3///IGHG1///IGHD///IGHA2///IGHA1	SAMD4B	CDKN1A	PTP4A2	BOK	SLC7A2	FPR3	ALG13	HCN2	LOC100133331	ZNF420	HK2	FAM105A	RPN1	GSTP1	PRKAB1	CSMD1	NADK	HLX	RMI1	RPL36
RPS28	POU2AF1	TNPO1	CLEC11A	PRX	MMP13	ADGRG2	TGFA	CDADC1	TPX2	RUSC1	LINS1	TUBA1A	TTC17	DDRGK1	SEC14L1	ISG20	UBLCP1	MTMR2	CSRP2	ZNF438///ZNF438	KIAA1429
SBNO2	SLC46A3	TOR1A	NAGPA	ATP1B1	HSD11B2	FGB	PTPN7	FAM105A	CDC7	BCL2L2-PABPN1	ZC3HAV1L	DBN1	GPR65	KCNN3	DRAP1	DOCK6	MAP7	TMEM160	TACO1	TIPIN	MARS2
LOC440434	TREM2	SARNP	CD37	SPTSSA	KDSR	LINC01184	CKAP2///IGLC1	TTC17	HOXD1	PTMS	EIF2S3	CDHR1	LAMB1	RIN3	SDCBP	EVC	ZNF711	MIR1304///SNORD5///SNORA32///SNORA40///SNORA18///SNORA1///SNORA8///TAF1D	LINC00853	FAHD2A	PHC3
TAOK2	LILRB1	ERH	PHF2	AGPAT4	CBS	ETV6	HLA-DOB	GPR65	MCM6	DHX38	SLC33A1	C14orf132	LOC105378702	FNDC3A	RGS3	MRPL22	PNPLA8	ARL16	CACNA1E	ENOSF1	CRIPAK
PPFIA1	FHL5	SMARCAL1	GRINA	TF	PDLIM5	H2AFV	2006-09-01	LAMB1	CCN1	MIR29B2	NCEH1	FXYD6	HES1	SLC41A3	PLXNA1	HMGB1	PPP3CA	RAB8A	LINC00957	MYPOP	MBNL2
EGR1	NDC80	HMCES	SART1	UBXN2B	MPO	FBXL7	ATP1A1	LOC105378702	SBDS	PKD1P5-LOC105376752	C10orf91	NAP1L3	ARL4D	ARG1	BAD	C11orf58	COLGALT2	ZCCHC7	REC8	FGF22///FGF22	SLC26A6
TTC3P1///TTC3	PIK3CD	ALG13	H1FX	QSOX1	RCN3	VPS37B	ITGA7	HES1	QSER1	FBXL16	ZNF260	SLC29A1	IFNGR1	COPB2	KCNAB2	SDF2L1	NLGN1	HMGXB4	SLC13A1	FCER1G	NALT1
BRD2	APLNR	SLC46A2	URM1	HTATIP2	SPTBN1	C21orf59	ADRA2C	ARL4D	SPC25	TNS2	KLHL31	NYNRIN	HLA-G	GCSAM	GNB1L	TGFA	DYSF	SCAND1	SEL1L2	BNC1	MCM3
COL8A1	CD84	FASLG	CCRL2	SGMS1	DOCK9	FNBP1	FIG4	IFNGR1	C1QTNF5	LINC01678	ABHD13	TCFL5	PNPLA7	SPCS3	SCGB1C2///SCGB1C1	PSMA2	LRRK2	APH1A	LOC101928921	SPTBN1	CLASP2
CALM3///CALM2///CALM1	KMO	NUFIP2	LAMP3	CTSA	PGRMC1	AR	PIR-FIGF///FIGF	HLA-G	MFRP	AHDC1	ITPRIP	EXOSC7	RGS1	LOC100130744	SARS	LMNB1	RBM24	NIN	AKNAD1	TLR2	PDS5B
CYR61	LAPTM5	DOCK9	NR4A2	MAPK8IP3	CAPN1	LPIN3	SYN2	PNPLA7	CEP55	PEX6	LOC148413	MXRA7	GAS7	KDM2B	CRELD2	CDX2	BCL2L2	ESF1	STAU2-AS1	FCER2	ARL17B///ARL17A
TRIM31	NKG7	ALG9	DNAJB1	ATP11B	TUBGCP2	TM2D3	RAB8A	RGS1	BIRC5	ADGRL1-AS1	CANX	ARIH2	FBLN1	SOX7	CENPBD1	ACTR5	KIAA0319	ADAM17	CWH43	PLA2G7	ZNRF2
LGALSL	CXADR	TXLNA	MBD3	SLC22A4	TSKU	CNIH4	MT1B	GAS7	KIAA1217	YJEFN3	TMED2	OSBPL2	PLEK	SBNO1	DCAF7	LINC00939	SRSF5	PRDM10	LOC283038	LOC389895	FADD
RPL34	GPX3	RPL31	FAM65B	DHPS	TRIM31	ZCCHC3	CPVL	FBLN1	APOE	NCOR2	MCOLN1	KPNA2	LOC100506548///RPL37	BLOC1S5-TXNDC5///TXNDC5	PAGR1	PPP3CC	ANO5	VEZF1	TMEM255B	ATG101	STIL
TCOF1	B3GALNT1	OTULIN	TBC1D2B	PNMA3	ARHGEF11	TRAK1	AMPD3	PLEK	S100PBP	COL27A1	NFIX	VSNL1	CSF2RA	CEP128	KLF12	ATP2B2	TMEM132B	HSPA1L///HSPA1B///HSPA1A	SYNE1	TPSG1	IQCB1
MIR1292///SNORD110///SNORD86///SNORD57///NOP56	ATP6V0E2	DOCK10	TSPAN4	GATAD1	NELL2	LOC100132368///HEBP1	LMAN1	LOC100506548///RPL37	H4C9	KCNG2	NORAD	NPFF	LTB4R	LAMP5	EIF2S2	MYL6B	CWC22	CD44	GZMK	HSD17B14	SUGP1
BPTF	DPT	XPC	RAB1A	LINC00312	ZDHHC17	LOC105369477	BRD1	CSF2RA	KMT2E-AS1	ALDH16A1	MED26	GSTM5	IGKC	MAPK1	B2M	CCDC53	WNT16	AKAP17A	TNS1	SAMD3	METTL9
RAD17	NOVA1	TELO2	TLR5	SUSD6	SOGA1	CDH24	MAST2	LTB4R	RACGAP1	ZNF212	BBS2	NUDT4P1///NUDT4P2///NUDT4	WDFY1	CCNB1	TTC17	APC2	PKN2	PNN	ITSN1	NPPB	SLC30A8
TMED10	ADAMTS5	CMAHP	CHAD	EZH1	XYLB	TSPAN3	SORBS3	IGKC	ZNF385A	MIR641	ZNF641	MAN2A2	IPO9	LDLR	PAICS	BARD1	SNX16	CAMSAP1	ADAM7	SLC9A3R1	RCN1
BCL2L1	TNFRSF25	DUSP5	CST7	WNT7B	PLIN3	DCAF16	SORBS1	WDFY1	TRIM16	LOC105372862	SPATA2L	DYNC1I1	PLVAP	JDP2	MPZL1	NDUFA6	CHURC1-FNTB///FNTB	SIVA1	GRK5	KRT38	HCG26
EXOC7	YME1L1	ERBIN	DPYSL3	UROS	CCR3	DGKD	NMI	IPO9	GPD2	OBSL1	JAK1	ARHGEF9	LDB2	LOC101060363///PPIA	ZNF331	MC1R	NIPAL3	ALDOA	CRTAC1	TTR	AURKAIP1
LOC101930075///PKD1	LGMN	HPS3	SCEL	FSCN1	SMAD6	NUMA1	HMGN1	PLVAP	RNASE4	PPP1R37	HARS2	NDUFB8	LOC100506639///ZNF131	PAIP2B	USP47	RPL5///SNORD21	ABHD13	TM9SF3	EHMT1-IT1	CCDC3	PLXDC1
SFT2D2	STOM	RNF144A	LOC101929597///TBCD	RGL1	LOC101928634///SNORA67///CD68	CD109	VOPP1	LDB2	H2BC12L	SLC9A3R1-AS1	PARVG	EMX2	IGHM	CADM2	WDR77	SYT17	PTEN	INO80D	APOL3	KIF23	SREK1IP1
PINLYP	DENND1B	ECHS1	MYO9B	BTG2	KCNG1	SRFBP1	ZBTB7A	LOC100506639///ZNF131	H2BC14	DGCR2	CH17-340M24.3	TSPAN8	GABRQ	LGALS3	KRT222	KIF14	NHS	ZMYM4	SGSM1	ADGRE1	RBM17
DHX34	ACADL	IGBP1	SLC25A1	LDB2	EYA3	AKAP11	BRD2	IGHM	ZSWIM6	ATG2A	CARD10	ZFAND5	ELN	ITM2A	ASPHD2	CALD1	RSF1	MFSD14C	PDZD2	GK3P///GK	NRF1
2006-03-01	MXI1	HEATR5B	PEBP1	SRPX	FOXD2	CERK	GGT5	GABRQ	ATP6V1A	SLC34A3	CBX6	ABCC1	FCRL2	DIP2B	CHTOP	INPP1	STRBP	SNAP23	LOC283788	CXCL2	NIPBL
ITGB3	TYMS	DSTN	PNPLA2	MAP1B	KIAA0319L	PTMA	AKR1C3	ELN	TNFRSF1B	SPACA6	SVIL	FAM131A	RAB2A	DDI2///RSC1A1	CHRNA1	DTL	TIPRL	MFAP3	DEPTOR	PTGER2	HUWE1
UBL3	GPRC5A	GAPDH	ATP5D	WDR41	PLN	RRP1B	GYG2	FCRL2	HJURP	DOT1L	SH2D1A	GGH	FAM19A5	KCTD1	NOB1	SLC12A3	SH2D1B	TBL1XR1	LMOD3	LOC643406///LINC00654	EHMT2
TMCO3	REV3L	PTRH2	MED22	TVP23B	SCGN	LOC101927752	BAK1	RAB2A	CDK2	MFSD10	MAP3K3	AMMECR1	IGHV4-31///IGHM///IGHG4///IGHG3///IGHG1///IGHD///IGHA2///IGHA1///IGH	GRAP	MIR1204///PVT1	SCN11A	CHN2	MBD4	LRG1	GPR37L1	PMS2P9///PMS2P5
HSPB11	LAIR1	RANGAP1	AP1B1	ZBBX	ALDH6A1	MPEG1	CYFIP1	FAM19A5	PNLDC1	SLC38A10	AGA	CDC42SE1	SAMD9L	PRICKLE1	ACP1	LRRC32	LNX2	WTH3DI///RAB6A	CDH13	IARS	SFSWAP
PSMB10	TTC3P1///TTC3	ING4	CALM3///CALM2///CALM1	SOX11	CADM4	CC2D2A	MT2A	IGHV4-31///IGHM///IGHG4///IGHG3///IGHG1///IGHD///IGHA2///IGHA1///IGH	HAS2	CEP131	ATP13A4	CTNNBIP1	LOC646762	LRPAP1	CCR6	SLC22A7	PWP2	MIR4745///PTBP1	HMGB4	MOBP	MIR6884///MED24
RPS18	MAP1LC3B	SNAP23	TULP2	CALD1	S100G	UACA	PAQR4	SAMD9L	PHIP	RGS12	ZNF137P	2006-03-01	SYNJ2	MIR3652///HSP90B1	TPI1	RPS27L	LOC100294033///TCAF1	UBE2M	CDH11	TTTY12///TTTY12	CAPN15
BTN2A2	SCML1	KLHL6	IDH2	SMYD3	DNLZ///CARD9	MFAP5	JUN	LOC646762	TMEM38B	GPC1	EIF4G3	GZMA	GLUL	RFC1	ISY1	ARHGEF38	ARHGAP23	ANKRD36	ZDHHC22	CLDN4	EIF2B2
PDK2	DNAJA1	ECHDC2	TXN	MRPL48	PTPN7	ZBTB4	ITGA5	SYNJ2	CDKN1C	SETD1B	STAT3	SEC24A	SHANK3	CPNE8	MIF	DIAPH1	HOOK3	NDUFS2	KANK3	FAM117A	KCTD5
ITM2B	ZFP36L2	TICAM1	AXIN1	RBM3	SCARB1	ITGA5	DAAM2	GLUL	PABPN1	CTBP1-AS	SLC2A12	SEMA4C	PALM2	THAP7-AS1	KANSL2	MT1F	CCDC85A	TSR3	OVOL1	C2CD3	AUP1
PGGT1B	CD58	SLC26A8	CYC1	DRAM1	AURKA	CCDC40	PRSS23	SHANK3	CASC15	CA11	SERPINA1	SLCO3A1	GVINP1	ZNF512	NR1D2	HBD	DPYSL5	TBRG1	KCNH5	ZNF80	MRPL12
ZBTB17	SERPING1	COPS5	PTPRE	MERTK	HNRNPA0	USP28	TNF	PALM2	TOP2A	BCL9L	DTNB	SLC25A17	GYPB	PALD1	KIAA1429	AKAP1	PPIG	NDUFS3	C1orf87	OR4D1	PGM2L1
KCNMB1	GM2A	CD37	CD83	IVNS1ABP	TP63	HECTD4	LMO4	GVINP1	LOC102724334	LOC107985388	NMNAT1	MTHFD2	RHOC	RELL1	CCNL1	PSMC2	FOLH1B///FOLH1	LFNG	UBE2N	SCARNA8	MTMR9
MRPL48	GJA9-MYCBP///GJA9///MYCBP	AGPAT2	ARID5B	FASTK	FAM63B	PLXNB3	LRMP	GYPB	CLDN14-AS1	MIRLET7B	TLR8	ADAM10	ZIC1	GTDC1	MED6	MANF	JAM3	IGHMBP2	GAGE12F///GAGE12B///GAGE12G///GAGE12I///GAGE7///GAGE6///GAGE5///GAGE4	BRIX1	CYB5R4
BHLHE40	ANGPTL2	POLE4	GRAMD4	FOXF1	HP	LOC100505515	PTPRC	RHOC	KPNB1	TJAP1	ASXL2	BHLHE41	IFI27	SLC2A4RG	CREBBP	MZF1	KCNH8	RDX	FOXD4L1///FOXD4	CST7	FAM171A1
KCTD20	SLC39A14	SBK1	ILK	LOC100505915	FCGBP	LOC100129089///MBP	NOP16	ZIC1	DNAJB2	MYH9	BAG6	PSMD11	IGDCC4	FAM46C	LEPROT	EMC7	LARP6	PPP1R3E	ATP5J2	ATP13A3	DENND4C
MSX2	TWF2	RABL2B	MIR6778///SHMT1	NPR3	SLC50A1	MAGIX	CCNB1	IFI27	HNRNPDL	MAPK8IP3	C7orf25///PSMA2	EIF2S1	PLEKHA4	2009-03-01	ESRRA	MIR4800///MXD4	CNTN3	ILF2	ARL13B	ALOX5	DCPS
WDR43	KCNMA1	BRD9	MAPK6	BRE	NR2F2	ARSI	GNLY	IGDCC4	C4orf46	PHLDB1	MAP3K5	GNA11	TMEM259	SLC11A1	MASTL	SGF29	LOC100129973	FARSA	TUB	SSR4P1	C14orf93
CYAT1///IGLV1-44///IGLC1	ACOT7	STK25	SIVA1	TIAM1	FGFR2	PANK2	NUCB2	PLEKHA4	TULP2	RABL6	DCLRE1C	LTF	PXDN	INPP4A	CCDC127	CCKAR	ZNF655	SLC4A1	WWC1	SLC18A3	MIR6859-1///MIR6859-2///LOC101930154///LOC100288778///WASH1///WASH7P///WASH2P///WASH3P
MGC12488	WEE1	MYOF	ERAL1	ZNF334	SIVA1	SCARA3	ADAMTS2	TMEM259	WDR26	ENGASE	KIAA1429	NFRKB	ATP2B2	PRDM1	SMPD1	OBP2A	RNF150	SPG21	CTC-338M12.4	SNORD116-25	NR2C1
HIPK1	BMP2K	SLC9A3R1	TBL1X	CDR1	WDR4	CCDC117	USP9X	PXDN	H3C10	LOC101929291	ZNF606	PSMD12	TXLNA	ARAP1	MMD	HLA-G	FAHD2CP	REL	LOC100507560	KCND3	DDX50
SLC13A3	LPXN	PITPNB	PKM	CFAP69	ABCA12	SPG20	TXK	ATP2B2	MINDY2	MTSS2	RBM28	MIR4707///HAUS4	MAGI1	METTL21A	PCNX1	MCTS1	CHML	FAM208A	DERL1	NCEH1	HELQ
PTPN11	TMEM51	HMGCL	TMEM179B///TAF6L	HTR2B	OPTN	KCNQ2	PAPSS1	TXLNA	H2BC10	EGLN2	FPGT	CRABP2	NR2F2	NUTF2P4///NUTF2	CNOT6L	RBM12B-AS1	LOC284009///METTL16	SELT	LOC100128185	ATP2C1	SKP2
RAD50	LOC101926921///DAB2	UTRN	PFKFB1	APOD	DPEP3	IFFO2	GPR19	MAGI1	DACT1	DDX54	SLC35F6	SALL2	PPP1R3F	ZNF280B	DTWD1	PLLP	EXT1	PFN1	PACS1	PSD3	ZNF506
KDELR3	SELL	BCL11B	DDIT3	AQP4	KIAA0087	ZNF207	ACVR1B	NR2F2	KIF2C	WNK4	SLC15A2	GSPT1	SAMSN1	SEC24D	TCF25	APBA1	PLPPR3	ZNF780A	PIP5K1A	IL18BP	DNAJC18
NPM1	NAMPT	CKAP4	KCNV1	TREM1	ZKSCAN7	NKAIN4	BRCA2	PPP1R3F	ZBTB22	DRD4	SLC23A3///NHEJ1	LGALS3BP	SCNN1A	PDZD8	WDR18	PKD2	NPIPA5///NPIPB6///NPIPB8///NPIPB3	ACTBP9	PLA1A	TM6SF1	PPP2R3A
EIF5A2	PELI1	PIAS3	PPEF1	FAM149A	FOXG1	MTF2	TCN2	SAMSN1	SMC2	PPP1R16A	B3GNT2	SFXN3	GJB2	SLC35B4	CDHR1	SPX	NEK3	GM2A	CDKN1A	LPXN	SPATA5L1
SYNCRIP	TK1	PSMB10	LSP1	ARRB2	HS3ST1	HJURP	LOC101928916///NNMT	SCNN1A	LOC105378954	SPRYD3	CNPY3	MAP4K4	DEDD	MIR6778///SHMT1	EDF1	RUNX1T1	ELAVL4	LRRC14	KDM4B	OR2W3///TRIM58	RREB1
DCAF7	VKORC1	FNTA	TNFAIP2	ZNF506	TNXB	SYTL2	PHC2	GJB2	DERA	PEAK3	TOM1L2	CYCS	CACNB3	MRPL35	PIK3C2A	MTHFD2	FSTL5	TEX10	HRASLS	YARS	DNASE1L3
SLC1A2	TNS2	STX2	ABCC1	LYL1	PRC1	RARS2	PAEP	DEDD	MED26	LOC102724135	CFAP20	EPHX2	VWA5B1	PEPD	ARMC2-AS1///ATP5J2	IRS1	C2orf68	PSAP	SYNJ2	ARFRP1	MRM2
HNRNPA1P10///HNRNPA1	SAMSN1	TXLNG	MINK1	CAPNS1	ADGB	MRS2	BNIP1	CACNB3	TICRR	NUMBL	DNAJA3	AHNAK2	SLC31A2	ANKRD37	HSD17B1	BCCIP	SYT1	KPNA4	PARD3	SORBS2	RPL32P3
PSEN1	CEBPZ	ZFAND2B	FZD2	NME1	BACH2	SMIM5	HPS5	VWA5B1	IDE	LOC100289580	FOXRED2	LOC100507577///LONP2///SIAH1	HPSE	USP13	TMEM230	ATF7IP	HTR2A	SMU1	CCDC54	PTGR1	FRG1CP///LOC283788
STAT6	MIR6756///MCAM	MAP4K1	GGCX	AVPI1	INSR	NOX4	LAT	SLC31A2	ALDH1A3	FBF1	BRAP	EPS15	BAG4	TRPV6	GGNBP2	MALL	FAM65B	MIR4271///C3orf62	NXPH3	CDK14	DCAF7
C1GALT1C1	HIRIP3	UQCRQ	PAN2	TRANK1	ABCD3	TMEM254-AS1	AOC4P	HPSE	IFRD1	IRAK4	DPH5	CERS6	CAMK2G	CIZ1	C1QBP	TPO	FNBP1	CD24	ATP9B	NR3C2	LAMTOR3
ST6GAL1	SLCO4A1	CENPB	IFNAR2	NT5DC2	VPS13A	NPL	NELL1	BAG4	NPIPB12	MICAL3	GTF2H1	C1orf21	HTR1A	UBE2J1	IQSEC1	TMEM185B	TMEM125	TOR1AIP1	TRDMT1	DPYSL5	ACAD9
TMPO	FBL	CLDN9	VEGFA	GMNN	MPI	CHP2	PARP4	CAMK2G	SPRY1	FAM193B	TRIM28	RAPGEF3	ANKRD52	WDFY3-AS2	C19orf70	LOC643549///PCIF1	RUNDC3B	MIR6845///NRBP2	LOC101928823	HTR7	KIAA1586
RBFADN	TNFSF11	AP3D1	F2R	TUBB6	LMTK2	SAT2	LOC101060835///LOC100996809///HLA-DRB6///HLA-DRB5///HLA-DRB4///HLA-DRB3///HLA-DRB1///HLA-DQB1	HTR1A	FIBIN	CTDSP1	C1orf94	ROPN1B	RHBDL2	COPS7B	GPRASP1	GRIK2	MLIP	FLNC	LOC101060553	HES6	EFCAB14
RHOBTB3	ABCA5	SH2D2A	KLF4	PLA2G2F	NEMP1	CHPT1	WSB1	ANKRD52	CSRNP1	PNPLA2	LDLR	UBR4	ABHD1	KDELR2	TFDP1	LOC155060	ZNF12	GLOD4	MEIS1	LRP5L	CYP2A6
DIAPH1	ACP2	CNTNAP1	RBPJ	SERPINH1	SLC30A4	PYCARD	ATP2B4	RHBDL2	PARP1	LINC00235	CCT2	APPBP2	FMOD	C8orf58	CBY1	NFYB	THRB	ZNF333	CCDC106	GFOD1	ETNK1
RNF122	SSR1	RALGDS	TAF6	BCL2A1	HAT1	NUP50	CD34	ABHD1	ANG	CAPN10	RBM8A	IVL	EXOC3-AS1	SNORD23///GLTSCR2	FAM76B	CCL19	EFR3A	PECAM1	PLOD2	SH3PXD2A	ATAD2B
SMG7	IGHV4-31///IGHM///IGHG4///IGHG3///IGHG1///IGHD///IGHA2///IGHA1///IGH	HP	PTGER3	ITGB3	SPATA31A5///SPATA31A3///SPATA31A1///SPATA31A6///SPATA31A7	EIF4G2	SLAMF1	FMOD	KNL1	LAMA5	RAPGEF1	LOC101930075///PKD1	CHD7	C2orf47	MRPL4	ADCK2	NUP160	SENP7	C8orf49	STARD3NL	PIDD1
THAP1	HN1	TAMM41	RHBDD3	PMAIP1	TTC22	PMF1-BGLAP///PMF1	CTBS	EXOC3-AS1	TUBG1	MIR6080	TLR10	CD59	BMS1P20	TOP3B	POLR2E	XPC	CHD1L	FPR2	GPR173	TRIM39-RPP21///TRIM39	DTX3L
MREG	NUP153	DNAJC27	DIAPH1	EPS8L3	ADGRV1	NAGK	ARAP1	CHD7	GABARAPL1	ANKRD36BP2	YLPM1	ANKHD1-EIF4EBP3///ANKHD1///EIF4EBP3	RAMP3	COL24A1	CCDC93	TDRD7	ENOSF1	LSM11	ATP2C2	NBN	GID8
SLC26A1	GTPBP4	ABCF1	PCNX4	PECAM1	GCM2	SEL1L3	SOCS1	BMS1P20	SNAPC1	NELFB	TAB3	ROR1	PKHD1L1	YY1	PRKAA1	GRAP	MICU3	COLGALT1	SLF2	ESAM	TYMSOS
SMCO4	TRAC	AASDHPPT	FYN	CPM	OGT	ADAM15	WEE1	RAMP3	CHST14	TRMT61A	TDRD3	NFYB	HLA-F	IGHV3-23///IGHV4-31///IGHM///IGHG4///IGHG3///IGHG1///IGHD///IGHA2///IGHA1///IGH	PREB	CROCCP3	ANKRD10-IT1	SLC30A5	SLC24A3	SPSB3	CPXM2
CSNK1D	PPARGC1A	HNRNPA1	TNFRSF25	NPIPA5///NPIPB6///NPIPB15///PDXDC2P///NPIPB3///NPIPA1	MPV17	STAT5B	IFNAR2	PKHD1L1	RFFL	BRD4	ANKRD9	TIMP3	DAW1	SLC25A16	RAB5A	IL15RA	FBXW11	BAG4	OSBPL3	PROS1	UBE2G2
SH3BP5	ICAM3	ST6GAL1	MIR4800///MXD4	GPR85	AHI1	CD93	PIM2	HLA-F	EMP3	MIR1281	SREK1	MFHAS1	HLA-DMB	BTBD9	L3MBTL3	MX2	SCN8A	YWHAB	CGB7///NTF4	AMER2	ZNF431
NCOA3	MYO1F	RRS1	TMED5	RUNX2	COL5A2	ATP10D	PSMB10	DAW1	PI4K2A	USP19	KDM6B	FHOD3	LOC101927266///IFT122	MIR3150B///MIR3150A///LOC286149	DCAF16	TMEM126B	CREBRF	ATP6V1C1	COL4A3	MRPS33	TCF7L2
ID2	BTN3A2	DYNC1H1	RPA1	FLOT1	LIF	COL4A5	MT1F	HLA-DMB	KIF21A	EPN1	NR1H2	GID8	LOC101927447	PTDSS1	ERGIC1	WSB2	EIF5A2	NCEH1	CACNA1G-AS1	ZSCAN22	ICE2
TRIM68	IGHM///IGHG1///IGHA1	SLFN13	ADAM28	GABRB3	NEK1	MRPL43	PDE2A	LOC101927266///IFT122	PAIP2	REXO1	LINC01578	KIAA0895	NCF1	MAP2K5	MLEC	LOC401021///HOXD4///HOXD3	CREG2	ATP6V1G2-DDX39B///SNORD84///DDX39B	PTP4A3	SLC39A11	TMSB15B///TMSB15A
MYOG	EIF5	DCK	MAPK12	MYOF	MEGF6	CCNT1	TYRO3	LOC101927447	ACTB	SCRN2	TRAF3IP3	LOC101930363///LOC101928349///LOC100507387///FAM153C///FAM153A///FAM153B	SLC7A7	TMEM39A	RCAN3	BST2	PTPRR	CASP1	GPR1-AS	VRK2	MYBPC3
EED	CCNH	MRPL49	COPS2	PDE8A	BICDL1	PHF1	H1F0	NCF1	PRKDC	TBC1D13	WDR90	PRRC1	KIF25-AS1	API5	TNIK	CCL3L3///CCL3L1///CCL3	ZBTB41	LMAN2	TRH	CCDC88C	GIMAP6
MXD1	TSPYL2	CX3CR1	IL1RN	SDHAF3	SHOX2	CAPN10-AS1	TLR3	SLC7A7	WAC	MIR23A	KRCC1	TLE1	RIMBP2	ARIH1	LPP	MAPK1IP1L	MYEF2	TAF8	HSP90AB1	THAP5	MYH10
RPL7	TRAC///TRAJ17///TRAV20///TRDV2	ZFAND5	HIPK1	GPR161	VWA7	FIBIN	SLC27A2	KIF25-AS1	FERMT3	TAC4	MIR4680///PDCD4	GLTP	RHOJ	LOC728743	MED11	DNASE1L2	CNIH4	CAMP	LOC100133461	STS	COQ7
IDH3B	CD86	SPECC1L	ANKRD28	AMPD3	PRDX2	TOPBP1	PPP1CA	RIMBP2	PRC1-AS1	MAP7D1	NAA50	RXRA	TAPBP	GLYAT	NCKIPSD	MRPL19	LOC101926887///LIPA	C5orf51	CFAP161	WDR62	MRS2
TLR7	PELO	IKBKB	LY75-CD302///CD302///LY75	WTAP	NOX1	FGF18	MBTPS2	RHOJ	TRIB3	RPAP1	VPS37B	EPB41L4B	PCDHA9	PRR14L	ANKS1B	SSNA1	XK	FCRL1	PDIA6	HIVEP1	MTERF4
TIMP3	TSKU	SRSF8	WDTC1	NEO1	HAUS2	DDX3X	HMCES	TAPBP	ANLN	MIR26B	MIR4745///PTBP1	MUC7	LRP6	LOC401312	GGTA1P	SOX4	MYCBP2	WHSC1L1	SFPQ	KRTAP5-4	TEX261
EEF1D	KLF6	CRACR2B	SPRY1	ERGIC3	CYP2C9	PNMA2	PLIN1	PCDHA9	BUB1	CHERP	EPC1	H2AFY	ARAP3	UBE2G1	MRPL58	MAGEB3	PRND	ADNP	MFAP3L	SLC22A11	ABLIM2
RAB8A	IGHV4-31///IGHM///IGHG3///IGHG2///IGHG1///IGHD///IGHA2///IGHA1///IGH	C2orf68	FHL1	STK17A	TPGS2	ST13	PRDX4	LRP6	CKAP4	ANKS3	CCNG2	SMIM7	EFNA5	RHBDD3	YPEL5	FUT6	WHRN	AKR7A2	ASB1	PNLIPRP1	CUX1
SEL1L3	TAF7	SLC45A3	ZNF428	CCL7	KIFC3	SNU13	PLCG2	ARAP3	NMT2	CALML6	MIA-RAB4B///RAB4B	PHLPP1	MSR1	LOC102725263///LOC389906	MPHOSPH9	HIST1H2BJ	SIAE	P2RY8	DGKG	IVL	NUP153
PLCG2	LINC00312	PDXP	PGAM1	PTPRD	SLC16A6	LRP1B	COL5A2	EFNA5	UBE2D3	RGP1	TMPO	DDX60	LMO3	BLZF1	LOC102724985///PDXDC2P///PDXDC1	EMC3	SLC8A1	MYSM1	WNT5A	LIF	BSG
BRD7	CLK1	TFF3	RP2	SLC16A7	EDA	C17orf100	TBC1D31	MSR1	LNPEP	CLIP2	GEMIN2	CDK1	CXCL13	GABPA	AGGF1	SSX2IP	KIAA0895	BLOC1S6	GABRB3	ZDHHC3	TTLL5
NRGN	RGS16	SFSWAP	AKIRIN2	DYRK2	GABRA5	APBB2	AGA	LMO3	KIF20B	POLR1G	CCDC22	ATP6V0A4	TANC1	FAM210B	VPS13C	AKT2	2004-09-01	LRRC41	SIGLEC11	RRP7BP	PPTC7
LOC105373738	KIF4A	TTC21B	PPBP	VPS13A	CTSB	CYBRD1	SORL1	CXCL13	NPIPB4	ABCC4	G6PD	ACVR1B	LGMN	FLNB	EIF4G3	TAF2	ATXN3	NHLRC3	SCRG1	MAK16	WNK1
SMARCA4	GPR137B	CCDC102A	MIR8085///BCL3	LBP	ARHGAP4	NDUFA13	TOP2A	TANC1	ATF4	EVI2A	KIAA0485	KLK13	DISC1FP1	DFFA	ZNF736	PSMB2	GUCY1A2	SLC30A1	NBPF20	SAE1	PRR14
GTF2IRD2B	EMP3	ATP5I	CD2	ITK	HMGN5	MRPS15	LOC101928830///LTA4H	LGMN	NCAPH	MBD3	ADAM10	SLC7A1	RBBP4	TRAF5	NEK5	DDX17	SPTBN1	PREP	LOC101926921///DAB2	IMPDH2	RNF220
SH3BGRL	METAP2	MDM1	TAP1	GSN	IL6	KCNJ16	ATP6V0E2	DISC1FP1	H2AC6	WASH3P	RNASEH1-AS1	RNF24	CASKIN2	P4HB	IRF2BP2	TCF3	SGK2	CELF2	ITGB2-AS1	LAMTOR2	CD209
SLCO2B1	CCR1	TMEM94	LOC100505585///ARHGEF1	NFKBIE	ORAI2	RPL35A	STOM	RBBP4	NEU1	LPIN3	MIR664B///SNORA56///DKC1	SLC7A5	QKI	FAM166A	KLHL15	NUP50	GUCY1A3	CSDE1	ERH	STX6	MDM2
TM4SF1	BTK	ABCA1	RBP1	POLM	NHLH2	ZNF513	LPIN1	CASKIN2	LOC112268460	DMAP1	VPS8	PEBP1	IGHV4-31///IGHM///IGHG3///IGHG1///IGHD///IGHA2///IGHA1	TMPRSS2	2006-03-01	NDUFV2	NSUN4	FAM30A	FUT7	PNPT1	LIG3
SLC1A5	PDXK	GEMIN4	CDC42EP3	GLRX	IL17RB	SP110	GM2A	QKI	YY1AP1	MAVS	MAFF	SESN1	CCNL2	KIAA0101	SAMD1	C21orf91	ATG5	UQCRQ	MTHFSD	CCDC122	VAC14
RPL38	TBC1D8	RPL39	TDRD3	AEBP1	DNAH3	CPPED1	ACP2	IGHV4-31///IGHM///IGHG3///IGHG1///IGHD///IGHA2///IGHA1	ASPM	RHOT2	INSR	RRAGD	RPS10-NUDT3///NUDT3	LRSAM1	NAB2	C2orf68	SEMA6A	TRAPPC6A	TAL1	SLC8A1	STRN
RERE	FCER1A	BMX	TBC1D9B	PCDHGA1///PCDHGA2///PCDHGA3///PCDHGA4///PCDHGA5///PCDHGA6///PCDHGA7///PCDHGA9///PCDHGA10///PCDHGA11///PCDHGB1///PCDHGB2///PCDHGB3///PCDHGB5///PCDHGB6///PCDHGB7///PCDHGC4///PCDHGC5///PCDHGA12///PCDHGA8///PCDHGB4///PCDHGC3	CD151	AKT2	MYOC	CCNL2	PLEKHB2	LRRC4B	VEZF1	KIAA0101	PCSK7	TBC1D9	EIF3J	PGBD5	CHRM3	LARP7	LOC101929240///SNRNP200	MTMR1	GON4L
RPS12	AGTR1	PIGT	GADD45A	FAM13B	HACD1	ZNF107	DOCK4	RPS10-NUDT3///NUDT3	PNPLA8	SH3RF3-AS1	SMAD7	DCHS1	COL14A1	ERVH-1	IFI35	TRMO	PLXNB3	N4BP2L1	RAP1A	FGFR3	DTNBP1
KCNJ3	TGFBR2	COMMD6	PHKB	HESX1	SULT1A1	PSD3	MYB	PCSK7	UBN2	GOLGA2P7	SQSTM1	PDLIM4	HHIP	MCEE	CYCS	HIST1H4J	DZIP3	PIAS2	WDR5	SORBS1	FBXO8
CNOT4	CD3D	SLIRP	GAD2	RXRA	PRKCQ	FBXO7	IVNS1ABP	COL14A1	FRY	MIR6821	MEGF8	ERP44	TLR2	UBQLN1	AP3M2	TRABD	SSBP2	RHOA	FLJ21408	ANXA4	NADK
SMAD2	CNOT8	CEP85	NID1	CAV1	CFAP43	SKP1	ADAM28	HHIP	GABARAPL2	CCAR2	PPID	TLE2	IGF2R	ALG5	LOC100507547///PRRT1	LTBP1	PRPSAP1	PHPT1	LOC400568	NUTM2B///NUTM2D///NUTM2A///NUTM2G///NUTM2F	UST
DPF1	HLA-DRA	GHITM	SCARB1	GPAA1	SOS2	ASB9	CX3CR1	TLR2	SNAI1	HBA2	PICALM	SPTAN1	CASP8	TAF4	NPEPL1	MCM4	ERC2	NOL7	KCNIP3	CDKN2B	NSUN6
ASXL1	RCBTB2	MBOAT2	BAX	KLHL2	MUC1	CTSC	NDC80	IGF2R	PSMD6	SIRT3	MAP7D3	EPHB2	DMWD	GPRC5D	MRPS6	KISS1	PANX1	MED28	CYP19A1	AKR1D1	AK6
BCL2L2-PABPN1///PABPN1///BCL2L2	SMC4	ATP5G2	RARRES1	ABCC3	IGLL5///IGLJ3///IGLV3-19	SNX9	BLVRA	CASP8	ZRANB1	IDUA	ING3	IRGQ	CCR5	FAS-AS1	LINC01578	ZNF500	MED13L	MAP3K2	BRD8	HERC5	SCGN
DAP	PRMT2	KLHL36	STARD8	INTS6	CACNA1G	FOXJ3	DOCK2	DMWD	ANXA2	CEP170B	PTGES2	HNRNPDL	FMN2	MRPL19	KIF16B	RABL2A///RABL2B	CASQ2	DAGLB	HMGA2	POLK	KLHL20
YWHAE	GRN	PPP1R16B	NEFM	SMURF1	LOC100294033///TCAF1	FLNC	SNORD10///SNORA48///SNORA67///EIF4A1	CCR5	RAB7A	ND5	IL21R	PCDHGA1///PCDHGA2///PCDHGA3///PCDHGA4///PCDHGA5///PCDHGA6///PCDHGA7///PCDHGA9///PCDHGA10///PCDHGA11///PCDHGB1///PCDHGB2///PCDHGB3///PCDHGB5///PCDHGB6///PCDHGB7///PCDHGC4///PCDHGC5///PCDHGA12///PCDHGA8///PCDHGB4///PCDHGC3	LOC692247	ANXA5	RABL6	SEC24A	TJAP1	NPC2	PCDHGB6	DAGLA	ZC3H14
TPK1	RARRES3	GAK	PPP2R1A	FTH1	ARHGAP32	SMARCC2	INSR	FMN2	USP5	PLEKHM1	GUSBP1///GUSBP4	C11orf49	PGS1	BIN3	ATP23	ZC3H7A	BSDC1	IGHD	APBB2	GABRB3	HAMP
TEX261	FUCA1	FBXW4	CALCOCO1	AREG	ARSA	KIAA2013	TNFRSF17	LOC692247	CHMP2B	CROCCP3	ZNF780A	CCNI	UCP2	TBL2	SLAIN2	PARP12	CEP57	HEMK1	RSPO3	MC1R	RPF2
TNPO2	IL15	RPS24	RIOK3	FZD6	PTRF	KHNYN	SLC25A20	PGS1	TFB2M	SYNE3	CLPX	SYNGR1	MAP3K15	CCAR2	METTL2B	DNTT	SMDT1	ILF3	SERAC1	CHM	MADD
LARS	PRKACB	UBAC2	AXL	SUN1	MCM3AP	ANKFY1	EFNA1	UCP2	TOX4	TCEA2	CMIP	C14orf93	RAB11FIP1	FAM110A	ATAD3A	URB1	GRIN2A	KLHL8	SLC7A8	TSKS	DIEXF
TKT	PNN	ZNF664	PLOD2	TYMP	KIAA0319	MBOAT7	ZNF467	MAP3K15	H1-5	CYTB	LAPTM5	BAMBI	HPCA	FBRSL1	RPE	DENND1B	LOC101929819///LOC100133331///LOC100133182///LINC01001///LOC100132062///LOC729737///LINC01000///LINC01002	SDAD1	NEU3	RASSF7	LOC102724312
NR4A2	PILRA	GOT1	SNORA21///RPL23	WIPF1	H2AFX	SFXN1	LPXN	RAB11FIP1	POLG2	PHF1	LOC101928927///SNORA9///SNHG15	B4GAT1	ALDH3B2	UBE3C	BICD1	NDUFS1	TSPAN8	YKT6	LOC101928269///LOC100506403///RUNX1	FAM234B	XYLT2
EGFR	CMKLR1	ATPIF1	GTF2B	ATP2A2	PLD1	CTDSPL	RABL3	HPCA	JMJD6	GATD1-DT	SNAPC3	AKAP8	DNM3OS	DTNA	USB1	SEC24D	LINC01000	ISG20L2	LOXL2	KIFC2	CDK16
TPD52	SUN2	CLEC10A	AZU1	KLRD1	ZNF22	MUM1	2008-09-01	ALDH3B2	SPR	SELENOO-AS1	SCGB1D2	GAS7	LOC283674	IFITM2///IFITM1	LOXL1	SMIM7	CDH9	TBCB	CLIP1	FNIP2	CADM3
JTB	HLA-DOA	HSBP1	PIGCP1	LPAR1	SERPINB4	SBDSP1	TOP3B	DNM3OS	SERPINH1	FAM131B	RSAD1	KRT15	ABCG1	KIFAP3	CLTA	SLC27A2	HSD17B3	TCF25	BMPR1B	DOCK6	SHC1
USP12	ACACB	RTN3	PER2	NCOR2	BMP7	TMEM246	GRB2	LOC283674	DNAJA2	LOC100630923	SRPK2	NAP1L2	THBS1	TNFAIP8L1	HECTD4	ADIRF	ZHX1	CDS2	BUB3	PROC	DDX52
DCTN5	CXCL2	RASA3	ASB9	CACNA1I	RDH8	NONO	TRAF2	ABCG1	PIP4K2B	SCT	TAF1	PSMB10	HLA-DPA1	LOC728040	RBBP6	C1QL1	BCAS1	KDM5C	2011-09-01	FAM74A6///FAM74A4///FAM74A1	NRP2
MTUS1	LOC100287852///FAM136A	BTN3A3	VPS39	RAI2	GAP43	IFRD1	STXBP2	THBS1	EPRS1	C17orf113	ARGLU1	IFITM1	FAM228B	LOC105370829	SRRM1	NPRL2	ARHGAP1	WDFY2	PAWR	LILRB4	DNPEP
TMEM135///DNAJB6	DOK5	ACTB	ATF3	NEBL	UBE2D4	PRMT1	PAPSS2	HLA-DPA1	PWWP2B	IQCE	2005-03-01	SPRR1B	NACAD	MTMR9	TNRC6B	CTAG1A///CTAG1B	SLAIN2	GPRIN3	LOC286191	DPCR1	KLHL12
MCM5	RBM39	RBM14	AIM2	HHIPL2	CEP162	DHRS4-AS1	PES1	FAM228B	SPTY2D1	TMEM259	RGPD2///RGPD6///RGPD8///RGPD3///RGPD1///RGPD4///RGPD5///RANBP2	RNASE4	MGAT4A	2007-09-01	SLFN5	ADARB1	PRIMA1	POLR1C	FAM161A	CYB5RL	PITPNM2
IGF1R	RFX5	S1PR1	CEBPG	TEX13A	CSPG4	GRIP1	COL1A1	NACAD	RGPD6	SGSM2	CNTLN	HAUS7///TREX2	FKBP5	MASTL	LOC100288675	TSFM	TP53BP1	DNAJB1	DDX3X	CXCR3	UMPS
GAS8	PPIC	HMGN2	PRKCH	SMARCA2	MMP16	LIMD1-AS1	SVEP1	MGAT4A	SOX8	SNX21	ATG5	LRRC59	SIK1	PCYT1A	PEX3	TUBB3	FRS2	ICAM1	HBQ1	ANOS1	TAS2R45///TAS2R43
SPDEF	JAG1	AKNA	POR	FBN2	TAPT1	INTS6L	P2RX4	FKBP5	CDH11	FUZ	CYP4A11	IFI30///PIK3R2	THY1	PLCB1	LOC101060400	CD2AP	ANP32A-IT1	MS4A6A	NIT2	CYBB	RAPGEF1
POLR1B	TRAF3	KDM1A	PLTP	ECRP	CREBZF	PRKAG2	ARSB	SIK1	DTX2	BICRA	DNASE1	HMOX1	ASCL1	TSC22D2	TOMM22	ASCL2	NCAM1	PTBP1	USP34	EIF5B	MS4A6E
TCTA	DICER1	TLR6	HIST2H2AA4///HIST3H2BB///HIST2H2AA3	CALML5	LINC01565	EXOC4	PPP2R5C	THY1	ICMT	DGKQ	HEXIM1	POLR3G	SUGP2	MARK3	IL2RG	TIMM17A	SLC4A8	SRP72	SORBS3	MUC6	DPPA4
FAS	PLEK	NKTR	PSMC3IP	APBB2	IL1RL2	CAMSAP2	SRD5A1	ASCL1	TMEM109	ZGPAT	BUD13	USP14	LCP1	PKIA	ARID2	BATF	MIR6734///ELOVL1	UBE2A	LOC101929486	OR51V1	MIR6748///TMEM179B
ORMDL2	KLF11	PSMD7	KCNJ9	CRISP2	TNF	TMEM50B	CFH	SUGP2	MVP	SPSB3	ZNF624	STAM2	AK1	SRPRA	SORD	SNRPG	SREBF1	HLA-DPB1	HIC1	SV2A	LOC102723897///MIR6859-1///MIR6859-2///LOC101930154///LOC100288778///WASH1///WASH7P///WASH2P///WASH3P
FUT6	JMJD4	ANKRD13D	PEX11B	TFDP1	SFTPB	SAMD8	SYNE2	LCP1	CRYBG3	ZFTA	ADNP	HSPH1	HLA-DOB	IGLL5	MKNK1	EIF1AY	TMEM170A	PWP1	PHF24	SPON1	NFYA
KCNF1	ABHD5	VPS25	FCGR3A	IGFBP6	CA7	FARS2	NDP	AK1	PRC1	LTBP3	MYO1E	GSE1	TRAC///TRAJ17///TRAV20///TRDV2	SDF2L1	MGAT5	TRIM14	E2F3	SNHG16///SNORD1C///SNORD1A	ALOX15B	SEH1L	NUDT10
FAM89B	DDX3X	ZDHHC8	MYOF	CLK1	STXBP2	ACSS2	MRFAP1L1	HLA-DOB	ESCO2	RAB4B-EGLN2	SYNGR2	SENP6	LOC100506282	VANGL1	RRS1	FEN1	LANCL1	AP1G1	ADAM22	PSORS1C1	CSNK1G1
LMBRD1	ENC1	ADCY7	FEM1C	AHI1	YY2///MBTPS2	PITHD1	HP	TRAC///TRAJ17///TRAV20///TRDV2	DOCK5	CRAMP1	PEX1	GABARAPL3///GABARAPL1	TNFAIP8	CXXC5	DDX3X	GCFC2	PARP8	KDM2A	FRZB	CCR1	ZNF468
CHD4	KIF11	ARIH2	LIG1	NPAS2	TIMP2	MAL2	USP9Y///USP9X	LOC100506282	SNIP1	PRRC2B	GLUD2	UCKL1	AMBRA1	CLDN18	CDK4	SNORD73A///RPS3A	MYRIP	TSPAN14	SLC30A3	FBXW8	CDK11A///CDK11B
UXS1	LAMA3	MLLT6	SLC46A3	KIAA1644	SLIT3	TBC1D10B	ADIPOQ	TNFAIP8	LOC440570	VPS9D1-AS1	RSRC2	IFI44L	PARP14	TMEM248	PKNOX1	LOC100506124///TTC21B	ZNF148	SLMAP	VPS9D1	HSD17B1	TGOLN2
TNFAIP8	KIAA0930	GORASP2	NUMA1	KXD1	PAK5	SRGAP1///SLC4A1	RUSC2	AMBRA1	CREBRF	ENDOV	CBLL1	SERINC3	RTP4	HSPA13	RAB27B	TUBG1	MPHOSPH9	LOC101929087///SUMO2///SUMO3	KLRC4-KLRK1///KLRK1	HMGXB4	AZI2
CDK11A///CDK11B	TAPBPL	PYHIN1	STK25	TUBD1	GATA6	REPS1	PA2G4	PARP14	RMI2	PLEKHG5	ZNF512B	STEAP4	DSCAML1	SYTL5	VPS37A	CENPE	ARHGAP32	KDM6A	EXOC2	IKBKG	KLHL36
RPL19	PTTG1IP	TPPP3	MTA1	TMF1	MRPS28	MTERF4	SF3A2	RTP4	FNIP2	NSUN5P1	VPS13A-AS1	SYK	CLEC2B	LOC389641	TUBB3	LARP4	LRRC2	TAPBP	HLA-DRB1	SLC31A2	STIM1
ATP8B1	RBM7	NAA38	ZMIZ2	CLGN	SMARCA5	TSPYL2	PRB1	DSCAML1	TONSL	LOC105375106	RAB14	BOLA1	TEN1-CDK3///CDK3	CNGA1	KDM4C	DHX58	TRIQK	SF3A1	NPAS3	BAIAP3	MRE11A
CREBL2	LAT2	CKB	BMP6	CIB2	ITGA6	SRBD1	TIMP1	CLEC2B	FAR2	ADCY6	NFIC	TMEM254	ADAM17	FCRL5	MIR612///NEAT1	PATZ1	LINC00622	NCBP1	RUNDC3B	UCN2	GCLC
DKK2	SSRP1	UBE2I	PHLDA1	LGALS1	WHSC1	CEP192	NCF1C///NCF1B///NCF1	TEN1-CDK3///CDK3	CENPI	LOC107987251	LBX2-AS1	PLLP	BIRC3	EIF2AK2	CAPZA2	GPR20	LOC101930421	FBRS	PDZD9	ADAMTS3	CLPTM1
MCFD2	PMAIP1	DGAT1	IDO1	SIK3	CTNNA1P1	PCDH11X	ETS2	ADAM17	FXR1	ABHD17A	MATN1	MIR6732///ZC3H12A	NADK	PDIA6	MRPS26	AP2B1	DHCR7	IRF9	MYO3B	CYP4A11	SNAPC4
RAP1GAP	HNRNPUL2-BSCL2///BSCL2	TAF15	CYP2C8	GMPR	CRNN	RFNG	CYBA	BIRC3	TUBA1C	STX4	RASGEF1A	SHC2	APOA2	APOOL	LUM	POLG	AZI2	RBM25	HAPLN1	CST1	NCOR1
RGS12	GNPTAB	ARF1	ITGAM	TUBB	PSPH	LOC105371312	MT1H	NADK	CDCA5	CYP2D6	PPAT	TARS	ZNF608	NME1	SNRPA1	LSM3	KIDINS220	SIRT2	SUCLG2-AS1	FGF10	TAF1C
RPL27A	ENTPD1	IRF1	PATZ1	SERPINE1	MYF5	WASF3	RPS6KA1	APOA2	CACNA2D1	MORN1	SRGAP2C///SRGAP2B///SRGAP2	SLC16A5	RERE	RRBP1	SMAP1	LOC101930322///ABCC6	NRGN	TSPAN31	CXCL17	HIST1H2BA	DLGAP4
LTBP4	CPVL	BAG4	SENP3	TMSB10	PTGIS	BOC	RHBDD3	ZNF608	TPI1	ISYNA1	RC3H2	HSD11B1	TBC1D5	CYAT1///IGLV1-44///IGLC1	AGTPBP1	RGL2	PCLO	CHIC2	VDAC1	CREB5	RBSN
CDC20	HAS1	CECR1	KLRD1	TRAF4	ZNF358	LOC100125918///TMEM177	MCF2L	RERE	CDK1	HBA1	PRDM5	COX15	SPON1	TMEM129	TAB3	SNORD18C///SNORD18B///SNORD18A///SNORD16///RPL4	TMTC4	LAPTM5	LOC100287497	MMP9	PSMB6
MYH11	GLYR1///SEPT6	CMTM7	MRPL12///SLC25A10	CSF2RA	PKP4	ETF1	METTL7A	TBC1D5	CALM3	GTF3C1	CPA6	MKI67	TMEM74	PANX1	SKIL	GMEB1	TSPAN15	TMEM248	AP1M2	SSNA1	WSB1
ZNF821	LYZ	MRI1	INPP5F	SLC11A2	CPNE6	CGNL1	AQP7P5///LOC101930168///LOC100509620///AQP7P1///AQP7	SPON1	ZWINT	PLEKHA4	BMP7	CXCL1	PPP4R2	FAM129C	ANKRD44	PPP1R17	VPS13A	SMAD2	SLAMF7	LRRC70	NUP133
PCBP2	SLC2A3	APLP1	PDE4A	KCTD12	MRPL41	AARS	SLC7A1	TMEM74	EXTL2	LOC107987250	NDRG3	GARS	IFI35	ST3GAL5	PNISR	KCNE2	CDYL2	PPP2R2A	ZNF608	CYP21A1P///CYP21A2	MRPS18B
TAF15	CDH11	SEC22C	PRPF8	EDEM3	NLGN4X	SLC38A3	TRAF3IP2	PPP4R2	UBE2T	LOC101928864	SLF2	BZW1	NLRP2	RNF114	KLF2	VGLL3	TFF1	APBB1IP	MCM3AP	HSD11B2	FMNL3
GLUL	SNAPC1	C2CD2	HLA-DMB	LMTK2	LUZP1	ASAP1	LOC100508689	IFI35	UBE2F	NSUN5P2	ALDOA	LGALS8	ACTBP9	PGRMC1	DOCK1	MKI67	2011-03-01	DDTL///DDT	SP8	RNF20	MRPS10
GTF3C2	SPRY1	IL27RA	PMF1-BGLAP///PMF1	FCGRT	THRA	CALCOCO2	DPYSL3	NLRP2	NCAPG	LRRC14B	TP73	TSC22D1	GABBR2	MAP3K3	SLC35F6	PSMB7	PRCD	OGT	FAM87B///FAM87A	TDGF1P3	RTCA
HMGB1	2008-09-01	GTF2H5	VSNL1	TRA2A	VIPR2	LOC100132215	KYNU	ACTBP9	SNX3	TP53I13	RBM5	NEBL	LOC101929319	PRSS2	RDH10	LOC101928615///FNDC3B	PXK	JUND	NUDCD1	TRUB1	MIR7109///PISD
PARD3	LTB	MOAP1	STX11	LOC102725271///NTM	ASTN1	LOC100131303	BTN3A2	GABBR2	TAX1BP1	KIF7	PPP1R11	MYO1E	RAB8B	EIF2S2	PURA	GALNT8///KCNA6	ZBTB33	HN1	GABRP	STXBP1	ZNF570
GTF2H2C_2///GTF2H2C///GTF2H2B///GTF2H2	GTF2IP4///GTF2IP1///GTF2I	GALNT4	CSPG4	N4BP2L1	CASS4	PIP4K2B	CDH8	LOC101929319	FAM222A	NELFA	CHTOP	UBE2G1	ALCAM	ACRV1	BTBD11	MUT	MDGA2	NUP93	ATPAF2	EIF4A3	SMG8
SLC9A5	IGKV1OR2-118	WDR54	HSPA6	PDXK	CLIC5	PARVA	MUC1	RAB8B	TGOLN2	AP5Z1	PTOV1	SYT17	THBD	LINC00163	YARS	SHBG	DEPTOR	IMP3	LILRB2	SSTR2	SLC9A8
IGLC1	IQSEC1	C2orf50	SPHAR///RAB4A	GRIK1	TTC9	PITX2	EPHA7	ALCAM	PSMC4	ASPDH	BIK	MIR6866///CASC3	BCLAF1	EIF1AD	PAPSS2	TRA2B	FANCA	NOTCH2	PDE6A	KLHDC8A	FBXO3
DNAJB6	PER3	MARCKSL1	ATP5B	RAP2B	LOX	C7orf73	HERC4	THBD	RAB22A	CSAD	RHBDF2	HCCS	SOBP	GOLGA1	NUDT9	LRAT	ALCAM	NUP214	MCTS1	CYP2D7	CASP4
IGH	FEM1C	NOL9	CCNA1	MAN2A2	GS1-600G8.3	TOR1A	CD3D	BCLAF1	C1GALT1C1	JMJD7-PLA2G4B	SECTM1	YIPF6	NRDC	INPP5A	RBX1	PARPBP	ZNF184	C14orf2	PMVK	YAP1	ZBTB10
RALBP1	CBR1	FEZ1	TCHH	FRMPD1	MYO9B	LOC100128401///ASPHD2	PEX11A	SOBP	HSPA8	PLA2G4B	SON	DST	SSR1	TTC12	RPS16P5	GUK1	TNKS	BRWD1	IRS2	GARS	DEXI
ITGA7	MIR6732///ZC3H12A	CDR2	H1F0	SLCO2A1	MPZ	WDR53	CALCOCO1	NRDC	CTF1	PTOV1	ZC3H18	DNAJB2	ITGAE	UBXN4	EXOSC4	COX7A2	NUDCD1	SMAD3	ARHGAP23	SPACA9	SMG5
PHF20	RMI1	CA4	CAV1	LYST	SUGP2	GALNT10	LILRA4	SSR1	JMJD8	PACS2	IPO7	STAT3	PHRF1	HCG18	SPTY2D1	ADARB2	THBS2	MLX	NDRG2	LY6G5C	LRP8
MMP14	ALOX5	STIM2	CTSC	ARMCX6	TMEM230	NUDT21	COMT	ITGAE	ZNF202	PRPF6	ZNF24	FAM50B	MEGF11	PDK1	SCCPDH	OIP5	LOC101930404///SNORD116-28///SNORD115-26///SNORD115-13///SNORD115-7///SNORD116-22///SNORD116-4///PWARSN///SNORD107///SNRPN///IPW	HIPK1	TTC9B	BIVM-ERCC5///BIVM	ASB8
ZNF562	CD37	CTCF	KRR1	SGCD	CHRNB3	RAMP2	MVD	PHRF1	DNASE1L2	LINC00482	SERPINB2	KYAT1	LINC00597	UBE2R2	CDADC1	URGCP	CACNB4	LSM12	FGF6	KHDRBS3	C1orf74
KPTN	C1RL	FUCA1	VEGFB	TMEM158	SECTM1	SLC25A17	TNS2	MEGF11	LOC105377644	LOC100132062	MIER1	CMAHP	ASH1L	ELAVL1	HNRNPC	HSPA13	NCBP3	CELF1	SMIM13	ARL17B///ARL17A///NBR2///NBR2	MIB2
VOPP1	EGFR	SLC23A2	CXCR6	RFXAP	FUT6	ZBTB47	TPP1	LINC00597	ME1	LRRC45	IKZF2	ARF3	METTL26	SEC11C	PATL2	HLCS	ZC2HC1A	MLLT10	CMIP	C8orf4	SRPK2
LCK	LRRC17	KLHL3	NUDCD3	BDKRB2	WDR60	ZNF148	GPR65	ASH1L	NPIPB13	WDR24	S100A11	SLC16A1	RGS4	TRIP6	ZMYM2	MIR8085///BCL3	N4BP2	ZFR	THCAT158	EPB41L3	HAUS5
MAP2K7	MEF2C	ZNF217	BRE	OXTR	ZEB1	PAK2	IFT27	METTL26	GTSE1	RBCK1	PTRH2	CLASP2	PIK3AP1	PYCR1	ANO6	CD1E	TOPORS	HNRNPK	TMEM117	ZNF90	MAGI3
COPE	MAT2A	TGIF2	TIPARP	FGF13	SI	RNF130	DHRS1	RGS4	CDCA8	ELOA3CP	TOM1	LZTS3	COL3A1	SBK1	EPCAM	LOC339166///WSCD1	HHATL	ZNF567	CTB-12O2.1	LCN12	MAP2K2
LOC101930583///GOLGA8B///GOLGA8A	MIR1908///FADS1	C1orf174	RAB4B-EGLN2///MIA-RAB4B///RAB4B	VAC14	CLEC2D	SLMAP	GZMB	PIK3AP1	DNAJB11	MAN2C1	ATAD3B///ATAD3A	CCL27	KIF13B	LOC101928595	SGK1	SUB1	SDCCAG8	PDIA6	GXYLT1	FARP1	C6orf89
SNX11	SKP1	MUTYH	PSEN2	RNF24	PPP1R17	RUVBL2	SEMA3C	COL3A1	RRAS	FOXO6	TRMT13	SDC2	SOX4	OSBPL8	FHAD1	PRR36	SLC44A5	TMEM135///DNAJB6	FCHO2	SBK1	SLC23A2
CALM1	PDE4B	FAM65A	FLT3	FANCI	NLRP3	ACVR1	IL1B	KIF13B	H6PD	DMWD	MT1X	SYBU	MEGF9	ACTR1B	ASPH	NAALADL1	NAIP	TXN2	MYO15B	DENND3	ST8SIA4
GMEB2	YIPF2	RPL26	ITGA2B	MEPE	LTB4R	NAA16	GNA15	SOX4	ZBTB43	LOC101929479	ELP3	TCEAL4	EGFLAM-AS2	DYM	QKI	MRPS16	PMS2P5	TNFRSF1A	ABCB4	RNMT	C12orf76
COG5	CBR3	ANAPC1	MALT1	PLA2G4A	ADGRB2	SIDT2	N4BP2L2	MEGF9	GABRE	FCSK	TBX5	KIAA0391///PSMA6	SAMD9	KLHL36	ZNF717	UBAP2L	UEVLD	ATXN7L1	SETDB2	KPRP	SPPL2B
GNA11	CLEC7A	FXYD5	PIP5K1C	HOPX	POLR2L	SP1	CNPY3	EGFLAM-AS2	DEPDC1	LDLRAP1	HSPA4	HOXC10	JCHAIN	LDHA	RBM27	TFG	NCEH1	SETSIP///SETP4///SET	DKFZP434A062	CEBPZ	SIRT3
SLC25A36	SULT1A1	TMEM131	KLRC4-KLRK1///KLRC4	SEMA6B	SPRR2C	TRAF5	FMNL1	SAMD9	RMND5A	SPRNP1	KARS	TRAK1	CPM	LINC00967	GPRC5B	RGS14	RPRD1A	SNTB1	GLOD4	FAP	CACTIN
PCDH1	RUNX1-IT1	DDX23	HBP1	STAB1	CCKBR	TBC1D15	ST3GAL4	JCHAIN	PITX3	FRS3	PDE3B	SOD1	EML2	DEPDC1	ERO1B	CTDSP2	TYMS	DGCR2	DNAH1	DGKQ	GTF2A1
PRR11	ZMYM4	PDIA4	TES	SLC16A10	SLC44A4	PARL	POP5	CPM	RRM1	LOC102723798	B4GALT1	TNNI2	DYNC2LI1	ZNF853	LRRFIP1	RPS16	KIAA1755	FEM1C	FOXP2	FSHR	ZMAT3
GTSE1	SNX10	LRRC8C	COL6A3	PLXND1	SRC	DPYSL5	PAK1	EML2	EHBP1L1	LOC105372426	SH3BGRL3	NFYC	ORF1	MPRIP	LOC105371307	TACR1	GNG8	EIF3B	SEMA3D	FAM231A///FAM231D///LOC388692	NSRP1
PTPRU	NAT1	QDPR	MAN2C1	GDPD5	SEMA4G	AKAP6	SCG2	DYNC2LI1	MAP1LC3B	S100A8	C19orf66	RAB22A	NEURL1B	THRIL///BRI3BP	PELI1	METAP2	POLR2J4	DNAJC27	DUSP5	ADGRG5	GMDS
RANBP2	DDX54	TSR2	TMPPE///GLB1	C3AR1	SLC7A8	SCML1	PCYT2	ORF1	GMPS	GNL1	MED23	PRKD1	COL27A1	NAALADL1	FAM118B	L1CAM	SLC2A13	NUCKS1	TSSK2///DGCR14	CTSK	IL31RA
NPAS2	GNG7	SH3BP5L	CDC42	SLC35G2	LZTS1	SMAD7	CCNA2	NEURL1B	H3C14	GPATCH3	PRPF40A	LINC00921///ZNF263	SLC1A4	MOB3B	HAUS7///TREX2	SCNN1D	LOC100506639	PRR11	LOC101060835///LOC100996809///HLA-DRB4///HLA-DRB3///HLA-DRB1///HLA-DQB1	TSR1	SLC4A8
ATP2A3	TMEM104	ARID1A	STX3	TMEM256-PLSCR3///PLSCR3	NNT	EPN2	IGKV2OR22-4	COL27A1	TNFSF10	ASH1L-AS1	KLHL17	RELN	C3orf36	GNPTAB	KIR2DS4	NCAPH	CHAC1	KIF1B	ANGPTL2	PLPPR1	SAMD9
LRRC15	IGHV4-31///IGHM///IGHG4///IGHG3///IGHG1///IGHD///IGHA2///IGHA1	SLC16A11	SORD	NPC2	TNNI3	PBX2	DHODH	SLC1A4	ESYT1	GLI4	GRAMD4	SPAG16	SNX25	TMED8	CIZ1	TAF6L	CBWD7///CBWD6///CBWD3///CBWD5///CBWD2///CBWD1	PRKCI	ABI2	C9orf172	TMEM252
GSS	PSTPIP1	TAF4	C1R	RNF19A	MRPL28	UNC5A	GPRC5A	C3orf36	KIF15	SLC4A2	PPP1R15A	IRF1	IQCJ-SCHIP1///SCHIP1	MKNK2	ELOVL7	TMEM123	SLC36A4	FCGRT	PDE3A	GM2A	MDM4
LIPE	CD14	DPY30	MFAP4	PROSC	CEP131	B4GAT1	IFIT2	SNX25	HMGCS1	KLHL2	ZNF552	ALMS1	IFI30///PIK3R2	METTL8	BTG2	NKG7	FARP2	AKIRIN2	ANKRD30B	HHLA2	ZNF484
TGM2	SLC23A2	TM9SF4	HLA-DOB	STAT4	SLC9A7	SYNGR2	TWF2	IQCJ-SCHIP1///SCHIP1	MISFA	FAM186A	AGPAT1	ZC3HAV1	UBE2H	KMT5B	RBM39	SARDH	KBTBD8	PRELID1	CRTC2	AZIN1	NCKAP1L
MIR7109///PISD	ZNF423	DBI	KPNA1	SLC11A1	LOC101929777///WNT3	USP3	NOVA1	IFI30///PIK3R2	TRIM16L	MEF2D	TM7SF3	TENM4	GZMB	CDH8	POLR3D	BTNL3	SPRED1	LOC101928615///FNDC3B	GP1BA	TRH	KRIT1
NAGK	FADS3	ASPSCR1	PHB2	ZNF80	SLC22A3	C5orf58	LAMP2	UBE2H	CEP128	CACTIN	TIMM22	ELL3	TAGAP	NET1	MAP1S	ETF1	MTSS1	EBAG9	PDE1C	OR13J1	PSMA2
MTA1	SVEP1	MAP2K1	RXRA	RFX5	C9	TMEM41B	ARRB2	GZMB	MIR6724-2	LINC00899	TRIM44	APBB2	TIPRL	FGFR1OP	FLOT1	TRIM5	SYT15	TNFRSF10B	BRF1	GPR87	TMEM39A
TGFB2	APOBEC3F	CSNK2A2	RAPGEF2	ADA	PAPPA	RHOT2	LAS1L	TAGAP	APRG1	IL17RC	CLK2	RDH16	NCBP3	USP51	DNAJC18	IBA57	HP1BP3	ERLIN1	EXD3	UPF3A	MR1
NCL	MIR1304///SNORD5///SNORA32///SNORA40///SNORA18///SNORA1///SNORA8///TAF1D	TFCP2	CD247	HLA-DMA	TTTY9B///TTTY9A	TPRN	PARP1	TIPRL	NUDC	STPG3	KPNA1	OSBPL3	PRTG	SSR2	SMIM10L1	PTCRA	TC2N	LRRC25	PREX2	DNM1	SF3A2
SON	DDIT3	G6PC3	NR2C2	PGAM2	LBP	WNK1	RASA1	NCBP3	FAM133B	MMP24OS	SERTAD3	ZXDC	KIF13A	PLAGL2	ATP5G1	TIPIN	MIR6125///USP15	DCP2	FANCD2	YTHDC2	NAA40
BLVRA	LEPROTL1	ANKRD16	CYP11B2	RAB33A	RCN2	MRPS31	MT1P3///MT1M///MT1G///MT1F	PRTG	ANXA2P2	DKKL1	CEBPZOS	RAB11A	ADAM12	FGF14	SLC22A1	MYOG	CCL3L3///CCL3L1///CCL3	SEL1L	ACOT1///ACOT2	IGF2BP1	PURA
RFX5	ARC	KLHL22	RNF11	SNX1	LOC101928269///LOC100506403///RUNX1	MEG3	ARHGAP45	KIF13A	RPA1	PSMG3-AS1	COPA	MAPT	HIST1H1B	ICE2	NUBP2	DNASE1L3	VAMP4	MIR3620///ARF1	SLC22A6	SLC7A7	DIS3L
CDH1	HSPA9	HLA-DMA	B4GALT6	ICAM1	PDSS1	CEP120	PIGA	ADAM12	CBARP	MIR4687	GABPB1	MOB1A	KIAA1551	FICD	TAOK1	RFXANK	GNL3L	PNISR	ASUN	GOLGA8R///GOLGA8DP///GOLGA8CP///GOLGA8O///GOLGA8M///GOLGA8K///GOLGA8T///GOLGA8J///GOLGA8S///GOLGA8N///GOLGA8EP///GOLGA8IP	DNAJB5
TM9SF4	AHR	SAFB	ADAM7	DCUN1D2	CCL22	LINC01349	PDE8B	HIST1H1B	PRX	LRRC46	GTPBP1	RHCG	EXOC6B	IFI44	MED30	YME1L1	MAP4	TRAM1	NECTIN4	ARSI	MRPS25
HAS1	NDUFS3	CORO7	TTC3P1///TTC3	C2	VAMP1	PIAS2	AFM	KIAA1551	MIR6724-3	FASN	RNF40	MED13L	IKZF1	NFYA	FAM210A	PCNA	SAMD4B	DNAJB11	CPB2	ESCO2	PRRG2
BCL7A	MSL3	PMP22	CAPZB	DOCK10	CHAF1A	USF3	EPHB1	EXOC6B	EPB41L4A-AS1	NRBP2	PSME3	ABCA12	PSMB10	CRNDE	NDUFS7	CHEK1	PHOSPHO2-KLHL23///KLHL23	PSENEN	CCDC38	MR1	GUSBP1///GUSBP4
ATRX	DDX24	IL21R	SULT1A1	ERAP1	TRDV3	ING1	WISP1	IKZF1	TMEM214	ASMTL-AS1	AGAP1	SPTBN1	RASEF	PTTG3P	ZNRD1	DCAF17	CARNS1	DNAJC5	ASCL1	AATBC	L3MBTL2
SPSB1	SH3BP5	ZDHHC3	ARRB2	SLC19A2	CDC45	NDNF	HEG1	PSMB10	RNASEH2A	TMEM8B	EDRF1	MAGI1	LINC01260	SNCA	PIH1D1	RARA	WWP1	PCYT1A	LOC100293211///IGHG1	C9orf163	TUBGCP3
RANBP9	TRA2B	TXNDC17	PRKCSH	CTSS	EHD2	VKORC1	ANG	RASEF	H3C15	STKLD1	CUL1	ATXN2	IRF5	YARS	IFNLR1	GIT2	GALC	OSTF1	TMEM263	RELB	RIOK2
MIIP	GNA15	C16orf72	RBM42	ARL6IP1	TGM2	AGPAT3	CYFIP2	LINC01260	LUC7L3	CC2D1A	SPI1	OSTF1	FGFR2	CUL7	COQ7	GTDC1	SCAMP1	FAM135A	PKLR	GOLGA6C///LOC645752///GOLGA6A///GOLGA6B	SLC7A9
TTC22	FCGR3B///FCGR3A	RBX1	CLEC2B	GCNT3	KLRC2///KLRC1	TRIM59	GATB	IRF5	IRS1	LOC100287467	LRPPRC	HSPA4	ENTPD5	LRRC59	MRS2	LDLR	ZBED3	TSPO	GEN1	TTC16	CTBP2
IRAK3	DUSP5	CD6	HSPA1B	SPATA5L1	SRPX2	TMEM116	LIPA	FGFR2	XXYLT1	LOC102724560	SULF1	TPM1	CCL8	PPM1J	MTUS2	ASCC3	RASA1	LOC286272	FCRL4	ARID3C	PGM2
LOC441155///ZC3H11A	AIM1	GHR	TMEM268	SFXN3	COQ4	WIPF2	CBLN1	ENTPD5	ATP1B2	SKI	MRPL39	SERHL2///SERHL	PABPC1L	SLFN5	DOCK10	SLC18A3	FAM13A	COX5B	KIAA1551	MRPS35	ZNF326
SLC12A4	ZC3H15	KRBA1	PRG4	TPM2	SLC39A9	C11orf58	RABGAP1L	CCL8	SAT2	CEP164	SCAMP5	FGFR1	EDIL3	SMOX	FKBP2	DCTN2	ATP1A1-AS1	RALB	GNAQ	TRIM16	ZMYM6
AAMP	LGALS1	RRM1	NUDT3	SPATA20	GPR183	CCDC85A	CD2	PABPC1L	TRMT1	TRIM73	MON2	DAG1	LOC101060835///HLA-DQB1	G6PC3	TMEM206	ATOX1	GPATCH2L	LPCAT3	DAPK2	MOGAT3	RAPGEF2
RIN3	SOX9	VEGFB	NKG7	GABARAPL1	UGT2A2///UGT2A1	CAMTA1	IRF5	EDIL3	H2AC14	C7orf50	CTDNEP1	FNBP1L	NCF2	TMEM63A	AIP	FABP3	SOGA1	PHF21A	APC	OR4C45	CYB5D1
NOP2	DHRS1	TNFRSF21	KHDRBS3	ANXA1	LILRB4	PHYKPL	ANXA13	LOC101060835///HLA-DQB1	BRCA2	ACBD4	ZKSCAN4	LMNB1	RAD51L3-RFFL///RFFL	PTPN12	UST	ATP6V1C1	TMTC3	FAM102B	SLFN13	CCDC136	COL4A3BP
CEP68	FOXC2	RPS27L	RGS19	OR7C1	AFF2	SOX7	PLEKHB2	NCF2	H3C11	RREB1	MGAT4B	PKP1	TCFL5	SLPI	HK2	RBM7	LINC00639	STAP1	ICOSLG	CHDH	NCSTN
ADAM17	NPL	XPO5	MAPK3	SLC7A8	PTPRZ1	ATMIN	RUNX3	RAD51L3-RFFL///RFFL	LOC101930307	HNRNPUL2-BSCL2	RASAL1	JADE1	ZNF829	HDLBP	SLC25A45	NCOA3	LRCH3	SAR1B	CCDC152	LOC642846///DDX12P///DDX11	HMBOX1
C10orf12	ATOX1	NRROS	CTSF	WDR77	ATP6V0A1	COL12A1	PALM	TCFL5	GINS4	MIR4730	LOC102546226	SCGB2A2	CXorf21	CLSTN1	GSTA4	PMAIP1	KIAA1107	AGPS	DDHD1	DSC2	KDM4A
IFT27	AGA	PASK	ZBED1	PIK3CB	DNAH9	EID1	BTG1	ZNF829	AAAS	KIAA1614	CASP10	NMT1	LY86	MFF	VKORC1	KLF10	SRSF11	ZBTB44	DGCR10	NEK2	METTL4
RND1	MT1H	ENY2	MIF	ABHD6	FAM149A	EVA1C	IRF4	CXorf21	NCSTN	FIZ1	MKKS	CHP2	EFS	ARMCX3	MRPS17	LAMB4	ANO3	NDUFV2-AS1	CENPF	IL6ST	TSC2
RTP4	ST14	CSNK1E	C21orf33	KANK2	COX11	EXOSC1	EIF3B	LY86	ATP6V0D1	NEURL4	DDX18	PADI2	DVL1	LOC102723721	HAUS7	LOC100507353///CACNA1A	KCNJ6	KLHL12	TMEM91	SLC39A1	PSPC1
DAZAP1	SLC6A8	LBH	PKI55	PRRC2C	TPST1	EAPP	ABLIM3	EFS	ELAVL3	AMIGO3	MOB3A	MYO5C	ZNF827	CROCC	CFL2	SH3GLB1	CCDC30	ZNF92	DNAJC30	TRAPPC13	EIF2AK2
CXCL11	FBXO16///ZNF395	MPV17	CREG1	LOC101060373///NOMO3///NOMO2///NOMO1	GRIA3	PCGF3	RFX5	DVL1	DYNC2I2	MIDEAS	RBMS1	SLC16A6	LOC101930630///STRC	SFXN1	TMEM116	ESPL1	OTUD7A	SWAP70	STX17-AS1	HHIPL1	MIR6785///TMEM94
SMC5	MRPL48	HIVEP3	IDH3G	PTPN13	IL9R	TMEM176B	LOC101927562///DUSP8	ZNF827	H2AC20	MLXIP	BOLA2	IL13RA1	GLUD1	UBE2L3	PNPO	AASDHPPT	ZNF518B	EHD4	RHD	DYRK2	LINC00301
DDX31	MGC40069///TRAC///TRAJ17///TRAV20///TRDV2///YME1L1	AARS	TAF13	FBXO17	CADM1	NFASC	S100B	LOC101930630///STRC	AKAP17A	UBTF	SUPT20H	NIPBL	HIPK1	HNRNPU	SBF2	GRM2	CNTN4	LRRD1///CYP51A1	MMP14	GTF2H3	TIMM50
ZNF747	2002-03-01	AGFG1	STRN3	SLCO2B1	CLCN7	LOC338620	ITK	GLUD1	BRIP1	ARRDC1	CH17-408M7.1///LOC101929257///LOC101927468	ACP5	INPP5A	LNPK	PLCD4	CH17-360D5.1///NPY4R	ANGPTL2	ARF4	ADAMTS7	ANXA2	C15orf61
CEBPB	GDF15	CLEC16A	KLF9	FGF2	DICER1	SCN1B	ST8SIA1	HIPK1	ASMT	NUTM2D	TSC1	CBFA2T2	RAP2B	IGHM///IGHG1///IGHA1	ACLY	TPCN1	SLC6A8	LUC7L3	RNF150	RPH3AL	SBNO2
ARHGDIA	CKAP2	COG1	ST20-MTHFS///MTHFS	TP53	EHBP1L1	BET1L	PC	INPP5A	MEX3B	INCA1	BPY2	ARHGEF26	NCF1C///NCF1B///NCF1	MIR6758///MARS	ZNF322	IFNAR2	GPR62	LOC101928879///ZNF250///COMMD5	MUC13	ADGRG1	ARAP1
CLIC3	UBAP2L	HTRA2	PAWR	CD9	GRB10	HTRA3	MYL9	RAP2B	STX5	EPOR	ELK4	DVL2	THOC6	TMED10	IL18BP	HTT	TMEM235	PTAR1	KCNJ5	PAPSS1	STRBP
GLTSCR1	KDELR2	ARHGAP1	MT1A	TIMP4	PCBP2	CTSZ	CD247	NCF1C///NCF1B///NCF1	TMEM245	PHF2	LOC100996782///MED18	RERE	FCER1G	C16orf72	ATP2B1	TCEB1	HLA-DRB4	AGPAT5	PIANP	TTC8	CITED4
ATF6	ZC3HAV1	SGSM2	EIF5B	GUSBP11	LRCH4	KIAA1958	WHAMM	THOC6	BANP	ADCK5	KLF3	LOC100996756	TEX40	LOC102724112///PYM1	ORAOV1	DRAP1	BACE1	SUFU	FAM218A	FASTKD2	CUL9
SIN3B	FMO2	CCPG1	CSF2	AMACR	2008-09-01	SYAP1	RAD51B	FCER1G	TPM3P9	LRP5	ZCCHC4	MAGED2	YWHAH	LOC101930416///LOC101929792///LOC100996724///PDE4DIP	CBFB	LPCAT3	AFMID	B3GNT2	CENPJ	TGM7	STX6
B4GALT1	ZNF200	TRIM68	SYNE2	CD99	LDB3	SLC38A10	AQP9	TEX40	KIFBP	LOC102723750	GHDC	ASMTL	XKR4	LOC102723479	RHOH	NEDD4L	GLS2	GSN	AK6	MZB1	GAR1
MIR3654///EEF1G	BRD2	UBE2E2	MBD2	BCL2L11	MYRF	GRAMD1A	TUSC3	YWHAH	ESM1	HIC2	TTC3P1///TTC3	CACNA2D2	AGPAT3	MIR8071-2///MIR8071-1///IGHV4-31///IGHM///IGHG2///IGHG1	LOC102725315///LOC727983///POM121L10P///POM121L4P///POM121L8P///POM121L9P///POM121L1P	CCDC144A	SH3PXD2A	DUSP10	CCEPR	SNRPD1	FRAT1
MCM2	SRSF5	TYSND1	HK2	BMP8A	MED20	ZNF462	PNMT	XKR4	SPAG5	MIR6716	NRBP1	EHF	GDNF	LOC101930489///MIR4435-2HG///LINC00152	RNF181	APOF	RBAK	NDUFA11	FERMT1	KIR2DS5///KIR2DS3///KIR2DS5///KIR2DS3	TTL
PCDHB6	CLEC4A	SULT2B1	HOMER3	MPP6	EFNB3	EPB41L1	IGHM///IGHG1///IGHD	AGPAT3	CENPE	FBXL19-AS1	ACTN4	GLRB	ADORA3	ADCK2	CBX6	CTTN	TMEM170B	ATP6V1B2	LOC100506314	MMP14	LOXL4
WNT6	VGLL4	COX7B	SLC19A2	EML4	APOBEC3G	CCDC167	TM9SF2	GDNF	MEOX2	TUT1	PNPLA8	PPARD	BANF2	LINC00944	DUSP23	RAD23B	FLRT3	EML4	LHX4	COL18A1	DAGLB
XCL2///XCL1	ZHX2	TNFSF12	SMARCC2	MTSS1	MZT2B	CALD1	MDK	ADORA3	MIR6724-1	RGMA	ZMYM2	YKT6	IL4I1	EMB	PELI2	ZNF135	UNC80	NUP37	GSPT2	CFC1B///CFC1	NCOA5
FANCF	C1QTNF3-AMACR///AMACR	TMEM87A	FES	AKT3	ZBTB1	NAPEPLD	CHRDL1	BANF2	PHLDA3	LOC105376514	KATNB1	RPL5///SNORD21	ITGB1BP1	NOTCH2	HIF3A	GPR27	QKI	GNAQ	DLGAP1	PLP2	WDR89
TTC30A	VASH1	KIAA2026	CLUH	NUP88	CAV3	DTWD2	VCAM1	IL4I1	CEP85	LOC105379599	PRPF4B	CTSB	GRIP1	CFAP100	IQGAP2	FRZB	FRMD5	PPM1G	KRT74	EPO	GTF2E2
DYRK3	ST8SIA4	HIBADH	PLPP1	H2BFS	NAE1	RTBDN	SYNM	ITGB1BP1	MIR4435-2HG	ZNRF1	LOC100506379	HSPB11	TLR7	XBP1	TCTN3	RPL3	SPAG9	DCAF7	MROH6	TMEM69	ARRDC3-AS1
UBE2L6	PSMB10	RUVBL1	CRY1	METRN	SCRT1	FAM20A	ADGRG1	GRIP1	CCDC59	ND6	GLG1	SNCA	ERRFI1	GGPS1	LAGE3	SIX5	GRIN1	HACD2	MICU3	RHEBL1	ABHD11
HDAC6	TCL1A	CDC14A	TBC1D30	NTF3	FABP3	PARD3	CYP2C18	TLR7	CENPU	PGM2	UBXN4	RABIF	THSD7A	CDC6	DCAF8	PSMD8	PDIK1L	RUSC1-AS1	FOXR1	SSBP4	SMCR8
OTUD4	SH2B3	MAML2	FARP1	CETP	LPAL2	PIF1	CFI	ERRFI1	SIRT1	CEND1	JUND	ATXN10	LOC403312	HDAC4	CATIP-AS1	IRF9	AGPAT4	SF3B6	MAN1B1-AS1	FCHO2	PPP2R3C
DDX60	KIAA1551	ELFN1-AS1	SLC36A1	NOL12///TRIOBP	KCNE1	RAPGEFL1	TEAD4	THSD7A	NINL	CRACR2B	C17orf74	CORO2B	SLC16A2	PLEKHA8	B3GALT6	LAD1	DOCK4	G3BP2	HIPK3	LEO1	RAB12
TMEM70	PTTG1	CASP2	CCL7	PKP4	CLDND1	ERO1A	PSG9	LOC403312	TMEM187	SBF1	SAMSN1	HECTD4	KMO	RABGAP1L	BCCIP	DLC1	RNF213	GPBP1L1	SNORD116-21///SNORD116-20///SNORD116-17///SNORD116-19///SNORD116@	OTOA	TOM1L2
ADAM10	AKAP1	CCNY	GAS6	TNFRSF1B	ALPK1	TTC13	DOPEY2	SLC16A2	ARRDC1-AS1	CBX6	TSPAN17	HTT	SFPQ	LIMD1	POLRMT	NR2F6	PPP1R12A	MAP3K3	CRTC1	DIS3L	CPTP
POM121	LIPA	DGUOK	BAIAP2	SLC12A2	LBH	RAB40AL	TUBB4A	KMO	MYLIP	WASH2P	CKAP4	MDFI	MYO5B	PELI3	TUBA1B	IRF1	RHOU	FAM129C	PLXNB3	CD247	MSH6
PFDN1	PTPRG	PTPN1	ATP6AP2	TFEB	GABRR2	IBSP	SOCS3	SFPQ	CLMP	OGG1	GSG1L	CUTA	LARP4	GLYR1///SEPT6	MSL2	CAND1.11///AMPD3	FOXG1	VPS35	FGF20	DDB1	PRRC2B
IRF2	CXCL8	KIF1B	SNORD45C///SNORD45A///SNORD45B///RABGGTB	TUBG2	TPX2	NEK2	GREM1	MYO5B	ALOX12	EPHA2-AS1	ZNF322	VAMP2	BEND6	PSAT1	SCRIB	ARHGAP1	MYO1D	PPIG	IGLC1	OR8B12	SH3GLB2
SLC19A2	OLR1	SRSF9	HDAC6	HNRNPA1	CYP11A1	EIF1	MZF1	LARP4	RBL1	CYP2W1	LTBP4	CCL2	SPTY2D1	SEC24A	PUS1	ECT2	SNRNP200	KAT6A	LPAR2	TSFM	NR3C2
PURA	CKAP2///IGLC1	NELFCD	RPS15A	CACNA2D1	EIF3F	TEX29	MAP3K13	BEND6	H2BC21	PTCH2	AP5M1	PIP	RASIP1	CFLAR	AHCY	MEGF6	DYX1C1-CCPG1///CCPG1	NANS	NINJ1	DLAT	DDX19A
STEAP1	SLC2A14///SLC2A3	GRAMD4	PSME3	SRPK1	GALR2	TMEM59	KRT7	SPTY2D1	EIF1	NRIP2	CAPN7	DNM1	SELPLG	CD86	ZBTB44	SC5D	RHOT1	NDUFV1	SERPINB2	SETMAR	OTUD4
GNRH2	SPSB1	AMACR	MMP1	FZD10	OR7E19P	DNMBP-AS1	TWISTNB	RASIP1	GLE1	SLC12A4	ARMC8	TSR1	MYRF	CDC42EP3	CHRM3-AS2	RPLP0	TMEM206	EXOSC4	LOC101930286///LOC101930149	SNX27	CSPG5
ADAMTS7	ASS1	OCLN	MPV17	PRLH	G6PC3	FLI1	TPO	SELPLG	LOC107984690	NUTM2B	DNAJC16	LOC101929356///ARL5A	BACE2	USP47	DHFR2	NEU3	CCNE2	ZNF501	SHCBP1L	APOBEC3F	CNNM3
MIR7114///NSMF	GRB2	ATP5L	KIR3DL2///KIR3DL1	BRD8	NGRN	EIF2B5	FGFR4	MYRF	CDCA3	STPG3-AS1	FKBP15	GPR183	RNF212	NME4	PA2G4	BRAP	MBNL2	IL7	MSMB	VPS35	RHOQ
RPL30	DPEP2	DOCK2	WEE1	DUSP4	TNFAIP1	NAALAD2	CASP1	BACE2	MTR	RHOBTB2	ITGA4	NOTCH3	CLEC12A	SPOCK3	APOBEC3G	SLC22A13	TRIM62	WAC	SLC7A14	PDLIM7	IL17RA
H3F3A	PEX5	SLC25A11	OXSR1	DMXL2	DRD2	CACYBP	BIK	RNF212	LOC105379507	GDI1	NDUFAF7	MICALL1	GPR4	ABL1	NDUFA5	MUC8	GNS	EPC1	SLC5A4	SIGLEC9	KRI1
ASH2L	ANP32B	ZNF324B	TNK2	SMAD2	C8B	PTAFR	FLT1	CLEC12A	ARHGAP11A	SPEG	NAALAD2	RER1	DNAJB14	TGOLN2	TMEM53	ARHGEF7	MYL12B	FNBP1	ID2	SLCO1A2	TTC31
ELF1	EXOSC7///CLEC3B	KIF3B	RECQL	HBS1L	IGF1	NDRG3	NPAS2	GPR4	AMMECR1L	MYO18A	MFSD8	HIGD1A	AKIRIN2	ARHGAP9	THAP2	XIAP	DNAJC21	TSPAN4	USF3	ABCC3	TBC1D13
PIAS4	CD28	ZDHHC14	GRK1	ACTN1	PHF3	DNAJC18	COG5	DNAJB14	SHISA5	COL4A2-AS2	ZMYM6	CCNA2	EVI2B	CAT	DPY30	GPLD1	AGAP6	TMEM189-UBE2V1///TMEM189///UBE2V2///UBE2V1	EGOT	CCRL2///CCRL2	TOP3A
CA4	RGCC	STK17B	MCL1	UBQLN3	EVC	ZNF770	SERPINB9	AKIRIN2	ZFAND2A	RXRB	GPR35	SS18L2	CLIP4	MAP3K12	LINC01619	CDK7	SACS	REEP3	AP4M1	WNT5A	GATA6-AS1
SNORD83B///SNORD139///RPL3	ISLR	FBN2	GPRC5A	TNIK	CERS1///GDF1	VPS37A	HIST1H1C	EVI2B	ATP2C1	RGS1	ATP2A3	PEX3	MRC2	ALOX12-AS1	TRAM2	FOXN3	PCDH10	ANKRD12	ATP6V0E1	RAB36	CCNJ
PSMB9	MRS2	RGS12	DEFB1	PHLDA1	S1PR2	SLIT2	CCL20	CLIP4	AOPEP	PIEZO1	SNX13	FLVCR2	N4BP1	TRAPPC2L	ZCCHC2	DYNLRB1	THUMPD1	SURF4	LOC101928818///PWRN1	SETD4	CD2BP2
TOP3B	CELSR1	HTATSF1	ABHD14A	MYO1E	CNTN5	SERPINH1	PAF1	MRC2	DCLRE1B	TIMM29	RELT	EPCAM	C5orf58	PHKA2	LINC00641	PI15	LOC101929500///CRIM1	CLCN3	LINC00527	RPS10P7	ANKRD13D
ATP6AP2	IGHV4-31///IGHM///IGHG3///IGHG1///IGHD///IGHA1	TTC4	IL1RAP	KIAA0930	ACVR1B	FASTK	SNORA21///RPL23	N4BP1	TWIST1	CAMTA2	METTL3	CAST	C2	ASXL2	UHRF2	LYRM9	DDX17	GON4L	RAB3IP	CCL3	GM2A
DLG5	IL1RL1	GSTP1	PALM2-AKAP2///AKAP2	NCOA3	ICA1	EFNB1	KCNQ1	C5orf58	PRPF38B	RBM42	ZNF586	TM9SF4	ARSK	CECR7	ACRBP	TENM4	PWAR6	TMEM205	PLXDC2	C2orf40	PPARA
SLC16A7	UBA2	SNX17	PDE4D	CHSY1	RGS7	MRPL16	CIZ1	C2	EHBP1	FAM50A	PTP4A1	ITGB5	CDH6	DIS3L	LRP1	ABCF2	PRKAB1	RASSF5	PPM1N	PSMA6	LRR1
ASAP1-IT1	SGPL1	CTSC	XPA	CCNO	SMNP	ZDHHC20	TFRC	ARSK	SPIN4	RNF208	PCMTD1	RPARP-AS1	SSH3	OSTC	IMMP2L	CDC25A	GPR155	C1orf43	LINC01140	XPO5	PARP2
PRRC2A	PCDH12	COL4A3BP	CD1E	CALM3///CALM2///CALM1	GPR18	SNAPC3	NKG7	CDH6	LOC105378198	MOB2	EBF3	PSMB2	MAP4K4	KCTD6	C10orf12	PDLIM4	RPGRIP1L	SRSF3	CDH10	ZNF718///ZNF595	MRPL37
PPP5C	MYDGF	ZNF2	IL23A///TRBV19	C5AR1	TRPM1	BTBD7	EPHA4	SSH3	JMY	CUEDC1	CGGBP1	TGFBR3	RND2	IGLJ3///IGLV@///IGLC1	NAXE	CHRNB3	VWA1	WDR19	USP12	LOC441601	ATP5S
SLC7A6	KIAA0101	BCOR	PTPN11	PTGER2	PCIF1	NIPSNAP1	PHKB	MAP4K4	L3MBTL3	DTX2	YIF1B	ITCH	IPPK	EPB41L4B	ELF1	PHC3	KCNMA1	SUPT6H	LOC101060835///LOC100996809///HLA-DRB5///HLA-DRB4///HLA-DRB1///HLA-DQB1	MICU1	NATD1
BRD4	CHD1	PRMT5	CD163	PPIC	COL4A3	RAPGEF3	PCGF1	RND2	LRR1	FHIP2B	TRAPPC11	NAXD	SYNE1	DDR2	ETV6	HOXB7	ZNF70	FAM49A	PTEN	SLC39A6	CELF1
PTPN12	PSMB9	LEPROT	TAF15	RNF185-AS1	RND2	LINC00461	VAMP1	IPPK	TTC28	FAM50B	SF3B4	C21orf91	SEMA4C	TGFBR1	PSMA7	C6orf62	MYH10	FCHSD2	GS1-279B7.1	TCEAL2	USP25
CCL25	PLEKHB2	HERPUD1	DNAJC2	MGAT5	C11orf49	SCCPDH	ARPC1B	SYNE1	CUL3	DVL1	SNAP23	ABHD11	TUG1	AQR	ARIH1	SNORA70///RPL10	DUSP16	SMARCA5	SLA2	VKORC1L1	PDXP///SH3BP1
CRYM	SNORA70///RPL10	EHF	PLIN2	PKNOX1	POU1F1	KLHL25	SSR1	SEMA4C	RNF139	ZNF777	MRPS5	IFIT5	CXorf38	MID2	ZNF185	VARS	FAT3	NFKBIZ	NR2F2	CLIC1	SLIT1
LDLR	LOC101928916///NNMT	CBS	IDH3B	SARM1	B4GALNT1	COL8A2	SLC35F6///CENPA	TUG1	ZC3H4	NEIL1	RFK	RGS1	PDIA4	CHTF8	SLC25A22	NUSAP1	CHRNA3	ASXL1	NOVA1	ZNF346	PANK2
MAFG	OLFML1	SYN2	PLPPR4	GRPEL1	P3H2	RCL1	ARL1	CXorf38	PPP2CA	PLXNA3	GLMP	ASCC3	ITGB5	NANS	MIR4738///H3F3B///H3F3A	TUBB2A	CKAP2	MMP25	CACNG4	CDC25B	IFIH1
GATAD1	ARHGDIB	MOSPD2	RPS6KB2	BIRC3	PI4K2A	ENY2	ABCA1	PDIA4	ZFAS1	TSKS	SNTB1	FGGY	KLHDC7B	HDAC5	C1GALT1	FNDC3A	FGF9	CEP295	SLC25A37	LILRA1	SUN5
MIR664B///SNORA56///DKC1	CALM3///CALM2///CALM1	ANK3	ABL1	UBE2S	SH3BP1	DPY19L2	FUT5	ITGB5	CRIM1	NACC2	EXO5	CNGA1	LOC101927914	BCL2L11	SYNCRIP	MT1HL1	UNC5B	MED14	NDUFC2-KCTD14///KCTD14	PLD5	ADAM17
INPP4A	TMCO3	AKIRIN1	ME1	MINPP1	TP53I11	ABHD17B	HLA-DPB1	KLHDC7B	SRSF5	SLC66A2	ZNF865	GGCT	SCN8A	CLIC4	UTRN	NR4A1	CDK19	ERO1A	TPMT	BDH2	MKI67
LOC254896///TNFRSF10C	FAM47E-STBD1///FAM47E///STBD1	LRIG1	RPS6KA2	MID1	PPP3CC	ENTPD1	CAPG	LOC101927914	ZNF433-AS1	SLC39A8	RAP2A	SGPL1	HLA-C	ANTXR2	MLX	AKR7A3	C12orf29	ELOVL5	PMS2P3	SLC16A12	FLYWCH1
SMPDL3A	RAB21	IL17RA	ABCD1	IL11RA	ATG13	BEND3	PSD4	SCN8A	C22orf46P	ZNF598	CORO1B	RPL23AP32	USP32	INSR	CECR5	C1GALT1C1	ATF2	FAM117A	LOC101929153	UGT2A3	HN1
DDA1	LY96	MRPL22	LAIR1	NR5A2	LLGL1	RRBP1	OAS2	HLA-C	PRR11	CEP295NL	PARD6G	WARS	APOC2	SUSD6	PPP3CA	C2orf47	ECT2	FAM175B	RAB6B	TAGLN2	SPAG9
RTCA	WNT5B	DCAF7	BDKRB2	RSRP1	GDF15	MTSS1L	ATRN	USP32	AASDH	ELMO3	RELA	KLK8	GABRB1	WFS1	PRC1	UCHL3	TXNIP	TROVE2	SULT1E1	PRIM2	RUFY3
GSPT2	CD6	CECR5	DKK4	TLE4	IBTK	CES2	GRIA1	APOC2	TXNDC15	TMEM123	CNTRL	TCF3	LINC00342	TBC1D1	COQ4	RPL12	ARIH2	FBRSL1	MAGEC2	SLCO3A1///SLCO3A1	C2CD2
LOC101060275///NPIPA5///NPIPB5///NPIPB11///LOC613037///NPIPB4///NPIPB3	PPT1	LILRA5	RPL36AL	PPIL2	ALPI	ENHO	VEGFA	GABRB1	LSM14A	CBS	VPS4A	RNASEH1	OR2H2	CMAHP	PHLDB2	ACOT13	LIG4	ANKRD11	FKBP7	GIPC1	PSMD1
UBD///GABBR1	KCNQ1	TPM3	SLC20A1	NOS2	ABCF2	PRPH	IL15	LINC00342	PSRC1	TBC1D16	DDX23	FXYD1	SCAF4	STARD9	PUF60	CIB1	CHADL	TPD52L2	SLC24A2	C1QTNF3-AMACR///AMACR	LRRC37A2
LOC101929165	ASNSD1	CXCR6	DUSP5	HSD17B2	CHRM5	CBWD1	MTA1	OR2H2	ELOVL6	MIR6845	TICRR	PITPNA	NPDC1	AP1M1	DGKH	SLC37A4	MAP3K2	SLC26A2	SOX4	GLYATL2	NFKBIA
FCAR	CLCN3	SERP2	ZNF467	APEX1	AGPAT2	SLC7A4	GNS	SCAF4	FUBP3	ZNF496-DT	ABHD10	FGFR3	FRG1KP///LOC101930531///LOC101930278///FRG1CP///LOC100134091///FRG1BP///FRG1	HIBCH	TADA3	NEK2	PIAS1	CDC42SE1	HOPX	VNN3	ICA1L
SEC63	PLGRKT	PSMA4	HIC2	TAGLN	EVI5	TSIX///XIST	FAM30A	NPDC1	PFKL	BOK	ACLY	RAI14	TNFRSF9	SEC13	C11orf49	PDC	STOX1	UBFD1	CGB1///LHB	DDO	HADH
MED13L	IGLJ3///CKAP2	PPP2R5A	DHX15	GREM1	RARA	HMGB3	ABCC3	FRG1KP///LOC101930531///LOC101930278///FRG1CP///LOC100134091///FRG1BP///FRG1	CIP2A	RNF40	LEO1	CTIF	CFAP69	LARP4	PDGFC	NECTIN1	LLGL1	COX6C	MAP3K3	HCK	MUC3B///MUC3A
DNAJC7	NEDD9	PARP15	CTSA	PTPN12	HLA-DOA	PTPRT	THY1	TNFRSF9	DNAJB9	PRAP1	SCAF11	PARP12	VCPKMT	RPS6KA1	BBIP1	PDX1	CHD9	SOCS4	GOLGB1	PHB	POLR3B
RNF40	TTLL1	CCDC115	SGSH	ESPL1	STAB1	PCNX4	CAP2	CFAP69	MAGI3	TIGD5	TNFSF9	ATP10B	ARF6	FOXJ2	TMEM147	DLEU2	SPTLC2	SSR3	CEND1	RASSF4	MTMR3
GM2A	REEP5	BECN1	TXN2	PDK1	FABP5	LOC157740///MTMR9	REV3L	VCPKMT	RGPD5	MIR135A1	NLRP3	RABL2A///RABL2B	MYH10	CTDSP2	MCTP1	RCAN1	SDHAP2///SDHAP1///LOC220729///SDHA	FGD2	FAM133A	ETV6///INO80D	KCNC4
C16orf58	HIF3A	PEA15	LOC101928269///LOC100506403///RUNX1	CCZ1B///CCZ1	PDE6A	NR2F1-AS1	CXCL2	ARF6	NIN	CDK10	TSPAN31	CSTA	IGHV3-23///IGHV4-31///IGHM///IGHG1///IGHA1	SCG5	G3BP2	AFDN	LOC100128079	RIC1	HTR6	PRDX3	SLAIN2
IL6R	ERAP1	FYN	CCL13	SCARB1	CBLB	KCNE3	AHSA1	MYH10	ZCCHC14	TRAM1	SEC23IP	NEK3	LGALS9	KMT2D	PHGDH	SMARCA5	MEF2C	CEPT1	PSG2	DNAJC25-GNG10///GNG10	ZBTB40
BLNK	HFE	MEGF9	TBL3	SLC30A1	GAGE12D///GAGE8///GAGE12F///GAGE2A///GAGE12H///GAGE12E///GAGE12B///GAGE12C///GAGE2D///GAGE12J///GAGE12G///GAGE13///GAGE2B///GAGE2E///GAGE12I///GAGE7///GAGE6///GAGE5///GAGE4///GAGE3///GAGE2C///GAGE1	ACTN4	STMN1	IGHV3-23///IGHV4-31///IGHM///IGHG1///IGHA1	FOXM1	MIR10393	ASUN	CLDN15	PLEKHA5	TBC1D2B	LARP1	ANXA7	NFATC3	GGA3	LIMCH1	LOC101930169///PRAMEF15///PRAMEF6///PRAMEF11///PRAMEF4///PRAMEF9///PRAMEF5	PSME3
IFNAR2	KLHL26	TNFSF10	BZW1	BTG1	GFI1	USP14	GGCX	LGALS9	ATL3	SMARCC2	PFN1	CCNB1IP1	PDP1	MCL1	EFTUD2	FSCN2	NASP	CD200	LOC101930489///LINC00152	SNRPF	SMYD5
SPOP	UAP1	RPL41	ZBTB1	WASF2	PCDHB13	NOD1	PTPA	PLEKHA5	CDK13	SLC30A7	RFWD2	PAFAH1B1	RNF144B	COLGALT1	CKAP5	MCFD2	PGLS	HPCAL1	LARP4	RNFT1	TRAF3IP3
TBC1D4	SGSM3	GPS1	PHACTR1	NETO2	ARHGAP44	STON2	APBA1	PDP1	ZNF826P	TESK1	NFKBID	IRS2	ELMO1	ETNK1	GREM2	HAB1	VASH1	RNASEK-C17orf49///RNASEK///C17orf49	LDLR	MMP19	RAD23A
MYBL1	CYFIP2	UBE2Q1	LCK	IL15RA	NMU	STK24	TAGLN	RNF144B	CENPF	GMEB2	ZNF264	GLUL	PTAFR	CHKA	LEO1	CCND2	AKAP5	JARID2	LOC101928841	PSAT1	C16orf62
PAPSS1	GAL3ST4	ACLY	EXT1	KIF1A	CNGA3	POGK	CPQ	ELMO1	DLGAP5	SOGA1	NFKBIA	CARS2	MCOLN2	PRDM2	DKFZP586I1420	C11orf16	CHRNB2	PDE4B	PELI1	LPAR5	DNAAF5
KDM4B	FAM214B	MTM1	BTBD2	TRMT11	CRYAA	RSAD2	SLC1A5	PTAFR	NUSAP1	TRI-AAT2-1	BCL2L2-PABPN1///PABPN1	TGFBI	TMEM92-AS1	RNF103-CHMP3///CHMP3	B3GNTL1	SYT5	BOK	ZC3H13	DLGAP2-AS1	PRSS33	PDXK
TBCB	CDC42EP3	PTGDR2	TNFSF14	HSPA13	OLAH	LOC100506472///TAB1	NFKBIA	MCOLN2	TNFRSF6B	LINC01106	LOC286359	PINK1	ALKBH5	SEC14L1	UBA1	RPH3AL	DPY19L2P2	U2AF1	CFAP97	SMYD1	SMARCC1
TCF25	GRAMD4	ANAPC5	COMT	RARA	CXCL11	CASC1	UBE2G1	TMEM92-AS1	TRI-AAT5-3	SEMA4C	DLGAP5	MAP1A	MUC5B	LOC101928589///TMEM164	LOC101928682	SERPINA3	SAR1B	COX7B	PTPN2	TMEM158	LOC100630923///LOC100289561///PRKRIP1
FLII	CTSB	CDCA7	STK17B	PIGO	UTF1	BAZ1B	CKB	ALKBH5	SSC5D	STK32C	ADAM9	EFS	MEF2C	DSTN	GINS3	KIDINS220	RNF6	DPYSL2	HIST1H2AK	LOC102724562///MST1L///MST1P2///MST1	CSRNP2
CASP1	LMOD1	VAMP3	NLRP3	NDUFA4L2	ASPM	SUGP2	FDX1	MUC5B	LOC101928152	BTBD19	POTEKP	ST6GALNAC2	ADAMTS3	ZNF880	SMYD2	OSBPL7	PTGS1	GSR	IL17RA	KLF3	TTC14
TOB2	MAP3K8	OPLAH	MAPK10	UBL3	FYN	MMP13	APOC4-APOC2///APOC4///APOC2	MEF2C	DCK	BRD1	MEAF6	MAOA	ZDHHC21	CHPF	TCEB2	MGAT5	KCNJ4	ASAH1	MCTP1	HSD17B2	JAGN1
COMMD8	WBP4	MAPRE2	PROCR	GGCX	C21orf62	PARP3	NFAT5	ADAMTS3	C1QTNF3-AMACR	CTC-338M12.4	ZNF232	GNA15	PCSK5	CSK	PDHA1	WDR4	MYLIP	MIR4680///PDCD4	BBS9	DCLK1	B4GALT1
PTRF	INHBB	CYP4F22	REPS1	WLS	MFN1	ZFYVE1	TNFSF9	ZDHHC21	FAM120B	ANKRD13A	WDR20	MIR4738///H3F3B///H3F3A	LAMA4	SRPK1	SNORD68///RPL13	GPR137	RFX3	SVIL	GRIK5	HEATR9	GFM1
TLL2	ATM	NSFL1C	SH3GL1	HTRA1	NBEAL2	VAC14	ZBTB25	PCSK5	MCM5	WDR90	LINC01432	NBEA	FAM84A	ZNF148	ZBTB11-AS1	GFRA4	ZNF317	PSMB10	TSPAN3	LILRB2	FBXO5
INSL6	TRPV2	LOC100288893	IFNAR1	ADGRL1	PAPSS2	LANCL2	ZFP36	LAMA4	EMILIN1	BAHCC1	CPEB4	SH3GLB1	LAPTM5	CTNNAL1	GEMIN7	POLD4	SERPINF1	HNRNPA1	CHRNA3	FFAR2	IGF1R
CBLB	LCK	ATP8B2	MAGEA2B///MAGEA2	CUL4B	PLA2G4A	STAMBPL1	BTG2	FAM84A	RPGRIP1L	TRK-TTT3-1	SEZ6L	AHNAK	APCDD1L-AS1	QRSL1	MAP4K4	PTGIS	ACSL6	SLC39A6	NFATC4	MTMR6	ARL1
SFI1	PRG2	BBS1	N4BP2L2	CDX1	TLDC1	SYDE1	PRF1	LAPTM5	CACFD1	ERF	LPCAT4	SF3A3	CHDH	OAS2	MIR6883///PER1	NPPB	EFHC1	ABHD17B	RSU1	FTH1	MCRIP1
TRAM1	DNAJC10	SLC37A4	ADGRE1	LASP1	HSPE1	LHFP	MYOF	APCDD1L-AS1	RAF1	THRA	SLC11A1	CD99	PTPRJ	CDKN2C	CHMP1B	SCD	SHISA2	WHSC1	CCDC117	CEBPB	FANCC
TBC1D19	AGMAT	BMS1	RGS1	TFPI	MET	SEC22B	ARHGEF18	CHDH	KIF1B	JCHAIN	KPNB1	LSS	SULT1A1	MAST4	TESPA1	MUC3A	TMX3	DDX21	LINC01165	PLOD2	HEXA
ACACB	DOK1	CD8A	RABGGTB	CXCL3	DGCR2	GNAI2	EIF4EBP2	PTPRJ	NRP1	STAG3L5P-PVRIG2P-PILRB	INO80D	SETSIP///SET	FAM20A	CYP2J2	INSR	TOP2A	FAXDC2	ATP6V1A	LOC101928405	CALML5	YME1L1
CMAS	FKBP5	BAG3	RNASE2	F5	NSA2	POLE	ZKSCAN4	SULT1A1	RSL1D1	CC2D1B	RAB3IP	TRPC1	TYMP	SP1	SMCHD1	APOL2	GNG2	UBE3C	ZNF578	BBS5	USP38
MAP4	PKIA	ABLIM1	TRAPPC6A	NFATC3	MAPRE3	YY1AP1	AVPR1B	FAM20A	ALDH1A3-AS1	FASTK	OLIG2	CDC25B	KAT6B	LILRB4	SLC2A3	CTNNAL1	CLTA	SH3KBP1	DCAF13	MAPK6	PAAF1
ATP6V1C1	RRAGC	RBM4B	RGL2	TBC1D19	GRN	TNFSF10	HHEX	TYMP	TSSC4	MIR4800	KLHDC7B	N4BP2L2	ZNF710	LANCL2	SCYL1	MAGIX	MUC5AC	TIRAP	RHOBTB3	TAGLN3	TMEM198B
ELL2	SLC25A36	SYNRG	SH3BP5	IGFBP1	TBX1	XPO4	PRKCB	KAT6B	LOC101928572	BRCA2	RNASEL	ENGASE	PLEKHA8	CD55	LMAN2L	PTTG1	GALNT16	ARAP1	C8orf31	APBA1	CYP1A2
ARMCX5	STC1	EXOSC6	PRRC2A	ASPA	FGF17	ATL1	MIR6778///SHMT1	ZNF710	PI4K2B	ZNF692	ARVCF	MTA1	DOCK6	HECA	DNAH1	AZIN1	ST8SIA4	LYRM5	KCNV2	TMEM38B	ATP6V1D
RAD51AP1	PTENP1///PTEN	ATP5A1	GABPB1	NEURL1	HLA-DQB1	PHF24	BCL7A	PLEKHA8	AHCYL1	SSH3	CACNB1	SUN1	GP5	ST13	PLXDC1	KLHL22	DLGAP2	CRYZL1	TRIM23	SLC8A2	TOMM70
DLEU2	CDO1	SDE2	TAF7	MALT1	ZNF160	CGN	CDK10	DOCK6	DHFR	CAPN15	SLC30A5	VPS13A	LINC00610	MELK	SLC39A8	SQLE	FXR1	SIAH1	LOC100505585///ARHGEF1	HDHD2	CORO2A
KLK2	MMP13	POLR3E	MAT2A	TRIM8	PSIP1	CFAP20	HSPB1	GP5	NDC80	ATXN7L3-AS1	GSPT1	DOK4	WWC2///CLDN22	VIMP	ACER3	PIGQ	C3orf80	NSFL1C	MAPK12	SDC4///ROS1	SGF29
NDUFS3	MAPK1	GINS3	SHOC2	DAAM1	GK	ABHD3	FADS2	LINC00610	ABCB10	GNB1-DT	AMER2	POSTN	COL13A1	IGHV4-31///IGHM///IGHG3///IGHG1///IGHD///IGHA2///IGHA1	NDN	TERF1	LATS1	AGO3	NFYB	DOK3	CCNT2
CHP1	ARPC2	HSPD1	MMP9	COL1A2	TPP1	PTPA	LRRC32	WWC2///CLDN22	ABL2	RAPGEF3	HNF1B	ORAI3	PRKCE	ANKRD13C	UBTF	MAPK6	RAB27B	SPTLC1	SPATA33	JAKMIP1	CDC123
DDX24	VEGFC	NNT	UBD///GABBR1	RCAN2	C8orf60	EVI5L	TTC30A	COL13A1	NEURL1B	PTDSS2	KLHL9	SQLE	IRF1	MTF2	KLHL24	KRT18	UVRAG	HNRNPD	NR2F1	BIRC3	LOC101928623///LOC401320
CACNA1G	ASTE1	B4GAT1	FAM89B	IFNW1	PRPF4B	DNAJC19	FAM53B	PRKCE	NNT	ASPSCR1	CAPS	LOC102724993///LOC101930075///NPIPA8///NPIPA7///NPIPA5///NPIPA2///NPIPA3///PKD1P1///NPIPA1	ASB4	TOX2	NAA50	C19orf73	SLC30A5	SRP54	GRM5	TNFSF13B	SPATA2
IFT52	S100A10	MED20	RLF	MAN1A2	ZNF780B	JADE1	TOM1	IRF1	DNAJC13	WTIP	PQLC1	INSR	LOC102725022	MR1	MAP3K8	LOC100507424///ITFG2	LOC100506725	BRAF	LOC105379655	STX18	IKBKAP
SREK1IP1	MIR5193///UBA7	NAT10	ANXA2P3///ANXA2P1///ANXA2	ANP32A	KLRD1	DOCK2	ADAM10	ASB4	CKAP2	CCDC102A	RFC3	PIK3R1	APH1A	ESYT1	MIR4657///PURB	PPP2R5C	COLCA1	IL1RN	MTMR3	MGME1///MGME1	CKMT2-AS1
SGPP1	KLHL24	LLGL1	TRAK1	SLC1A4	ERVH-4	IQGAP2	ADIRF	LOC102725022	GABPB1	ACVR2B-AS1	EFNA1	SYNC	DDX60	BHLHE40	PIGX	IGHM///IGHG1///IGHA1	RBBP9	TUBGCP3	CCDC50	CETN2	ZKSCAN4
ADAMDEC1	JAK2	DRAM1	FOXG1	HEMK1	ANGPTL7	ZNF622	SLC46A3	APH1A	THSD4	CCDC97	IRF1	BUB3	RASSF1-AS1	PPCDC	PDXDC1	ASB12///MTMR8	LOC401317///CREB5	ATP6V0D1	KCTD7///RABGEF1	SLC43A2	TXNL4B
NAA15	HNRNPH3	MZF1	FGF2	PLA2G5	CYP1B1	PPRC1	ICAM3	DDX60	C9	IGKV4-1	SS18	PTRF	C1orf111	TMED2	ABCF2	RAB35	CERCAM	AGTRAP	LRRN2	KIRREL2	BORCS8
DDX3Y	MTUS1	BIN3	AP1S2	TRIM15	MICALL2	TMEM99	EVI2B	RASSF1-AS1	BOD1	MPND	MORN4	TMEM110	AXIN2	C15orf38-AP3S2///AP3S2	CRTAM	FOXD2	ZNF536	PDE6D	PAPSS2	ALK///KIF5B///ALK	PET117///KAT14
RHAG	ARAP2	RFWD3	AP1S1	LSS	MYH15	DLG5	PTHLH	C1orf111	APOBEC3F	PYCR2	RIN3	SETD4	TM6SF1	SLC35F2	IGFBP3	PIP4K2C	ARL17B///ARL17A	COX20	TRDN	EVL	WNK3
SF1	REST	RAB11FIP5	ATP6V0A1	2003-03-01	CTSD	SLITRK2	FOSB	AXIN2	GAPDH-DT	ZDHHC20	PITPNA-AS1	SLC14A1	ANXA6	GLG1	RNASET2	NUP98	LPCAT2	SGO2	FAIM	FGF19	CRK
KMO	KCNK3	C7orf34	CRYAB	MOAP1	ENTPD4	ZNF250	PAN2	TM6SF1	NSD2	MIR6809	BIN1	PACSIN2	TRIM14	CD3EAP	STOML2	ELAC2	GREM2	HCG18	EFR3B	COG5	RBM18
CHD7	PIR-FIGF///FIGF	CNIH4	LRP10	AUH	PRPS1L1	ARRDC1	CNGB1	ANXA6	APEH	CCS	APH1B	HLF	PCDH17	IGHA2///IGHA1///IGH	THOC2	KIF4A	MIR124-2HG	MFSD5	ND2	STX8	RNF213
PRKAB2	PHGDH	ZDHHC12	NPHP1	IGF2R	CNPY2	FNBP1L	NET1	TRIM14	DIAPH3	PTPN23	IL2RG	FRZB	CNTNAP4	YWHAG	INIP	SERPINB13	FECH	KCTD5	RPL37A	PFN3	ELAC2
UCN	IER3	YARS2	ADAM17	EPHX1	CUBN	LOC101929185///VEZF1	GTF2A1	PCDH17	RFWD3	LINC01061	ARFGEF1	MREG	OR2H1	MAMSTR	LANCL1	FANCL	ZNF92	CLTB	CPSF1	CLPS	LILRB1
LOC101060835///HLA-DQB1	COL14A1	PRNP	DUSP7	TNFRSF9	RABEP2	GLOD4	MLH1	CNTNAP4	HYLS1	LOC105369344	DNAJC10	C2CD2	ZDHHC14	MED14	GUCY1B3	PDIA4	DACH2	C4orf3	FAM230B	FAM8A1	MANEA
KLF6	TRIB1	ABR	CKAP4	PPP2R2B	INSL5	ZNF687	DNAH9	OR2H1	RRAD	TTLL11	ZC3H14	NCOA1	LACTB	DERL1	LAMA2	LIMK1	PAK3	FXR1	EID3	SERPINE1	CFDP1
CRYBA2	CDH19	HIC2	FPGT	SIX1	NCR3	FLOT2	MIR4738///H3F3B///H3F3A	ZDHHC14	C1orf74	INPP5E	PLK3	GDPD3	IGHV4-31///IGHM///IGHG3///IGHG2///IGHG1///IGHD///IGHA2///IGHA1///IGH	ZBTB44	ATF4	ATG5	SATB1	ELMO1	ADAMTS20	LILRB3	RAB21
PIGC	PIGV	PARP10	SLC4A5///DCTN1	CYTH4	SULT1C2	BARD1	KLRB1	LACTB	TIMELESS	PSKH1	ANKRD10	SDHAP2///SDHAP1	NYX	LOC100293211	BOLA1	CAMK2A	PHC3	KLHL14	AZGP1	ANKRD30A	HIST1H4I
LYPD3	IGHG1///IGHD///IGHA2///IGH	LAT	ARID1A	CALR	SDC2	GRAMD3	SLC6A8	IGHV4-31///IGHM///IGHG3///IGHG2///IGHG1///IGHD///IGHA2///IGHA1///IGH	LOC107984285	LOC105371485	MRVI1	NDUFS4	ADCK5	RER1	ELL	GTPBP8	OLFM3	USP25	LOC100506470	NAGPA	LOC100507577///LONP2
NFYA	FYB	PRPF8	MVD	MSTN	RYR3	ATXN10	H2AFV	NYX	FRS2	COL18A1-AS1	KCNJ1	MYL6	M6PR///PHC1	TDH	TUBB4B	GNAL	SHC3	PRRC2C	SMOX	IL1R1	CACUL1
SLC6A11	APOBEC3F///APOBEC3G	PTGDR	KIFAP3	VIM	PDHB	SLC39A9	ITGA4	ADCK5	ERLIN1	CYTIP	LOC101559451	LIPA	IGHV4-31///IGHM///IGHG3///IGHG1///IGHD///IGHA1	TM9SF4	GPS2	TIAL1	KRT17///JUP	NR4A2	WSCD2	EXT2	ZSWIM8
TNFSF10	AGFG1	SFTPD	ALDH3B1	SOAT2	BCAM	SEPP1	FMO5	M6PR///PHC1	MBTPS1	MIR4516	CCKAR	SPATA7	APP	IER3IP1	MSMO1	FANCC	TM7SF2	RNF217	CHERP	KRTAP10-8	THUMPD3
TGFB1	CDK1	MAGOH	S100A12	ID2B	RHD	TNFSF15	SPARC	IGHV4-31///IGHM///IGHG3///IGHG1///IGHD///IGHA1	NLRC5	SH3GL1P2	CIZ1	EZH1	COTL1	FAM58A	GMPR	TBC1D5	LRRC7	ANXA7	TRY2P	TEPSIN	ZNF304
ELN	ARRB1	ZNF512	CCDC144A	USP12	AP1G2	PLEKHB2	RBP4	APP	NPIPB6	IKBKG	UGP2	HEBP1	PLEKHB2	DPH5	ZMAT1	USP46	SMG1P5	SNAPIN	LOC101928778	SPIN4	PLEKHM1
CTSC	PHLDA1	KIAA0930	SRD5A1	IFNGR1	KRT33A	USMG5	LRRC17	COTL1	SYF2	CCDC57	CFL2	MALL	SLC8B1	XRCC4	PRRC2C	NUDCD3	TPPP	RECQL	ZCCHC12	CABP2	FAM122A
SPA17	MLIP	ASB3	SHANK2	MKLN1	UBR2	FBRSL1	MMP9	PLEKHB2	ATXN1	IRF2BPL	POU3F1	EIF4E	HSD3B1	PAICS	MIR3682	XBP1	SYNE1	ERGIC1	XPNPEP1	NUTM1	MIR1909///REXO1
SLC35A5	CD48	RCC1L	ATP7B	AKAP12	ALDH3B1	STMN3	KCNS3	SLC8B1	SLFN5	EOLA2	CRNKL1	GPRC5A	SGPP2	HSH2D	GRHPR	SYDE1	KIAA1324L	TSPAN17	KRTAP1-1	PRKAG1	PDIA3
PDE6A	SLC15A3	LRRC26	SLC38A6	RGS11	SLIT1	STARD7	SLC2A3	HSD3B1	CLASRP	DAPK3	TPM3	HSPE1-MOB4///MOB4	ELF1	BMPR2	PDHB	YWHAQ	EPB41L2	NFE2L1	PEX11B	GOLGA2P5	CASZ1
HSPG2	RGPD6///RGPD8///RGPD3///RGPD4///RGPD5	CKS2	LTBR	ASIC1	LMCD1	DGAT2	CALM1	SGPP2	VAMP5	MIR943	PTCH1	BRD3	HLA-DMA	DEFA1B///DEFA3///DEFA1	LCOR	ERAP1	ZNF160	GALNT2	CDH7	RNF144B	GOSR1
VGLL4	AKR1B10	SMG5	TRIM9	SEMG2	BMP1	RRP8	ATXN1	ELF1	MLF1	LOC100101148	ARHGAP32	SCGB1D2	TFEC	IL6R	NDUFV2-AS1	PSMD6	RGS6	FBN2	NOP16	CKB	ZCCHC10
INSIG1	IFI44	ZNHIT6	TXNIP	HSPA4L	FARP1	EXOSC7	LCP2	HLA-DMA	H2AX	USP36	TPP2	PID1	COLGALT1	MIR3654///EEF1G	SLC35A2	PIEZO2	PRR18	PPIF	OR5L2	EDA2R	TUBGCP6
DCK	EIF4A3	JADE2	SND1	ZNF702P	ADGRB1	VCY1B///VCX3A	CETN2	TFEC	PPM1D	EHMT2	BCL2	LOC101928634///SENP3-EIF4A1///SNORD10///SNORA48///SNORA67///EIF4A1	NFIA	RALGPS1	SERF2-C15ORF63///MIR1282///HYPK///SERF2	KCND3	NRXN1	SORT1	RNMT	DTX3	GSAP
MLXIP	TRANK1	TTYH2	TUFM	ATP13A3	TRIM29	CDH11	TCF7L2	COLGALT1	DAPK3	PRR14	R3HDM4	DENND2A	ARMCX4	ANG	NUP43	CYCS	ADGRL2	MAPK1	LSM14B	HHIP	RHBDD1
PLEKHH3	PHKA1	COX16	CREBZF	ING1	PXMP2	RBM4	BTN3A1	NFIA	SLC8A2	FGD1	MTMR3	LMOD1	STRN	LINC01029	CIAO1	LOC441601	GAB2	TAF12	TRIM24	MYL5	MED6
DMWD	BAG1	GABPB1	PTGR2///ZNF410	MN1	PRKAA2	CDK13	LAIR2	ARMCX4	TBL1X	DNMT3A	MDN1	SS18	FNBP4	SEC61B	EFNB2	LOC101060817///GCSH	CABP1	NDUFA4	POC1B-GALNT4///GALNT4	DUSP9	SLC7A6
TNXB///ATF6B	PDLIM3	SLF2	PTPN18	TUBB2A	SLC29A1	DCP1A	ARMCX2	STRN	NOP58	C20orf27	ACSS1	SIPA1L1	SUN1	GAMT	CSMD1	PLA2G2F	KCND3	NHLRC2	ATE1	PRKG2	PPP1R27
KCNG1	USP46	RPL34	CLU	RIPK2	PCDHB12	AMT	PPP1R1A	FNBP4	ZNF76	LOC112268199	RAD50	TPX2	BCL6B	SNTG2	DNLZ	TNK1	NEGR1	LGALS1	KCNIP4	BLOC1S3	ZNF551
NCLN	H1F0	PRRC2C	ADAM19	ADORA1	PCOLCE2	VAV3-AS1	GALNT18	SUN1	CDT1	LOC102723758	ITGB2	DIP2C	LOC101929241	FAM160A2	WRNIP1	ATXN7L1	RBM5	HSPA9	MYBL1	PDPN	TAZ
C10orf76	TARP///TRGV9///TRGC2	NSUN2	GFPT1	LIMCH1	EFR3B	PPP1R35	OLR1	BCL6B	HLCS	RABEP2	PSPC1	TBC1D5	LINC00032	NUP50-AS1	GOSR2	MRPL13	CDC42	ABHD6	C21orf58	MUCL1	PMM2
KCNAB2	SOX13	PI4KAP2	TPP1	BAZ1A	SCAI	LINC00112	CTSK	LOC101929241	OGA	FBXL8	CD46	MCUB	C16orf54	SCAMP5	HSCB	TOX	2007-03-01	VIMP	CYP3A7-CYP3A51P	TRIM52	PLGLB1///PLGLB2
IPO4///TM9SF1	GJA4	PLXDC1	ABCG2	ADAM5	STX1A	ZZEF1	DPT	LINC00032	GLG1	ADAMDEC1	LGALS3BP	MIR943///NELFA	LOC101928284	NFRKB	ITPKB	NOL3	SLC48A1	PEF1	USP37	MTERF2	STK17A
APOLD1	LOC643549///PCIF1	PDK3	PCBD1	ADGRG6	MGA	DCUN1D1	BMP2K	C16orf54	MIR6724-4	POLR2J4	BAZ1B	HPS4	CNTFR-AS1	SSR1	STRN	BOLA1	EXOC6	POLE4	BHLHE22	KCNRG///TRIM13	CTC-338M12.4
UCP2	TMEM97	SF3B4	OAS2	RFK	PRF1	FBXO21	SLC5A6	LOC101928284	UTRN	FBXW4P1	PKN1	PALM	TGOLN2	DEPDC5	ZNHIT2	SRP54	CPOX	MIR943///NELFA	C10orf54	CLCN2	ADAM8
ST8SIA1	APOBEC3G	RNF4	SBF1	LEPROT	ACADM	ZNF217	CRY1	CNTFR-AS1	L3MBTL2	SEBOX	HCFC1R1	LOC100507577///LONP2	MIS18BP1	RNF212	NIT1	ZBP1	LOC101929368///FKBP1A	AP2S1	TRIM10	HMGB3	LOC101928583
LOC101060363///PPIA	CYFIP1	MAPK12	DNAJB12	MIR6824///SLC26A6	RPL35A	ZEB1	EGFR	TGOLN2	ERC1	TMEM161A	GAB1	SMARCD2	MIR4683///FZD8	TRAPPC3	CRLS1	IPP	GLIPR1	MOCS3	LOC100131864	RAD50	SAYSD1
MRPL18	SCML2	NOP10	STK11	PDX1	IL12B	NXPH1	ATP6V1G2-DDX39B///SNORD84///DDX39B	MIS18BP1	KPNA6	RPTOR	ST3GAL1	FBXW11	UCN2	TSPAN4	PDP2	NAALAD2	TRAFD1	FAM198B	GULP1	IRAK2	HAUS7
PTPN7	WASF1	NFAT5	KLHL21	IL17B	PEAK1	AK4	MAPK13	MIR4683///FZD8	NEFM	AKAP8L	YBX3	ADAM8	GAD1	NSUN6	CXorf40B	UFD1L	CSNK1G3	POLR2L	BCL11A	VMAC	CHST1
PARVB	MED13L	LOC344967	CD14	MAGED1	ADAM3B	MAPK8	SIGLEC7	UCN2	MYO9A	PRRT2	RAB3GAP1	USP7	YME1L1	SPATA6L	GJA9-MYCBP///GJA9///MYCBP	SQSTM1	PLCXD2	PHACTR2	ANKRD33B	FUNDC2	NPEPL1
CPSF4	FEM1B	ARRB1	TNFAIP3	FNBP1	COL5A1	ARRDC3	SLC23A2	GAD1	METAP2	SIN3B	CYTH1	DAP	EAF2	TRIP13	JMJD4	TPM4	FAM102A	ADD3	ZNF224	RNF150	C1QTNF1
RPL13AP5///SNORD32A///SNORD33///SNORD34///SNORD35A///RPL13A	NUSAP1	YIF1A	TUBGCP3	GAB2	GNAL	SNW1	CD80	YME1L1	FAM168A	TNS2-AS1	GOLGA2	HARS2	COL5A2	RABL6	RAB21	NDUFA2	CSMD3	CHD4	LOC100996792///MAP2K3	TBX21	CDCA7
MANEA	TMEM135	TRAPPC11	DGKZ	APIP	S100A7	HOOK1	STAT5B	EAF2	CNPY4	CR1	IDE	LIMS2	PARP9	CNTNAP3B///CNTNAP3P2///CNTNAP3	VPS45	COL5A1	PLGLB2	KDM4B	ECI2	SNORA35	CTC1
WISP3	LEF1	SLC2A6	INPP5D	FAS	UPK3BL///POLR2J3///POLR2J2///POLR2J	SLC25A29	TJP2	COL5A2	ARHGAP1	LOC105371425	COMMD10	COX11	TRIOBP	NOP16	VPS72	CAPN6	PDK3	FAM20B	CARHSP1	TP53BP2	GPRIN3
LPP	MMP9	ATP1B3	SH3BP1	CCDC69	PIP5K1C	B3GNTL1	ABTB2	PARP9	RBBP9	LOC105373793	CRTAC1	LRRC17	SLC15A2	LIX1L	CAPRIN1	MUC4	CNKSR2	CHST11	CLYBL	GNLY	PPIL2
NPHP4	RAD17	RNF44	ATG12	ADGRG2	C1QBP	RNPEP	ADGRE2	TRIOBP	LFNG	LOC105376333	NELL2	RAN	COL1A1	UIMC1	AHSA1	EPS8L1	SORT1	TMC8	ARHGAP5	CABP7	MED7
MYH14	RB1CC1	GNPDA1	USF2	GPSM3	NUP155	HEMK1	ARF6	SLC15A2	SLC4A8	KIF1C	TMEM43	ZNF248	ARHGEF37	CDCA5	C1orf109	HIC2	PTCHD1	ZNF366	LINC00312	CDO1	DNAJC14
GTF2I	NID1	CDHR3	ARHGEF11	RHOB	LINC00574	PANX1	SLC6A2	COL1A1	LOC105375001	MIR3677HG	NET1	BEX4	LOC100506718///FLRT2	IGHV3-23///IGHV4-31///IGHM///IGHG1///IGHA1	PHF20L1	PPP2R5E	IPO7	UBR5	UBE3A	RENBP	PCSK5
SNX10	PTEN	DHRS1	WWP2	CTSD	ITGAL	EHMT2-AS1///EHMT2	PSMD8	ARHGEF37	CHAF1A	SLC8B1	PEX19	FYB	SRCIN1	ZRANB2	SLC22A25	PDE1B	GPHN	STIP1	LINC00523	KLK13	MICALL1
UBTF	ARIH1	ALDH3A2	ACO2	EDN1	FAXDC2	GSTO1	PIK3R3	LOC100506718///FLRT2	IPO9	SAMD14	NAPEPLD	RBFOX2	TNFRSF10A	ADRB2	TXNRD3NB///TXNRD3	SLBP	TRERF1	SAMHD1	NSUN5P1	AHSP	ZYX
RPA3	ELL2	KCNJ15	IFITM2	MPHOSPH9	DCAF15	POLR1D	RB1	SRCIN1	KIF20A	SNORA73A	PITPNC1	LOC101930075///NPIPA8///NPIPA7///NPIPA5///NPIPA2///NPIPA3///PKD1P1///NPIPA1	CCDC102B	TMEM159	BRD7	CNGB1	KCTD16	FNIP1	LRP12	CXorf23	SFRP1
CDC16	MARCO	MAN1C1	DDX21	SPRY4	SSX2B	ZNF766	TBPL1	TNFRSF10A	INCENP	SRCAP	ZNF616	ANKZF1	LOC100506851	CD59	NR2F2	TRAFD1	BMS1P6	FCER1G	LIPG	PRADC1	LRRC28
GART	PTP4A1	MED27	FADS3	WNT5A	MYH1	DNA2	SMAGP	CCDC102B	ACTG1	CMTM6	LOC101928280	ASPA	SLC25A27	ABL2	USP34	PRR5-ARHGAP8///ARHGAP8	LOC102724200///TRAPPC10	CHD1	LOC145945	FCRL1	ZNF711
ASF1A	HES1	ARMC2	PEA15	ATP12A	UBTD1	NXF3	PTPRO	LOC100506851	MKNK2	IGLJ2	CNNM2	SLC46A3	TLR3	CYP2R1	PRELID1	BCAM	HAPLN2	MVB12A	ELP2	UBXN8	TRANK1
BTBD7	FASN	SLC23A1	ENDOU	THAP3	POFUT2	RBM10	LYZ	SLC25A27	SPTLC3	CRTC2	MTSS1	TNS1	ZADH2	ECE2	GTF2H4	EDRF1	CLMN	EBF1	APMAP	MYL4	GKAP1
PTOV1-AS2	EFHD1	FBXL13	LDB2	FAIM2	SPP1	GALNT14	KIAA0355	TLR3	ETV3	PTOV1-AS2	TCIRG1	RNMT	SUGP1	SLC38A10	PCDHB6	RIN3	TTLL11	TRMT112	TSC22D2	CLEC5A	MYO1C
SNAI1	SRSF3	KIAA0196	AGRN	RGR	CYP3A5	SEMA4A	GLT8D1	ZADH2	LOC107984316	SCN4A	MAP3K1	IFITM2///IFITM1	CCDC13-AS1	ASPH	SLC2A14///SLC2A3	CERS4	BIVM	USP9X	F2RL3	SPARC	TMEM30B
SPEN	IL1B	PLIN2	ALDH1A1	ACSM2B///ACSM2A	PRKCI	OXSR1	ABCC10	SUGP1	UAP1L1	HSPB6	SCYL3	GTPBP4	IGHM///IGHG1	GPATCH2L	RAB18	ATP5J	SUSD5	WAPL	CREB1	LHX3	PDIA6
CD84	WHAMMP2///WHAMMP3	STK24	PFKL	SERPINI1	TKT	PTGFRN	GATM	CCDC13-AS1	MAMSTR	TCOF1	ZBTB7A	FAM127B	TRIM69	SERTAD2	LINC00901	TXNIP	ADARB2	RMDN1	ENO2	MYO5B	BAD
RPS24	ARNTL	APBB2	KIAA0100	COQ10B	IGSF1	LUZP6///MTPN	PRKCQ	IGHM///IGHG1	VAV2	HCG9	KRT40	MAP1B	XIAP	STAT1	LINC00116	INSL5	SEC24D	HLA-DPA1	TNRC18	C18orf12	RIN3
NAT1	SLC7A1	TARP	LMO7	LAMB3	PRKAG2	HNRNPD	LCP1	TRIM69	THOC6	LOC107986162	C16orf87	DDAH2	CREBRF	SLAMF7	PIGB	TRIO	CASC7///AGO2	FCRL2	CXADR	ADNP2	EIF5A2
HNRNPH3	CLN6	TBP	F3	TBC1D9	PRDM9	EXTL2	ASS1	XIAP	PLEKHM1P1	FAM229A	TNFRSF12A	MSMB	LOC101928830///LTA4H	BCL6	NBPF10///NBPF8///NBPF11	ARHGEF15	USP30	SMCHD1	LOC101927308///CLDN10	SMPDL3A	TDRD3
MTHFR	CD55	SUN2	SLC1A3	PTPN3	GIPR	SNX8	CYP3A7-CYP3A51P///CYP3A7	CREBRF	OSTM1	CERS4	UTRN	SNAP29	ETV7	C6orf1	SNORA70///RPL10	SLC41A3	BVES	PCYOX1	BCKDHB	CCT6A	DENND4B
BUB3	IFIT1	MAPK7	BCKDHA	PAPOLG	IL1RN	AVPR1A	PSEN1	LOC101928830///LTA4H	CNOT8	DIDO1	SF1	GABARAPL1	RBBP5	CCNB2	RNASEH2C	TM7SF2	LHX2	MYLIP	LHFPL4	ELN	ILF3
VWA5A	CDK5	AIM2	ST3GAL1	TOB1	SSX3	OARD1	LAMA4	ETV7	ZSCAN30	WWC2-AS2	TAB2	ATP2A2	TMEM19	ISG20	SCML1	CD38	FAM102B	RLF	PAX8	PEA15	SLC25A28
FLOT2	BMP1	FAM78A	PAQR3	LDLR	KCNN3	TRIAP1	STX2	RBBP5	VANGL1	BAIAP2L2	SPHK1	CXCL8	LRRC8D	TCEA1	SNORA64///RPS2	RPL8	BBS7	GK6P	LOC51145	CCDC81	GPBP1L1
CARD10	CYTH4	CSF1R	PINK1	TFB1M	FOXE3	CDCA2	SCNN1B	TMEM19	PLK1	CIC	CAT	EIF4EBP1	DSE	LOC101927933///LRRC8C	SPATA13	SEMA4G	TCF4	BRD7	TECTB	SNX16	C14orf28
C8orf44-SGK3///SGK3	FADD	CHD6	ZC3H3	EMILIN1	SH3BGRL	PLOD3	CTR9	LRRC8D	INA	MIR1228	ZXDB	ATP6V1D	MAP1B	PDCD4-AS1	TRMT112	TJAP1	SYT11	CHD7	ISM2	KLHL5	LOC440434
MKNK2	ITPKC	TMEM88	BMPR1A	EHD2	TMEM257	KCTD12	CLTCL1	DSE	LIMS1	ATG4B	FAM122A	CYP26B1	SPIN1	ZDHHC16	VPS35	PHLPP1	EPHA5	HDAC4	PARD3B	BCCIP	CCDC112
VEGFA	AHCTF1	ZNF831	RHOQ	ARPC4	PLA2G5	FAM208A	SCARB2	MAP1B	LAMTOR3	KMT2B	SP3	IRF6	LOC284798	RAB35	PHOSPHO2-KLHL23///KLHL23	DDX28	CHM	RNF181	SPIDR	LACRT	KIAA0430
SMAD6	TRIM27	DHX38	TNFRSF8	TM2D1	MLNR	ACIN1	AOAH	SPIN1	H2AC12	LPEQ6126	FOXN3	TP53BP1	LOC100130458	GORASP2	NR4A2	LRCH4	SLITRK4	IDH2	SLC47A2	ST3GAL1	MAPKAP1
CASKIN2	SKP2	DEF8	NAMPT	TK2	ACP1	CDK15	TGFBR2	LOC284798	NPR2	LOC731075	BEX3	EDEM3	LINC00944	ALMS1	C11orf98///LBHD1	RASL10A	SCARB2	TCF4	PROSER2	TMEM232	TULP3
TNS1	IFFO1	BCAT2	ESPL1	APAF1	KLK3	CLCN6	SLC2A4	LOC100130458	LSM4	KHSRP	PTPN11	GK	SSH1	COX7A2	BCL10	MAP2K7	ABAT	SLC45A3	CST11	IMPG2	ADAM28
IGLV1-44	SLC29A3	PLBD1	ARPP19	MSRA	PAFAH2	POLR3E	FOXO1	LINC00944	TASOR	IFT140	LOC440149	SIN3B	ACAP2	ME3	PKM	YKT6	MAGI3	SGK494	CD300LB	HEXB	TMEM185A
DYNC1I2	CD47	CTSW	KCTD12	PLGLB1///PLGLB2	RANBP9	ARFGAP1	TFDP1	SSH1	LOC112268444	SHPK	CCDC82	BCL2A1	ADGRL2	MPZL1	LOC105372404	GH1///CSHL1///CSH2///CSH1	DNAJC15	ALAS2	CREG2	CAPN12	POLR2I
FXR1	MFGE8	RUSC1	VPS72	CX3CL1	ZNF334	MED11	LONRF1	ACAP2	ZNF304	SNORA87	RAD51D	RAB40B	SH2D3C	R3HDM2	NAT9	TACO1	CAPN3	SLC35E1	RANBP10	ODC1	DDX58
ADCYAP1R1	HSP90AA1	ANKZF1	RBL2	TXN	NRDE2	APOLD1	FAM171A1	ADGRL2	ZNF394	IGLC2	RPS6KB1	WDR77	GUCY1B3	CERS6	CEP120	PPP4R4	NIPAL2	ING4	CENPA	C20orf181	MEG3
FUT2	ZKSCAN4	DUSP6	MLF1	TRAF3	FOXJ1	ARHGAP45	RASSF2	SH2D3C	PCED1B	KDM4B	BNIP2	ZNF7	IGLV1-44	CEACAM1	PUS3	ITGA4	MOB3B	RPA1	KRT78	THOC6	FTSJ1
NFKBIE	IGLL5	PDE4B	ENTPD6	SHC1	FAM198B	FBXO41	CPSF6	GUCY1B3	LMNB2	LRSAM1	STX5	LOC101927266///IFT122	LAMA3	CD164	NUS1///NUS1P3	KCNE4	DMXL1	SNRNP27	LTB4R	ZNF578	U2AF2
CHMP5	FCGR3B	CFAP20	JADE2	PUDP	SPINT1	TOX	THBS3	IGLV1-44	TYW3	ASB16	DRAP1	HS3ST3A1	SLC2A8	LOC100506885	OR8G2	PSMD11	RPP30	LINC01578	TUFT1	LYN	HS3ST3B1
NKTR	TUSC2	IARS2	SMG1P5///BOLA2///SMG1P2	TBC1D22B	CORO2A	CASP9	ANXA2	LAMA3	AIDA	BRICD5	CDC42EP2	MIR6125///USP15	PCGF5	CRAT	SLC25A37	PC	CIRBP	USP34	LOC101927636	IL7	FLJ23867///QSOX1
ADARB1	CSTB	SNIP1	KCNQ1	PRKCSH	AMIGO2	ASRGL1	MT1A	SLC2A8	SKA3	HEXIM2-AS1	BLOC1S1	MIR4680///PDCD4	S100A8	RBMS1	GDI2	IL5RA	CCNL2	MVK	UGT2A2///UGT2A1	CD14	USP53
KLHL24	RPS6KB1	SNX19	MPP1	ATP2B3	TAF1C	PDZRN3-AS1///PDZRN3	NCAPD3	PCGF5	NCAPG2	CXCR1	OTX1	ITSN1	IFIT2	SLC25A1	ZNF232	TXNRD3NB///TXNRD3	CPPED1	NAGA	VMO1	SGTB	SMC5
DAB1	PPP2R5C	CLIC1	POU6F2	SAA2///SAA1	ABO	LOC100129974///VPS53	PIK3R1	S100A8	ING1	TRIM50	PSMA3-AS1	LAMB2	HNMT	COPA	MIB2	KCNQ1	PDZRN4	CCDC59	PHC2	CLMN	ARFGAP1
SLC25A37	CEP72	FBXO32	TXNRD1	RELB	POLR3C	ABI2	CD8A	IFIT2	PSIP1	ZFTRAF1	SNAP25	ZNF189	TAP2	SLCO5A1	SKP1	RARG	LSAMP	C14orf119	CLEC4M	NMUR1	CSNK1A1
TLE6	NUP210	NUP153	ACTN4	TFF1	CAMK1D	C10orf76	VAMP5	HNMT	BAHCC1	LOC91450	SPATA13	CIRBP	MICB	NEPRO	UCHL3	TRAK2	WDR20	KPNB1	UNC5C	ATG16L2	NDST1
TRAF3IP3	HCRP1	RPS28	MAP2K2	CUTA	ZNF235	NCOA7	NEFH	TAP2	PLXNA3	FGD5P1	SV2B	EFNB3	ARRB2	SPIDR	PRMT5	TMEM8B	CEP89	KLF13	GALE	ZDHHC20	SMIM14
ATP6V1D	FGFR1	ZNF689	SMARCD1	IQCJ-SCHIP1///SCHIP1	TLL2	CMTM7	LOC400927-CSNK1E///CSNK1E	MICB	H2BC15	WASH7P	YTHDC1	BAX	LINC00997	KCTD20	DCTPP1	HN1L	BCLAF1	ARPC1A	LINC00161	ZNF439	TMED7-TICAM2///TICAM2
RPS10	IRAK3	CST3	TIMM17B	MBOAT2	PAX2	ZNF423	RCC1	ARRB2	DAGLA	THRB-AS1	CELF4	PPP2R1B	FOXP1	B4GALT3	SLC23A3///NHEJ1	SMAP1	PKD1L2	PSMB2	INHBE	SGPP2	PRKACA
OPTN	CNPY3	TTL	ITGA7	GINS4	UGT2B17	TRAIP	TBXA2R	LINC00997	DCAF15	MIR5699	RNH1	INHBB	FGD2	USP18	SRSF11	ZNF574	NUDT4P1///NUDT4P2///NUDT4	FAM105A	RANGRF	IL2RB	GOT1
EMC3	PTX3	RARS2	NUP50	UTY	MANEA	NID1	CACNB3	FOXP1	TBX6	PDGFB	NCK1-AS1	KHNYN	IGKV1OR2-118	LOC101928195///LOC100996643///MTHFD1L	PFDN2	PSMD4	ERMP1	DENR	SQSTM1	PRSS3	SNRNP70
SRSF7	PAPSS1	DDB1	MED13	INSIG2	CELSR1	TNS1	LDHB	FGD2	TTK	IGKJ3	EPC2	MALT1	LINC01588	SNX2	RAPGEF1	EIF3F	TMEM56	TTC14	PCNX1	IDH3A	TMEM86B
KLF4	KLF5	CD9	FASN	TDO2	PCDHGA1///PCDHGA2///PCDHGA3///PCDHGA4///PCDHGA5///PCDHGA6///PCDHGA7///PCDHGA9///PCDHGA10///PCDHGA11///PCDHGB1///PCDHGB2///PCDHGB3///PCDHGB5///PCDHGB6///PCDHGB7///PCDHGC4///PCDHGC5///PCDHGA12///PCDHGA8///PCDHGB4///PCDHGC3	COQ4	AOC2	IGKV1OR2-118	SGK1	EVI5L	ZAR1	ST13	PCLO	IDE	LOC100507281	HNRNPR	CDC42EP1	ZNF655	PDIA2	TBC1D3P5	AEBP2
MCM3AP	PRKCA	TSEN15	RACK1	MIA2	CDKAL1	CUTC	DPYD	LINC01588	FSIP1	TOPBP1	CWC25	NCOA3	STOX2	GTPBP3	NUP58	FBXO2	OSBPL10	CUL2	ELK4	S100A10	ANKRD36
UTRN	TFAM	DIS3L	FZD7	NPIPA1	SYNGR1	LSAMP	LOC401021///HOXD4///HOXD3	PCLO	METTL4	PKN1	ARID4B	GLCE	MRPL42	PIK3CG	C14orf169	USP22	BCOR	KMT2E	UGGT1	SLC12A3	HGS
PODNL1	EPB41L2	NEXN	RALA	GNAS	TAF13	LOC100506937	FGFBP1	STOX2	DOK3	LOC107985320	MAX	UBE2L3	LINC01091	RRP7BP///RRP7A	PIK3R1	SBNO2	AADAC	LYST	TTC5	MTSS1	ACRV1
ECE1	CNPY2	MTSS1	TYK2	ENO1	PATZ1	CAND2	CTSS	MRPL42	PTGES3	LOC107986451	KMO	MAL	LACC1	MMD	NOP9	ATP5S	GSTA1	SMS	OR7E19P	EHF	CAMK2D
SUMO3	KCNE4	IRAK3	NUDT1	CDC42EP1	ALMS1	NR6A1	SEC24D	LINC01091	TOGARAM1	NFIC	FH	EN1	C4orf47	MIR4640///DDR1	AURKAIP1	NUCB2	TMOD2	BMPR2	LINC01133	MAGEB3	ITPR1
EHD1	GGH	PCCA	MCFD2	CFI	KCNQ1	PTK7	CFB	LACC1	TWNK	AMH	CASP2	DPYSL3	NCF4	OSER1-AS1	DOLPP1	SNORD24///SNORD36A///SNORD36B///RPL7A	TXNL1	DDX17	OSBP2	STIM1	XRN1
C2orf72	WNT5A	PPM1K	THAP9-AS1	RRBP1	PGF	PAIP2B	ZNF80	C4orf47	UBL3	SLC26A1	POC5	UBE2D4	SALL4	TLK1	ZNF557	KIAA0101	GPRC5B	XRN1	ZKSCAN3	FOXD4L5///FOXD4L6///FOXD4L3///FOXD4L1///FOXD4	RBM11
RPL23A	SEMA3C	MED6	THRA1/BTR	IGF1R	IFNA6///IFNA5	FOXJ1	PNRC1	NCF4	ADCY10P1	CDK11A	RHBDD2	GRHPR	AP1S2	FBXL20	ZGPAT///LIME1	WIPF1	LRRTM4	PPP3R1	CTRB2///CTRB1	ABCE1	ZNF552
IGFBP5	TOB1	ZNF821	EIF2B5	DUSP26	TEX40	NOL9	BTK	SALL4	TRY-GTA5-5	PARPBP	ZNF639	SAMSN1	WRNIP1	SMC4	SFT2D3///WDR33	RRM2	C1orf115	RNF213	CLNS1A	STMN3	DCAF10
RCC1	MT2A	DKC1	RGS7	RND1	CCR1	LRCH2	AKR1A1	AP1S2	POGLUT3	RNF187	DHX36	LILRA4	GATAD2A	PLIN2	TSLP	EIF5B	PRKAR2B	STRAP	ITGAD	MYBL2	TAF5
LSM14B	APOB	PHF10	HN1L	TOX3	RCHY1	PNKD	IGLV1-44	WRNIP1	RBM3	HLX	WRNIP1	RUVBL1	SLC20A1	NAAA	C2orf49	MYO1B	BIN1	SRPRB	NR2F1-AS1	CLIC6	SLC4A4
VPS53	ATP6V1G2-DDX39B///SNORD84///DDX39B	NMUR1	DCAF8	SERPINA1	MRPL9	MRFAP1	SGCD	GATAD2A	UBA2	CASKIN2	MIR4656///AP5Z1	ACTR3	LILRA5	TNFRSF17	DENND1B	TFF2	SP1	RHOF	C7orf55-LUC7L2///FMC1///LUC7L2	GLUD2	GJD2
WDFY3	CSRP2	VPS37C	CHD1	MAT2A	ACVR1	PPM1K	MKNK1	SLC20A1	LRP4	NPHP4	LARS	TJP3	KIAA0513	UBE3B	SLC39A4	PCDHGA11///PCDHGC3	ACSL3	ODF3B	C15orf39	CEBPD	NCAPH2
VAMP8	SNX5	ARFGAP3	ACBD3	NBL1	ATM	ARHGEF40	CEACAM4	LILRA5	FUT11	DNAAF5	CDK13	ADGRL3	EPHA3	MESDC2	AIMP2	PALMD	ARPP21	TFCP2	PFKFB2	NATD1	AVL9
SLC4A1AP	CREBL2	CRTAP	PTMS	EFHC2	TNR	FBXL17	JMJD6	KIAA0513	NCAPD2	LRFN4	KLK3	MDH2	CDH26	LOC286052	FBXO32	RPS6KA6	SPATS2	WDR61	PYCR1	SPACA5B///SPACA5	ZCCHC18
SREBF2	ARL4A	PRPF4	MT1E	TBPL1	LINC01278	RPS15A	KLRG1	EPHA3	GCNT1	LRRC24	ZFR	P4HTM	C11orf95	TEX38	ATP2C1	MARCKSL1	APBB1IP	AKAP10	DDO	LINC01356	TXNRD1
GFRA3	PEX2	NUP107	JMJD6	PTPA	EPPIN-WFDC6///EPPIN	RAPGEF6	HOXD4	CDH26	SNAPC3	ZNF784	LINC01425	VWA5A	DCTN5	LTB	CD24	ACTL7A	PAK6	RANBP1	KLK12	ODF3	CSNK2A1
NPEPPS	TXNDC9	RRP1B	2011-09-01	IL26	LOC100996782///MED18	MAN2B2	PPL	C11orf95	IFITM3	SMARCA4	TNRC6B	EIF3L	PARS2	ZDHHC7	NOP2	ZNF783	NEO1	DCBLD2	MIDN	CACNA2D3	RHEB
ICAM2	PPP1CB	FAM101B	SLC27A2	C21orf33	CEMP1	NR2F2	GPX3	DCTN5	DYRK2	IGKV2-28	TIMM23B///TIMM23	GRB14	NEMP1	GUSBP2	NOA1	RNF8	IGIP	SPAST	ALAD	NR1H3	SENP2
GSK3A	YTHDC1	FEM1C	SPPL2B	ZNF112	ZNF224	LINC00643	SH2B3	PARS2	TYMSOS	SH3GL1	CRISP2	NOLC1	TPD52L1	ZNF286A	WDR46	SRPRA	TMTC1	SP1	GRB14	MLC1	CHCHD1
PPRC1	STON1	NDUFB6	GCDH	CYLD	CCNG1	NCAPG2	SPOCK2	NEMP1	CAPNS1	SAFB	SNHG4///MATR3	STK39	LOC105373460	FOXM1	GFI1	SEC13	ZNF658	ATRX	DNAJB7	DND1	FAM20B
ZNF669	IFI27	HDC	ERVW-1	MXRA5	GPR137B	LINC00476	UBE2L6	TPD52L1	FAM210A	MECP2	GMPS	CSDE1	C9orf3	REEP5	APP	ARC	SOX13	C2orf68	GPC3	IFT22	DNAJB13
LOC100509457///HLA-DQA2///HLA-DQA1	DCK	LYAR	PLXNC1	CSNK1D	HPSE2	LINC01096	PDZRN3	LOC105373460	LARP6	MIR6126	MPPE1	TRIM2	ZNF721	GRIK1-AS2///BACH1	DUSP14	ZNF207	AFG3L1P	LOC101929134///HERC3	MTERF4	SMIM12	RSAD2
HMGXB3	TPX2	KAT2A	ALDH3A2	TOM1L1	COPS4	SEC24B	CD2BP2	C9orf3	GEMIN8P4	LINC02983	GMPPA	PSME1	PTBP3	MYO6	GLE1	PRDX1	GUCA1A	ELP3	TRPV3	OCEL1	CCDC65
ATP2B4	EBF2	AP1M1	TSPY10///TSPY8///TSPY4///TSPY3///TSPY2///TSPY1	CRNN	RAMP2	CHMP1B	SYCP1	ZNF721	IQGAP3	ABR	DCTN1	RPS28	HDAC10	TFDP1	PCK2	ZWINT	NR3C1	HYOU1	DIEXF	THEM5	CUL7
IDH2	HMGXB4	CDC42SE1	ARHGAP35	ZBTB20	NEFL	LINC01082	EIF4E2	PTBP3	VTRNA1-3	MGRN1	AIFM1	C3orf18	QSOX2	SPPL3	HGH1	NACA	FEZF2	RABGAP1L	PAPPA	ANKRD20A21P///ANKRD20A8P///ANKRD20A4///ANKRD20A2///ANKRD20A3///ANKRD20A5P///ANKRD20A1	C11orf54
STK16	MYOF	RFX5	SPHK2	IL23A	IL26	SDCBP	LILRB2	HDAC10	KANSL1	TSC2	ARPC5	ABCF2	C2orf27A	TBX21	TRA2A	NFKBIA	KCNMB4	CDYL	DEFB118	ERC2-IT1	GPR150
APBB1	PGRMC2	METTL22	LOC101927562///DUSP8	SERINC2	FASTKD3	COA4	CCDC6	QSOX2	SLC25A1	ZNF787	LHX4-AS1	HOXC4	KCNT2	LOC84214	KLHL40	KLK8	C14orf37	TMCO3	JAK3	C1QTNF7	MAP6D1
SHPK///TRPV1	NDUFC2-KCTD14///KCTD14	ZNF641	KIAA0907	PRR7	FGFR4	PHF19	GAPVD1	C2orf27A	E2F2	ZDHHC13	PARL	ADGRA3	LINC01121	NUS1P3	CELF4	CASP3	GLRB	ARFIP1	PTPRT	ZIC4	DDX41
AIRE	HNRNPDL	FRG2B	UBAC1	FAM127A	UTS2	TSPAN17	SCCPDH	KCNT2	NAALAD2	FOXO4	FOXO3	ASAP2	CDKN1C	PARP2	ELMO2	SLIT3	EFNA5	TRAK1	SORD	KIAA0825	HBA2///HBA1
EBF2	SRPX	TASP1	RERE	EPS8L2	KRT37	MAP1LC3A	MYLK	LINC01121	PCK2	TRPM4	CSK	CCDC93	CAPN10	FHL1	UBE2M	BAG1	FRMPD4	SLC33A1	LILRB3	ASB9	NLRP1
CXCL13	TRAF3IP2	NOP2	CHST3	C14orf1	EMC3	PAK5	TOMM40	CDKN1C	CABIN1	CPSF1	P2RY6	PLK2	RASL12	TBCEL	LOC101930363///LOC101928349///LOC100507387///FAM153C///FAM153A///FAM153B	KANK2	TMCC3	CASK	FAM215A	HPS5	FPGS
SLC3A2	ENG	SSH1	HOMER1	IFRD1	TIMM8A	CLMN	DCAF1	CAPN10	BEND3P3	NRAS	ZBTB38	RPL15	GBP5	HNRNPA3///HNRNPA3P1	GOT2	ENSA	LOC101930363///LOC101928349///LOC100507387///FAM153C///FAM153A///FAM153B	ARG1	RRAGD	WIPI2	CHD7
STAG3L3	KCNJ5	RIMS3	HIVEP2	SLC4A5///DCTN1	VGLL1	FAM173B	CBS	RASL12	NCALD	ZNF646	ZNF436-AS1	GZMB	MAP4K2	HIPK3	BCS1L	MIP	PLPPR5	LOC100996782///MED18	CLDND1	TANK	TECTA
MPV17	RAB31	ZMAT2	ALDH4A1	MIR6875///TRIP6	C3orf36	SRSF7	CCR5	GBP5	CTSO	BRSK2	TMCC1	CEP55	ADARB1	SLC35C2	ICMT	PANX1	DNTTIP2	WDFY3	CALCA	IPPK	RALGPS2
AMZ2	CTSS	RNFT1	POLR3G	ASCL1	GHRHR	PPP2R5B	NFIC	MAP4K2	LARP1B	LAMA5-AS1	CHCHD4	PAN2	TMEM254-AS1	TMEM198B	LOC101927178///FAM177A1	CLDN11	DNAJC17	BCL10	PHF12	ATP6V1B2	INPP5F
GJA8	TSC22D1	TIA1	GBP1	NPPC	HCG4B	KLF3	PLEKHO2	ADARB1	STRAP	FN3K	CCNDBP1	AEN	OSBPL6	CLCC1	DDX19A	RAB4B-EGLN2///EGLN2	CTNS	ARID1A	GFAP	FPR2	PLCB2
TRIM46	CTSH	PTPRC	IFFO1	PKD1P1	THBS1	CCDC74A	ACOT1///ACOT2	TMEM254-AS1	NID2	ENKD1	ARFIP1	ATG13	DPY19L2	SMC2	MFSD14A	RLIM///PABPC1	RAPGEF5	METTL26	MFSD7	ARL8B	ASH1L-AS1
TLR3	TLR1	VHL	AATK	PLPP3	LOC729966///PDE4C	ZNF281	TMEM158	OSBPL6	SMC4	ARRDC1-AS1	B3GNT5	NCAM1	CCRL2	EMC6	TIMM10	MMADHC	PLCXD3	MAST4	MIR3656///TRAPPC4	TMX2-CTNND1///CTNND1	C22orf34
IGHM	ZNF74	GAR1	ITGA9	ENC1	CASR	NPRL3	TADA3	DPY19L2	NDUFS2	CEP72	SUMO1	TOP1	BOC	LINC00494	TIMELESS	CBFB	SLC12A2	RBM7	POLR1C	CCDC105	SUZ12
DET1	KIAA0100	NDUFS5	TRPC1	ANKMY2	APOLD1///DDX47	NOL7	FAM155A	CCRL2	FBXL4	EGFL8	PINK1	CRYAB	GPRC5C	LOC93622	FBXL17	SIK3	EFCAB14	ASXL2	ABCB1	SNORD115-48	AGPAT1
POLDIP3	LOC101928634///SENP3-EIF4A1///SNORD10///SNORA48///SNORA67///EIF4A1	HGH1	ATP9A	GCNT1	RIN3	PHTF2	OAZ2	BOC	NUP205	LOC105371795	NRL	FAM208A	C9orf142	EIF2AK4	FAM213A	TNIP2	DMD	C1orf228	LOC441242	WFDC5	FBXL12
CADM3	NUP43	SPA17	PALLD	MAP3K9	PHLPP1	KHSRP	STMN2	GPRC5C	YTHDF3	NPRL3	SEPSECS	SPSB3	TEAD2	ZBTB14	PRDX2	PSMB10	CTSV	SRPK2	LOC101927358	FCRL4	SLC25A39
LAMP1	WDR43	PTPA	CDK2AP2	DET1	LOC202181	GRAMD1C	CDKN3	C9orf142	MCM8	RFNG	GNAQ	CYP3A5	UGT8	CCBE1	MED8	TSR3	TENM2	NIPBL	PPWD1	IL1B	CCZ1B///CCZ1
NTAN1	CCNG2	TIMM22	CEBPA	CCDC68	SDF4	NENF	RND1	TEAD2	SPEN	ADGRL1	RSPH3	CRIP1	CCDC180///LOC100499484-C9ORF174	LOC102724788///PRODH	FAAP20	FAM186A	SORCS2	SMC3	DIAPH2-AS1	LMOD1	SIK2
DDX3X	ACTR3	CD247	MAGED2	STK24	TFRC	TMEM14A	APOC3	UGT8	CAPN1	MTG1	CD247	LOC101060275///NPIPA5///NPIPB5///NPIPB11///LOC613037///NPIPB4///NPIPB3	KPNA4	CCNC	TSPAN3	CFTR	HBEGF	PTPRE	LOC102725022	LHFPL2	GPAA1
TNFAIP2	TCEAL2	DYRK1A	ALCAM	THBD	NTRK3	FBXW4	GZMH	CCDC180///LOC100499484-C9ORF174	POLE	TBC1D10B	CTTNBP2	PPP6R2	TXNIP	SKP2	FANCM	ALPPL2	C7orf49	PSMD11	TMEM106B	ABCG1	ZNF502
SRSF4	FERMT2	CR2	CYFIP1	GM2A	LOC102723559	LIPI	SOD3	KPNA4	AKIRIN2	RGS2	SCML2	AK2	FNIP1	PRKAG2-AS1	RRM2	CLK2	TYMSOS	TSPAN13	ZDHHC17	HAPLN4	GRB2
YTHDF2	PRRG1	IDH3B	TSR3	KLF2	CCHCR1	GSPT1	TMEM110	TXNIP	UNC13B	LRRC47	GRK6	BBS1	TGFB1I1	MTDH	HINT2	PSMA1	SEMA6D	APOL6	GFOD1	HN1	FOXO3B///FOXO3
MLH1	PHF20	BRD2	CDKL2	C3	SLC22A17	PALM2-AKAP2///PALM2///AKAP2	SKIL	FNIP1	TK1	ADAMTS10	CD80	DSG3	MKRN2	POLD4	HRAS	BCLAF1	ZNF268	HLA-DOB	CFAP221	CPS1-IT1	FXYD7
ROBO4	MUC1	CSTF3	RNPEP	DCTN3	MMP20	GCSAML-AS1	HSPB2	TGFB1I1	LOC105372707	EHD2	LOC101928283	SLC35E2B///SLC35E2	CD86	PUS7L	MLH3	PSMB1	SYCP3	FNIP2	LOC101927020	REG1A	ZBED4
RBX1	EXOC2	SF3B3	TP53	SLC27A2	LMAN2L	DCUN1D3	HEXB	MKRN2	SKP2	LOC646471	MCRIP1	BCL9	SDK2	TSHB	POLD1	C21orf2	SMURF1	RBM41	BEND7	CHRNG	LINC00515
MTX1	RBMS1	CMTM2	CLCN7	LSM8	CRTAC1	TMEM206	CTH	CD86	RSU1	MIR4784	FNTA	MAST2	CCDC144NL-AS1	FOXN3	SCO1	PSMA7	EPHB6	UQCRC1	C12orf66	ST20-MTHFS///MTHFS	GTF2F1
GHITM	ST6GAL1	GOT2	HSD17B6	TRAF3IP1	DUSP2	EHBP1	NPIPA5///NPIPB5///LOC613037///NPIPB4///NPIPB3	SDK2	KIAA0754	SSPOP	LOC100996671	CFH	IFNA4	EHD4	EIF2AK3	MIR1236///NELFE	EFHD1	PYM1	IPP	TSPAN33	TBP
TOMM40	FPR3	SLC37A1	CBX5	DSP	ITPR1	KDSR	TRIP10	CCDC144NL-AS1	PTGIR	MFSD14CP	SLCO3A1	NTAN1	IGLJ3///CKAP2	SH3RF1	ZNF700	ERV9-1	DNAJB14	MTF2	GK	OR14A16	RPP14
IGLJ3///IGLV1-44///CKAP2///IGLV@///IGLC1	TM9SF2	MPND	ARF6	CTTN	FAS	NAP1L1	VWA5A	IFNA4	HNRNPUL1	ERI1	FAF1	PIP5K1C	PDE8A	TMOD3	LOC102725420///LOC102724888	DIS3	EEA1	NUTF2P4///NUTF2	DYRK2	DRICH1	FICD
GMPR2	SMAD7	TIMELESS	EPB42	APPL2	ZFHX2	SLC20A2	CD58	IGLJ3///CKAP2	ATAD2	MARK4	CHRNA4	SCARB1	ARL17B///ARL17A	RPAIN	ANP32A	HIGD1A	GRIA3	CDK2AP2	CTD-2350J17.1	SPATC1L	ERN2
KCNC2	DCAF1	TMX4	SLA	RYR2	MMP24-AS1	DPY19L1	SLC9A3R1	PDE8A	SLC25A40	SEC1P	ZNF717	LDLR	NTNG2	ANXA11	RORA-AS1	NAPG	LOC440982///ZIC1	LENG8	G2E3	CD34	KTI12///TXNDC12
ANKHD1-EIF4EBP3///ANKHD1	TMED9	RAB32	ZNF160	SPATS2L	CPT1A	TRAPPC6A	CCL19	ARL17B///ARL17A	KLF4	RIPOR1	WFDC8	IL11RA	PHLPP1	ZFAND3	DDX18	IL12RB1	KCNQ5	RASGRP3	ITGB5	SNORD115-40	RAD51-AS1
COL1A1	SMARCAL1	SLC25A24	XCL2///XCL1	ME2	FNDC3A	CD79B	MAD2L1	NTNG2	MMP24OS	LMF1	ABCF2	TMEM80	LPGAT1	TOR1AIP2	TULP4	TBL2	ABHD6	EIF4EBP2	MEIS3P1	ORC3	SLC20A2
MAFF	NCF2	UBE2E3	PCMTD2	CXXC4	CRP	PCNT	PPIL2	PHLPP1	HES1	SF3A2	CCDC18	ZNF83	STEAP3	ARHGAP17	DNAJA3	TPX2	TGFBR2	PDGFC	CCDC77	SLC15A3	MED26
GTPBP1	SHTN1	LIPA	VPS41	THBS3	MUC5AC	SNN	MAF	LPGAT1	MASP1	ABCA2	DNAH11	ZFP30	TSFM	PHPT1	TUBA1C	MTX2	REEP5	RPARP-AS1	SORT1	DCST2	EPHB6
BARD1	ARHGAP6	TMEM179B	TGFB1	COL5A2	LEP	LNPK	ATP5B	STEAP3	CENATAC	ZASP	PRR16	SNORD68///RPL13	COPG1	RAB4B-EGLN2///EGLN2	PSMB4	KRT17///JUP	CHRM1	PPP4R3B	GPR135	KLRF1	PDPR
ZDHHC6	C6orf62	NUCB1	NAAA	A4GALT	SEPHS1	SLC36A4	PDK4	TSFM	NRM	KIF26A	LOC254896///TNFRSF10C	FAM13A	RASSF5	PIK3R5	TRPT1	ZDHHC17	SLK	LPAR2	NMD3	TSPOAP1	SLC2A11
NR5A1	BCAS2	UNC45B	GSTM4///GSTM2///GSTM1	NGF	TRIO	FBXL14	FMO2	COPG1	CDCA4	FPR1	MBNL1	LARP6	SDC3	RWDD2A	FKRP	DGAT1	MAP3K5	ATP1B1	LOC102723407///IGHV4-31///IGHM///IGHG4///IGHG1///IGHA2///IGHA1	MAGEA8	NAIF1
SORBS3	TRIM21	FAM159A	CFHR4	MCTP2	SERPINB10	ZSCAN2	FUT9	RASSF5	MINDY1	PKD1	ZNF628	SNORD14D///SNORD14C///HSPA8	UACA	PLAA	PDCD2L	DNAJC15	NDUFAF7	BTF3L4	HIST1H2AE	DAPK1	C14orf159
DRD2	ACKR3	UBAP2	RPS21	COL21A1	ZNF184	AFG3L2	LHFPL2	SDC3	PMAIP1	TMPRSS9	RFC5	KDM4B	COL4A1	NOL12	ITGB2-AS1	KIF18B	SRGN	SNORA21	C5orf34	GEMIN6	RPS27A
FASN	PKD1P1	ITFG2	ITGA6	CD244	HSPA4L	CGRRF1	FURIN	UACA	BMAL2	LRFN3	MED12L	LRRC20	RASSF8-AS1	WTAP	TRNAU1AP	CARD14	PHF20L1	STAG3L2///STAG3L3///STAG3L1	CYLC1	TMEM70	TP53AIP1
PGF	FASTKD1	EML2	NFIL3	SPTLC2	ABLIM1	ARHGAP23	CD86	COL4A1	RALGPS2	LOC105372952	DDX49	CLCC1	STON1	IGHV7-81	MRPL36	EMC10	WFIKKN2	SMARCA4	CREBZF	MRRF	ERP27
KIAA0391///PSMA6	ASPM	HIRIP3	GM2A	CHMP1B	KIAA0895	LINC01048	SRSF4	RASSF8-AS1	CSRP1	HDAC11	PLIN3	MSL1	MGAT1	HEATR6	XPNPEP3	ATXN1	CCDC186	YIPF4	PANK3	CPTP	LRMP
ELOVL5	HIST2H2AA4///HIST2H2AA3	CKAP5	TAF10	ARL4A	C4B_2///C4B///C4A	SNX3	ANXA8L1///ANXA8	STON1	FBXW7	NEIL3	SLK	CSRP1	OTOGL	LGALS3BP	IL4	INO80D	PRPF40A	CNEP1R1	SLC39A6	TBX22	GIMAP1-GIMAP5///GIMAP5
TM6SF2	SLC25A37	MMRN1	ACYP1	PRSS23	LOC101929272	PLEKHG4	U2AF2	MGAT1	KIF18A	ZNF71-SMIM17	JMJD1C	ZNF629	ADAMTS16	CALML4	CCZ1B	C12orf10	ZMYM2	TOR3A	SLC6A4	HLA-DQA1	FAM222B
SETSIP///SET	AOC2	GDF7	HCFC1	XBP1	IGLC1	RPL17-C18orf32///C18orf32	STAG2	OTOGL	CCNF	ASB1	GPR183	PYCARD	RNF13	IGF1	ATP11A	SNORA64///RPS2	FGFR1OP2	PSMD12	A2M	PADI2	HNRNPU
SPPL2B	DUSP1	ZC3HC1	RAB21	ENOSF1	PPFIA4	ACVR1B	ATF6B	ADAMTS16	ITGB4	LTBP4	AKAP11	TMPRSS4	TPM2	CHMP7	GTPBP6	DGCR9	KLHL24	SLC9A6	WDR74	FUNDC2P2	MKL1
TM2D3	AP1S2	TIGD5	PML	NRIP3	SNX7	KLHL42	RTN1	RNF13	FRAT2	USP20	PCF11	CYP3A4	LINC01395	TRIM4	N4BP2L2	PTPN2	RANBP9	MSL1	ATR	CCDC102A	KPNB1
POPDC2///COX17	FLJ10038	TSFM	EMC1	PI4K2A	BTG4	POP4	CDC20	TPM2	KCMF1	CHCHD10	TXNL4B	GABBR1	SP110	GOLT1B	TRPS1	TCAP	PTK2	H2AFY	METTL22	TTC26	LOC101927933///LRRC8C
IRS2	BIN3-IT1	VNN1	ESYT1	INVS	ICK	ZNF593	MBOAT7	LINC01395	H2BC9	BCAR1	OGFR	LRP4	PPHLN1	NUTM2B-AS1///NUTM2A-AS1	RNF139	SCAND2P	ZNF204P	HIP1R	GPM6A	BBS7	FAM210B
CANT1	LOC101930405	LINC01476	ADRB1	GEM	KIAA0513	FAM200B	MPST	SP110	LOC100630923	MED22	CIRBP	CLK2	MAST1	LINC00623	ZNF831	FAM168B	RIMS4	ZNF41	RAD52	KRTAP1-5///KRTAP1-1///KRTAP1-3///KRTAP1-3	CEACAM19
PA2G4	PCYOX1L	ZNF121	CLNS1A	RAD23B	GPR19	MCUR1	IDS	PPHLN1	DCBLD2	SUPT5H	ALOX5	YBX2	AVPR1A	LINC00629	KDM3B	TCL6	PAPD4	BANK1	ZNF644	VSIG8	VPS53
BCLAF1	RPN2	MEA1	APLP1	CDYL	DTX3	IL17RB	NIPSNAP1	MAST1	BORA	STMN3	ZNF91	TIMM22	FBXL21	TBC1D8	APOBEC3C	HTRA1	CDC42EP2	PGLS	SLC20A2	SLC5A8	CAMK2B
RPS17	OGN	LMNB2	OTC	TBCD	DHPS	C15orf61	NCF2	AVPR1A	YY1	GAS8	TMEM174	USP12	LOC101927790	PTTG1	MFNG	ITGBL1	HS3ST3B1	STRADB	ADD2	MMD	RNPEPL1
NCR2	RRS1	GTPBP3	GP5	MYLK	PRKDC	FKBP9	ASH2L	FBXL21	EME2	LEMD2	FANCM	FBXO16///ZNF395	PAX8	OR7E156P	DHCR24	SLC35B1	RILPL1	ABL1	TNIK	LDB2	LYPLA2
MAT2B	RHD	OGFOD1	C16orf62	FAT4	FBXW12	KIAA1462	NOS1	LOC101927790	EHMT2	C20orf204	TRIM62	KIF5B	ZPLD1	RCBTB2	CDC42	DNAJA2	LOC105376081	THRAP3	DUX4L24///DBET///LOC100291626///DUX4///LOC100288289///DUX4L2///DUX4L3///DUX4L5///DUX4L6///DUX4L7///LOC652301///DUX4L4///DUX4L8///DUX4L1	OR51E1	TFDP2
CCNT1	APOLD1///DDX47	ADCY4	GNPDA1	SLC25A1	HOMER3	C22orf29///GNB1L	DLST	PAX8	KNSTRN	PRRC2A	NLRP10	COPZ2	LILRB1	ARHGAP32	AIM2	LRRC61	GPRIN1	CAND1	BEX1	TMEM30A	TRIM11
PEX11B	ANOS1	TUBG2	2002-03-01	C1orf115	GPR4	CITED1	CFP	ZPLD1	ZBTB2	TFRC	CBR4	LOC654342///LOC645166	LOC440346	APH1A	RFK	NFIB	PMS2P3	NCOR1	TOX3	LRRC63	SPAG5
PRKAR2A	STAB1	PEX14	SPAG9	EPHB2	RBM15	TTC39C	ABL2	LILRB1	SCAND2P	GRIPAP1	PHF14	RC3H2	LINC00176	B4GALT5	USP9X	UBXN7	AFTPH	UBN1	SLCO4C1	GOLGA8R///GOLGA8DP///GOLGA8F///GOLGA8CP///GOLGA8O///GOLGA8M///GOLGA8K///GOLGA8T///GOLGA8J///GOLGA8S///GOLGA8N///GOLGA8EP///GOLGA8G	TAF4B
RPL17-C18orf32///SNORD58C///C18orf32///SNORD58A///SNORD58B///RPL17	COQ10B	PRDM4	TULP3	CBLB	KIF4A	TCEAL4	TYROBP	LOC440346	CNTROB	LOC101927583	GPAA1	YARS	FRMD6	ANKRD18A	RCSD1	JAK3	MIR6872///SEMA3B	LOC100507616///CLLU1	ATP2A1	AVIL	TIA1
MSH2	OLFM4	GRM3	GZMH	CDO1	SHISA6	ATP9B	RHO	LINC00176	SLC2A3	SLC26A11	XPO1	NDC80	COX15	ZBTB4	FANCF	ASAH1	ATP2B2	USP32	SLC12A5	PALLD	COQ8A
SH2D3A	DIMT1	CD40LG	PRKCI	SLC6A15	MBP	FHIT	APOB	FRMD6	ZBTB17	IGKJ4	SMARCC1	LOC101930112///SPG7	IER5L	TMEM127	TRUB2	LOC100505984///ITGB6	NDUFAF4	CCDC90B	LOC100288490	FNDC3B	RAF1
LOC729966///PDE4C	FOXO1	CTLA4	GPX3	PCDHGA8	LOC55338	JAK3	AP1S1	COX15	PANDAR	GGT7	CCDC71L	RBM8A	APBB2	RALY-AS1	CISD1	MBD3	RNA45S5	NUCB1	EPM2AIP1	LOC100288254	BCR
IL4	RORA	ARL2BP	EIF2AK2	TSEN2	MPZL1	MAB21L1	GAS7	IER5L	DAZAP2	WASH9P	PEX13	LOC100130872///SPON2	JAK2	ACACB	TNRC6A	JUND	STAG2	TERF2IP	ANKRD30BP3	DCAF4	SPATA19
LETM1	GTF2E1	FAM120A	FASTK	BANK1	ICOSLG	FAM89B	TBC1D30	APBB2	SPECC1	SOX12	TBXAS1	MAPKAPK5-AS1	PCYOX1	ERN1	LRP1B	BIK	TMEM151A	RAB22A	SLC41A1	FAM162B	PACS2
WSB1	KCTD9	PRMT7	CPQ	HTR2A	GLO1	ADGRL4	HSPA8	JAK2	GAS6	AMD1	PTBP3	EIF4A3	CD300A	LAP3	LOC100506639///ZNF131	TBRG4	TMTC2	RBM17	ZNF701	OR5H2	AP5S1
SNORD10///SNORA48///SNORA67///EIF4A1	MAF	BTG2	ATP2C2	DYNC2LI1	ST3GAL6	KAT2B	C3AR1	PCYOX1	TPR	VARS2	WDR1	BLNK	LOC401098	DLGAP5	PAFAH1B3	TEF	LOC101930006///FRMPD2B///FRMPD2	TMEM120A	GAGE12D///GAGE12F///GAGE2A///GAGE12H///GAGE12E///GAGE12B///GAGE12C///GAGE12G///GAGE12I///GAGE7///GAGE6///GAGE5///GAGE4///GAGE2C	C17orf97	PTGER1
IGK///IGKC	FAM105A	MSRB2	ISG20	LPP	ADO	VAMP2	DNASE2	CD300A	ZNF768	LOC100505502	ZNF84	SNORD19B///GNL3	HNRNPA2B1	PACSIN2	NLRP12	SPAM1	CRYGD	RAB11FIP1	FTCD	NOP10	DDX3X
RRN3P1///RRN3P2///RRN3	PDE4D	ANP32B	HGF	ZGPAT	SNRNP70	GCSAM	SFSWAP	LOC401098	C2orf69	MYL5	TUBD1	HES1	PEX5L	ALOX5	FCER1A	ZMAT3	SLC16A7	PPP6R3	RELT	FGF21	ODF2L
TNS3	ZNF544	PPP2CB	IFI27	NPIPA5///NPIPB6///NPIPB8///NPIPB3	SYNJ2	DARS	CAPZB	HNRNPA2B1	FBXO43	TRMT44	CDK16	RABGAP1	CTNNB1	PPM1F	SLC11A1	HGFAC	ZXDC	CTDSP2	UFL1	REEP4	LNPK
FARS2	TRIM22	MMS19	IGFBP4	TAPBPL	SCN10A	FGD3	GALC	PEX5L	NCAPD3	LOC100129503	RAB22A	RSAD2	DHX30	DCTN5	TAF9B	DDX58	C12orf66	MED30	ZCCHC10	RASSF2	CENPA
FRMD4A	STK17A	RPS21	ARFGAP3	THEG	SAP25///LRCH4	MICAL2	LOC101928269///LOC100506403///RUNX1	CTNNB1	NOXO1	ZBTB17	NXT2	IMPAD1	DMRT3	PARVG	ACTL6A	KCTD9	KLF3	TMCC1	CTNNBL1	TMEM185B	BNIP3
HHEX	TRADD	GRB10	IQCK	STK38L	PRR11	RPP14	HIST1H4I	DHX30	WASHC2C	IGKC	TAF5	SERHL2	CAPZA2	PHKB	FDPS	CALCR	USP45	TMEM87A	TRPM3	ACVRL1	NSL1
PHF3	BMS1P20	UFM1	SLC39A8	PDE3B	MZF1	USP48	PSME1	DMRT3	CTDSP1	HNRNPUL2	LOC102724891	DHRS12	RCSD1	SEC61A1	DIRC2	AQP6	TRMT10C	ARL8B	DNAJC22	LRRC37B	CDK14
DND1	PXDC1	AGTRAP	NME5	ONECUT1	NR5A1	IMMP2L	DDR2	CAPZA2	IFT122P3	PRKRIP1	YIPF5	FANCF	CDC42BPA	MMAB	SPRY2	NUP155	SUMO1	ATG12	URI1	CD109	OPHN1
GLRB	WWC1	NEK7	CSNK1G2	AGBL3	TEX11	MAP10	FIBP	RCSD1	TAOK3	SPNS1	RBM6	TRIB2	RAB3GAP1	CEP85L	PLXDC2	RPL6	SHROOM1	NT5DC1	MGLL	TMEM185A	C16orf58
AIDA	SLK	KCTD18	BCAT1	PTPN2	ATP8B1	NCBP3	RNASEH2B	CDC42BPA	SLC7A5P2	IGLV2-8	C6orf203	PNO1	MTERF2	RBM15	MIR4680///PDCD4	LOC100507472///PCSK6	GOLGA7	LINC01004	PDGFA	ATP6V0A2	SLC9A3R1
DPYSL3	PTGDS	KLHL8	CD52	PDZD7	BTN3A3	C1QC	MTR	RAB3GAP1	BLOC1S2	XAB2	PRKACB	ZNF37BP	ZNF439	FBXO42	LOC401261	INPP5D	LOC101930404///SNORD116-28///SNORD115-26///SNORD115-13///SNORD115-7///SNORD116-22///SNORD116-4///PWARSN///SNORD107///SNURF///SNRPN///IPW	NUP58	LOC642980	LOC157740	CH17-340M24.3
EMP1	SLF2	SLC20A1	CYP2B7P///CYP2B6	AHNAK	WIPF1	LINC00293	UPP1	MTERF2	PIP4P1	FAM86B1	MIR6800///MED25	SDHA	TENM1	CYP1A2	IDS	ATXN7L3B	MOBP	C9orf64	NCBP1	NEIL2	FSBP///RAD54B
AFDN	MAPK6	TMEM120A	PDGFA	COL2A1	YWHAQ	MKL1	MAN2A2	ZNF439	TAF1B	RTEL1-TNFRSF6B	PYHIN1	GOLGA1	LINC00486	CCDC167	PCMTD1	NDUFA13	LAMB1	ASH1L	HIST1H2BO	C6orf89	TUBD1
KCNQ4	MX2	CUL4A	PACS2	PCDHGA3///PCDHGA5///PCDHGA6///PCDHGA10///PCDHGA11///PCDHGA12///PCDHGC3	LPP	ZNF316	VCAN	TENM1	ENDOD1	LINC00999	NCOA5	TSPYL5	EMP1	FEN1	PTPN22	ELP3	LOC440434	OAZ2	DEPDC1-AS1	MS4A6E	IGK///IGKC
RANGAP1	ID2	ISOC1	OSBPL8	ZNF821	ZNF611	RPL22	AGT	LINC00486	ANKRD42	STARD4	TRAF3	RAB33B	ATG16L2	SPATS2	CSNK2B	STK11	SYNRG	B2M	MYL5	TYW1	VAPA
CDC14B	DMXL2	S1PR4	KLF6	WISP3	SLC14A1	SIAE	SBNO2	EMP1	MIR22	MAP3K14	ND6	EFNB2	IL5RA	MORN1	USE1	DBH	STAG3L2///STAG3L3///STAG3L1	MPHOSPH8	LOC283585	ZCCHC2	LRP10
PDGFC	MRPS34	LAMP1	MAP1LC3B	TRMT5	TMEM51	RNASEH1	STK17A	ATG16L2	USP24	PIP5K1C	KIAA1522	LOC101060521///POLR3E	MRPL33	DPCD	IL17RB	CCL13	TTYH2	TMEM184C	SYTL2	NR1H4	LINC00342
ATXN2L	SNW1	SETD1A	FTO	TMX4	DKKL1	YLPM1	TLR5	IL5RA	LRIF1	ZNF845	ZNF135	YOD1	DLG2	MTRF1L	LOC100996782///MED18	DPEP3	RECQL5	PDXK	OR2H1	PNO1///PNO1	RSPRY1
HMGCS1	CMTM6	CLPTM1L	KLRB1	MCFD2	RAB31	SPRYD3///TNS2	RB1CC1	MRPL33	BLTP1	RABGEF1P1	IKZF1	LOC100287590	PPM1F	LOC283856	COPS9	DGUOK	ARHGAP21	CLIP4	TAF6L	MTHFD2	ZNF493
HNRNPK	IGHV4-31///IGHM///IGHG3///IGHG1///IGHA1	TPT1	ACVR1	RAB21	TOX3	MXI1	SLC28A2	DLG2	C5orf34	MIR6819	MRS2	CLMN	ACVR1B	HM13	KEAP1	ENY2	PLIN3	RABGAP1	PDE8B	BEST1	SNX19
ATP5G2P1	CST7	UBE2Z	GPR183	HNRNPDL	CDH6	RIC8B	LTBP4	PPM1F	CEP78	CAVIN3	SF3A1	PPP1R13L	MAST4	PTP4A3	CXorf40A	CXCL8	GLIDR	ELMO2	MC2R	BANF2	LINC00537
SORT1	DYRK3	TNFRSF14	BTK	CD58	EIF5	LTBP3	KCNN4	ACVR1B	PRPF18	TFAP4	GNG4	TIAL1	JMY	KCNJ1	ZNF530	CAMK1G	UNC5D	IGF2R	RRP12	ZAK	HS6ST1
GLYR1///SEPT6	FIG4	EXOC6	SLC25A6	AP2M1	FZD5	PTGES3	SPP1	MAST4	USP47	FAM90A25P	AFTPH	KCNK5	SMS	TNIK	TPGS2	CDKN2C	C12orf4	NPAT	MAGI1	CRYAB	TMIE
SCCPDH	SAT1	MCOLN2	CDH11	PDCD6	CHD2	USP4	GCDH	JMY	AP5S1	CHADL	TRAM1	GNAI3	TMOD3	LCN10	RHOA	EIF1AX	FAM107B	CIRBP	SMARCAD1	HOGA1	PTPRE
FUT8	LAT	RGL4	PLA2G6	SLC5A7	SGCG	FBXO3	BST1	SMS	TRAPPC12	LOC105371925	RAB32	FUBP1	TTC9B	CLN5	MTR	KEAP1	RAB30	EIF3A	NCL	TMEM150A	SLC22A7
POU2AF1	PTN	CREG1	TMF1	LZTS1	TPSAB1	RNF165	LOXL1	TMOD3	MASTL	REX1BD	NBR1	NBR1	GPR88	AUTS2	SSBP4	FCHO1	EHBP1	PAWR	LOC100131508	OR2H1	CLCN3
CCZ1B	S100A11	ATXN7L2	CD33	TAPT1	ARPC4	LIFR	CDC42EP3	TTC9B	TGFB1I1	MVD	TMEM127	SPINK1	LPXN	MAGEE1	HIRIP3	PTPN22	VRK1	PCNX1	RRAS2	DNAH6	SZRD1
TRRAP	WSB2	NDUFA2	KRAS	HCG4B	RDX	HSPB8	AKR1B10	GPR88	DOCK9-DT	CTIF	MAP4K5	LOC102724788///PRODH	C20orf197	VGLL4	C4orf48	DNAL4	TCF7L2	RPAP2	GUSBP1///GUSBP4	NACC2	CIAPIN1
MLLT10	NPRL2	C11orf57	MAU2	CSK	KCNJ16	SIX4	TFCP2	LPXN	EIF4G3	B2M	HSP90AB1	PTBP3	IL10	MAGOHB	ADAM9	CRYBB3	PMS2P8	MIR636///SRSF2	2001-09-01	OGFOD1	POU2F1
IBA57	SH3BP2	CRNN	HPCAL1	LOC101930322///ABCC6P2///ABCC6P1///ABCC6	DNAJB5	PTCD3	KIAA1462	C20orf197	LRRC3	LOC102723506	EIF3D	SOX10	SURF1	WIPI1	DIMT1	GATAD2A	MIAT	CEBPZOS	SIRPB1	SLC10A4	ATP6V1A
HMMR	ZFP36L1	FUT7	GTF2F1	ACACB	RFC1	CSK	HFE	IL10	MBNL3	MIR1914	CEP44	PTAFR	TTC21A	MPP7	MALSU1	HMGB3P1	SYT9	KIAA1033	LRRC4	NLRP12	CASC7///AGO2
ZKSCAN4	CLASP2	ACO1	MYL4	RIN1	PDCL3P4///PDCL3	PSMD4	CCL18	SURF1	SGO2	ESRRA	BICD2	UNC119B	SLC35G1	SUOX	SIK3	SLC2A3	SYT16	HNRNPH3	RNF14	VSIG4	SNORA60///SNORA71E///SNHG11
CLCNKB	RUNX3	LRRC6	RAD51AP1	LNPEP	SEC24D	ITGB3BP	DPEP1	TTC21A	CARD8	FOXP4	C1GALT1	GBAP1///GBA	GPALPP1	AIFM2	PRKCB	YBX1	HS2ST1	YTHDC1	SPATA8	ACSL4	TARDBP
MLIP	URGCP	NPC1	PPP1R11	ALDH1A2	LOC100506124///TTC21B	PUS1	NAT1	SLC35G1	SLU7	LY96	RAB40C	POU6F1	LOC102606465	C4B_2///C4B///C4A	MUS81	GTF2A2	KPNA4	ZXDC	ATAD1	TRPM2	ZNF282
ITGB1	UBE2L6	RFXAP	ITSN1	CEMP1///AMDHD2	WISP3	RASGRF2	AR	GPALPP1	NTM	STAG3L2	PDZK1IP1	ZWILCH	LOC389834	DGAT1	MRPL16	MGAT2	MRPL1	AK2	PXK	CACNG2	FAM156B///FAM156A
HIF3A	RASGRP1	SUN1	YME1L1	FGF9	BET1L	RIMBP2	BCKDHA	LOC102606465	RAD54L	CR1L	CDK1	CTBP1	ASPHD2	PTBP3	TRNT1	B4GALT5	VPS53	CD3G	LOC101060399///CDR2	KCNQ4	RPAIN
HNRNPUL2-BSCL2///HNRNPUL2	UBN1	HMBOX1	RNF167	LIG4	NFE2	SPG21	PLK3	LOC389834	H3C13	CHMP6	SRPRB	TRAPPC12	PLPPR1	ARFGAP3	LOC285889	LMO1	MYT1L	CCDC186	DYSF	GSAP	MED15
ORAI2	ARAP1	MTA1	MGST2	SLC17A5	TMED2	TBC1D2B	MAPK1	ASPHD2	TLDC2	ACOX3	ALDOB	FCGBP	TRIO	SH3BP4	WHSC1L1	CUL2	GPD2	GNB1	STOML2	TIAM1	PDE10A
TSC22D2	PRKX	ARID2	TNFRSF1A	PMVK	NAIP	PHF21A	FYB	PLPPR1	CERCAM	GRIN3B	ACOX1	IGH	LOC284570///GPR37L1	ESPL1	POLR3K	CALM3///CALM2///CALM1	IFT27	OXR1	PRCP	CLUAP1	TSG101
ACVR1B	SLC35G2	TGOLN2	PLD2	WIPI1	HSD3B1	MRPL36	CCNB2	TRIO	SIPA1	LMF1-AS1	TAS2R14	TUBB6	PDPR	RAC2	MIR6080///MIR4315-1///MIR4315-2///PLEKHM1P1///PLEKHM1	PCDHB3	BLZF1	CEP170P1///CEP170	GRIA2	SLC25A6	ANAPC5
RBFOX2	EIF2AK3	SLC27A3	FCAR	KCNH1	MAP4K1	MYADM	CASP9	LOC284570///GPR37L1	TROAP	SZT2-AS1	RBM42	MCFD2	MYO1B	NDUFB8	DNAJB12	PFDN5	DLL1	NAB1	ASAP1-IT1	RASGRP1	MLLT6
IL6ST	SUB1	OSBPL7	PRKAR2B	MEG3	DUSP4	ADAMTS2	RBM10	PDPR	TFDP1	COL6A1	ATG2B	ARHGEF7	DBH	ABCB4	CSNK2A2	RPS14	ACVR2A	IQGAP1	TSSK6	CCT6B	DDX19A///DDX19B
BAZ2A	RITA1	HIST2H2AC	SLC37A4	DENND1B	SLC13A3	SIPA1L3	OBSL1	MYO1B	SLF2	SMG1-DT	TLE3	SSPN	CCNT1	ZRANB3	ERVK3-1///ZNF8	ALAS1	RANBP6	SHMT2	EDDM3B	MRPL41	KLHL18
SEC23A	MRM2	CDK2	CAPN2	CRABP1	BCLAF1	MVD	AFF1	DBH	MRPS30	TMEM184A	MTERF3	AP3B1	C9orf172	GRAPL	EIF6	PIGF	VAMP3	PPP1R12A	FAIM2	ASB5	PATJ
LAP3	GALNT6	CASZ1	SFPQ	PRB1	SMC3	ABCB8	CEP112	CCNT1	TPT1	SCAP	HSD17B7	MIR4640///DDR1	DLGAP1	GOSR2	PIGA	FHOD3	COL9A2	SLFN5	UTP6	METTL1	APEX2
IGF2R	P3H1	BPI	FAS	MLANA	FGF1	ST6GAL2	TBKBP1	C9orf172	ACSF2	KIFC2	TAZ	AURKA	LINC01128	LOC105374809	AKR1A1	ALDOB	FIS1	GID8	CUL5	AK4	PCSK7
EFNB2	C7orf55-LUC7L2///LUC7L2	DHX34	RHOBTB3	SEC24A	DOC2A	CERS6	UBE2C	DLGAP1	CCNB1	TNFRSF25	KANSL1L	TCF7L2	GRB10	TMEM161B-AS1	SDR42E1	BCAS4	SLC22A15	ZNF322	HELB	2004-03-01	CFLAR
GLT8D1	HPSE	AQR	CSF1	DKFZP434L187	RHOD	LOC105376037	RAMP2	LINC01128	MIR23AHG	GDPD5	MPL	TECPR2	SLC38A10	GH2///GH1///CSHL1///CSH1	P3H1	SLC25A46	FAM169A	TNFRSF10A	PLIN5	FAM71E2	NCOA3
EFNA5	ATP5E	C19orf43	RBP4	CLIC4	DSC3	MGST1	PGK1	GRB10	DIP2A	COX2	OPA1	SLIT3	COL5A3	FAM114A2	RUFY2	SPDEF	KANK4	EMC1	OSTC	RNF125	TAF1
IL10RA	TNFAIP8L2-SCNM1///SCNM1	NPC2	ITK	MLXIP	ANGPTL8	PI4KB	PSMB8	SLC38A10	WIPF1	IRF3	NFYC	PRKAG2	CAPG	SRSF5	FOXP1	FANCI	CYP21A1P///CYP21A2	IKBIP	CASD1	XCL1	MDC1
KMT5A	GADD45G	ESYT1	GNG12	MIR4800///MXD4	DLGAP4	NSUN3	TGFB1I1	COL5A3	PBK	SPACA6-AS1	CD74	MX2	PGK2	HOXB2	MBP	GPR50	CDK14	LOC101930306///RRN3P1///RRN3P2///RRN3	KIF21A	SNRPE	MESP2
PCCB	ODC1	REXO1	MT1H	ABHD18	ZNF529	STRA13	TBXAS1	CAPG	FANCD2	HAUS5	NFASC	KMT2A	PLN	DCPS	FAM84A	CEP131	USP22	CD69	OR10H3	METRN	VPS29
MRPL49	ACBD3	CDC42SE2	SCG5	FOS	BMP5	FAM189B	CCR6	PGK2	YIPF2	PLEKHM1P1	TMEM165	CAMK2N1	NNT	CDK13	IMP3	CRTC1	ZDHHC17	KDM5A	ZIM2///PEG3	LCT	ENY2
HIP1	C6	CAMSAP1	SNX19	FAM110B	HNF1A	RAB1A	TPGS2	PLN	RND3	TP53I11	ERAP2	MEGF9	OBSL1	CENPU	SAC3D1	KLC1	ABCB1	MRPL27	LINC01305	HTATSF1P2	NEO1
EXTL3	TMEM38B	RIT1	CBX1	ZNF606	SMTN	TMEM132A	TSNAX-DISC1///DISC1	NNT	H2BC17	TMEM201	CALCRL	TSPAN7	ANTXR1	LOC101927027	C6orf62	PGAM2	CDH1	ANKRD50	GPR162	NPR2	TOMM40
SCP2	PNPLA2	PNPO	CLIC4	YIPF6	TFCP2	GDI1	LDLRAD4	OBSL1	LDLRAD3	RTEL1	EARS2	PNPLA4	RGR	SLC6A16	SLC5A3	COX7B	USP46	CHMP1B	GNA15	EPB41L4B	ZNF510
FLT3LG	PDGFC	RNFT2	CPD	NECTIN3	GLP2R	SERINC3	SYNGR2	ANTXR1	MAP3K6	NAT1	TOMM22	HYI	ZNF204P	TMEM9B	LONP1	GJA3	ANO4	PRPF40A	LOC101928817	REM1	PCYOX1
ZNF160	IGHV3-23///IGHV4-31///IGHM///IGHG3///IGHG1///IGHA2///IGHA1	TGIF1	GRM5	PIGA	SPI1	HAGLR	SGCE	RGR	NUP62	ZNF267	C20orf27	TMED10	COL1A2	CHL1	ZNF30	MCL1	PGM2L1	ZNF598	KBTBD12	CREB3L3	SLFN5
TRAK2	ABCC10	KMT5B	CCND1	DSE	RIMBP2	ELMOD3	TNC	ZNF204P	TRIM7	SSBP3	KIFAP3	CRYZL1	KCNE3	PGAP1	PTBP2	TSSK2///DGCR14	MFSD11	CCND2	CCDC125	MGARP	KCTD18
GRIK1-AS2///BACH1	MREG	ARHGEF7	SLCO2B1	LBH	CTNNA1	RYR3	INS-IGF2///IGF2	COL1A2	GALK1	SLC43A1	HBB	MEF2A	HMGB2	ARHGAP5	WDR91	ORMDL2	TGOLN2	TNPO3	DNAJC4	TATDN1	LOC105375677
ASTE1	UNC119B	PSMD13	GATAD1	RNF144A	NR2F6	E2F2	SNRPA	KCNE3	RHEB	MYO15B	SMAD2	CSNK1D	PLPPR4	PMM2	SIRT1	PDE6D	LUZP1	UEVLD	AGPAT5	LRRC43	DPH2
ID4	PTAFR	ZDHHC11	RAP2C	RNF19B	UBR5	PIP4K2A	LILRA3	HMGB2	MAFG	CYGB	ZC3H7A	EIF2S2	MITF	TXNL1	SNX1	MAML3	MYNN	TM9SF2	CENPQ	FKBP5///LOC285847///FKBP5	RHBDD3
ITGB5	SLC1A4	SLC2A8	JCHAIN	DHRS7	USP12	WDSUB1	BTRC	PLPPR4	BHLHE40-AS1	AP4M1	WWP2	NRN1	ZCCHC24	CSNK1D	RORA	MYH11	FAM126B	TSPYL2	ZNF560	IMPA1	SMPD1
MORF4L2	MAN1A1	HLA-DRB4	SF3A1	IL7R	GPR162	FAM187A///CCDC103	EIF4EBP1	MITF	TIMM17B	BRD3	PSMF1	GNB1	FOXL1	LOC101928269///LOC100506403///RUNX1	PPP4R2	PLIN1	HRH1	TNFSF12-TNFSF13///TNFSF13	C1orf127	TM6SF2	CRYBB2P1
ATM	ADNP2	SAE1	NR2F1	ETAA1	NEURL1	TINF2	CPE	ZCCHC24	SPRING1	TBL3	CYB5R3	SYNM	CFAP44	ACTR8	UCHL5	ASPN	TAX1BP1	CCDC22	LRRC25	NGEF	PPP1R16B
PALM2-AKAP2///AKAP2	LOC100507855///AK4	C19orf33	CRHBP	PAQR3	MAPT	COL9A1	CITED1	FOXL1	SPRY4	TBX2	LOC101927051	SERP1	TIE1	GLYCTK-AS1	ADHFE1	SLC24A1	RGS4	RBM39	SIX1	ATP6V1G2-DDX39B///ATP6V1G2	CAPS
CABP1	AFF1	LOC101928126	RSAD2	MDM2	IGSF3	ATG13	KAT5	CFAP44	GNAI2	DAB2IP	LAMA1	FARP1	DMTF1	TTL	JAKMIP2-AS1	PTGFR	PAM	SKIL	FAHD2CP///FAHD2B///FAHD2A	MB	SSH2
RPL18	ST8SIA1	MCU	UPK3A	MINOS1-NBL1///NBL1	TYR	FYTTD1	CAMK1	TIE1	POLR1C	HMG20B	LOC107985971	CHAC1	KRT10	SIN3A	ATAD3B///ATAD3A	NRXN3	SLMAP	CCP110	LOC102724314///FAM95B1	IMPAD1	ZFYVE26
KIF11	GNPDA1	RHBDF2	RAP1B	PPM1B	MKL1	LOC100288893///TRAPPC12	CST7	DMTF1	JAG2	ATF6	MIR6836///SNX8	TACC2	PPP4C	WASIR2	ARMC6	SEC61B	DENND5B	ARSB	INS	SNORD116-12	PLAA
OTUB2	HOXB6	GART	KDM5D	ADAM22	ACSM1	SOX10	TGM5	KRT10	CCNB2	BBC3	PDCD6IP	FCGR3B	BGN	ASTN1	AQP4	AAK1	KCND2	NUFIP2	RASL10A	NME6	BOLL
HNRNPDL	SIGLEC1	FBXO3	HPGD	BAG1	ENPP4	RHOBTB2	ZNF384	PPP4C	NCEH1	B3GNT8	KIAA0319L	AQP5	FCRL5	CYCS	UTP6	SOCS1	LY6H	KAT5	LRRC32	PHKA1	KIAA0930
DDX23	SNORD45C///SNORD45A///SNORD45B///RABGGTB	TOMM34	C5orf45	SLC31A2	MKS1	LOC728743	VASP	BGN	PLK4	URGCP	IRF2BP2	G3BP1	LINC01210	TMEM109	PADI2	ITGA10	ACSL1	COMT	TNXB///TNXA	ARHGAP45	NPIPA5///NPIPB5///LOC613037///NPIPB4///NPIPB3
TIMM44	MGAT5	KDM5B	ATP1A1	CNIH1	EXOC7	TP53TG3D	CSPG4	FCRL5	CD59	TMEM234	LOC102724561	ECI1	NRG1-IT1	RHOB	HIST1H2AC	ACKR1	USP53	PILRA	UNC5B	PIP5K1B	KLHL42
LSM4	PPME1	COG3	BRD3	MFAP2	MBNL3	NEUROG1	ERVW-1	LINC01210	APC2	GAS8-AS1	ZMYM4	GLG1	KDM5A	BHLHA15	GEMIN6	RPF1	CAMSAP3	RBM47	LOC145783///ZNF280D	STX2	GSTM2
ASH1L	ATG7	MEPCE	HGS	WWOX	GFAP	TRMT5	SNTA1	NRG1-IT1	H2BC12	LOC105373975	LIPA	LOC101928635///ALDH1A2	NLGN4X	LOC101930489///LINC00152	TADA2B	NRP2	RPS6KA3	KDM5B	CRYAB	MYH16	IKBKE
UBE2I	CRY2	MORC3	PPP1R2	COL6A1	APOC3	COMT///ARVCF	PDIA3	KDM5A	BEND7	TMEM86B	ZNF483	EPN2-IT1///EPN2	DOCK2	N4BP2L2	CD163	OPCML	NIPA1	UGGT1	ANO1	SLC2A5	SLC52A2
BNIP1	CSF2RA	FASN	CD48	TBC1D9B	HEPH	RNF10	DUSP9	NLGN4X	N6AMT1	SELENOO	YWHAZ	URI1	KAZN	IL12B	RNF115	MR1	PPP1R3C	LOC100129129	TFE3	COX15	LOC100287221
FURIN	HS3ST2	BTBD1	MCM5	PAICS	CCNK	NCOA5	TRAK1	DOCK2	NUF2	B9D1	TMEM170B	C1orf115	TIFAB	EBPL	KRAS	INS	NENF	CNTRL	POLDIP3	CCDC82	WHAMMP2
SCAF11	CASP8	POLR2A	PFKM	MTHFD2L	ADCY10	COLGALT1	CDK16	KAZN	NUCKS1	MTA1	MYO1F	PIGZ	UBE2NL	OAS1	TMPRSS3	YY1	GAS7	MSH6	LOC286238	NAB1	NDUFB8
CDS2	NCF4	CISD2	GK	OLFML2B	STAT1	ZNF397	GDE1	TIFAB	ZNF330	HOMER3	SELPLG	LINC00094	UQCC1	DLGAP1-AS1	PRDM1	PLAT	STEAP2	PHC3	NEFH	S100P	GNPTAB
PSMD4	DNTTIP2	PCNX4	LAMB2	ACYP1	ZMYM6	CLN6	MCM5	UBE2NL	RECK	LINC02076	CA5BP1	AGTR1	KMT2B	MIR3934///UQCC2	PDCD6	PTP4A3	MYO9B	ATP6AP1	SARS	WRN	ZMYND8
TUBB2A	HTR2B	FASTKD3	R3HCC1	ELK1	RRN3P1	PXN-AS1	CDR1	UQCC1	DLG3	B3GNT2	HIPK1	FAM172A	ADAT2	SEL1L	EXO5	C11orf21	LOC401220	APMAP	SEZ6L	AKR1A1	ZNF302
INPPL1	FAM198B	CEACAM8	MAS1	TAF13	KCNA5	PTBP3	FABP7	KMT2B	MTMR3	IGF2	TRIM56	ITM2A	LOC440704	PDXK	FAM216A	HIRA	HPN	S100A11	PNN	GAS2L3	LINS1
ESRRA	TEFM	CDK14	TSPAN5	ENAH	ULBP2	KRTAP5-8	SMPDL3A	ADAT2	HMMR	OGFR	COL6A1	EFHD1	MACC1	LOC101060817///GCSH	CLK1	FOXC2	JMJD1C	KEAP1	ZNF606	KPNB1	MLLT10
IGKV1OR2-108	PCOLCE	URGCP	LPL	YY1	ADGRF5	IL6R	KEL	LOC440704	SNX7	CCZ1B	ZNF347	MRPL35	FGD4	SLC7A11	FARSA	ING4	PADI2	SPHAR///RAB4A	FBXL3	YPEL3	CHTOP
BTRC	SLC6A3	ZNF292	GABRB3	FUS	PCSK5	TRAM2	EXT1	MACC1	PLK2	FBXO5	HBA2///HBA1	PAK3	AIPL1	GGH	COCH	LOC100130741	PHLPP1	SELENBP1	CD180	TAC1	SLC35A3
POLD1	TNFSF9	GLTSCR2	PGAP1	RIMS1	TMPRSS4	IMP3	FST	FGD4	CDK5RAP2	VASN	ZNF180	KDELR2	SPINT2	DNAJB11	PTGER4	MET	ICE2	CHD9	MIR4454///ABHD12B	HM13	SETD5
COPB2	SLC5A3	TCN1	NFX1	AFDN	SHMT1	HOXB-AS3	CSDC2	AIPL1	ALDH4A1	LOC100996437	SLC4A5///DCTN1	SERPINB8	ERN1	LOC147004	YTHDC2	SNORD23///GLTSCR2	PLCB4	SNORD50B///SNORD50A	PHLDA1	POLE3	IBA57
RBM19	NAV2	TRIAP1	POM121L2	PELI1	PRG4	OSCP1	RPS6KA4	SPINT2	RASGEF1B	IGFALS	HECTD1	PHYH	GRIK1-AS2///BACH1	ACSL5	UBE2F	SLC2A14///SLC2A3	SNAPC3	SNORA52///RPLP2	SLC35F1	QSOX1	LOC101929819///LOC100133331///LOC100133182///LINC01001///LOC100132062///LOC729737///LINC01000///LINC01002
FAM155B	SORBS1	PDDC1	CHN2	SLC25A15	SIX1	COMMD9	AURKB	ERN1	MCM10	RSAD1	MAP7D1	ZER1	TNFRSF25	ZNF768///ZNF747	ZNF227	EHF	DNAH17	GALM	ZNF226	PARL	RPS6KB2
SRRM1	NMI	AGER	PTENP1	TTLL4	HIRA	ROBO2	BMP4	GRIK1-AS2///BACH1	CNNM2	TAF6	PODXL2	LINC00342	DNASE1	TPP2	PSMC5	MED22	CDKL1	ST6GAL1	ATP5D	PFDN4	MFN1
RAD51	STXBP6	GSPT2	AHCY	GYG1	KLRF1	CIB2	NUPR1	TNFRSF25	EMSY	GIT1	FOXP1-IT1	EREG	GPR146	IGHV4-31///IGHM///IGHG4///IGHG3///IGHG1///IGHD///IGHA2///IGHA1	CPSF6	COG7	MRPL41	TMEM9B	ALS2CR11	AP4M1	SAAL1
CDK5R1	RNASEL	SCAMP3	PAFAH2	ARHGAP6	ESR2	SEC61A1	RIMS3	DNASE1	CCBE1	CTF1	ABCD3	GLRX3	RGS3	FXR1	PDCD4	THY1	RBSN	SDR39U1	SCN3A	CTCFL	TMEM41B
MAN2A2	TNFSF15	COG2	PECAM1	TSR1	CORO1A	IQCF3	FDPS	GPR146	MET	RNF44	IFNGR1	PCGF2	LOC100996809///HLA-DRB4///HLA-DRB1	NAP1L1	GTF3C5	MIR4321///AMH	SLC35D2	NFYA	SH3GL1P2	HTR1B	TMEM63B
ADNP2	BCLAF1	AAR2	XDH	ITPR1	MCM10	ACAD9	TESK1	RGS3	BBS9	PTPRC	KRTAP3-1	KRT17///JUP	LOC101928443	CYTH3	CFHR1///CFH	SZRD1	TCFL5	COX6A1	POM121L12	CR2	ZMYM3
F12	KLRB1	PI4KA	COPS7A	BEND5	GTF3C5	TTC28	SLC6A5	LOC100996809///HLA-DRB4///HLA-DRB1	TRS-GCT3-1	KLC4	RDX	DLGAP5	GALNT13	UBTF	MMAB	PDCD6	SNX19	IGHM	TRPV4	RAB13	TNFSF10
TMEM156	NCOA4	ABCB1	TSC22D1	GSTA4	MAGEB4	IPO5	CEBPB	LOC101928443	LAMTOR5	CTNS-AS1	FIGNL1	RPS6KA3	LOC100505711	PTCSC1	LOC101930405	C2orf49	HHIP	TOX4	CSTF2T	MS4A14///MS4A7	RBBP6
ITGB2	SRD5A1	SVBP	DUSP14	MIR7112///BOP1	MAOA	PDE4B	SLPI	GALNT13	KEAP1	KANK3	2007-03-01	PIGH	RBBP6	MRO	SOX4	KLF1	MAU2	SYNJ1	ESR1	BRE	USP20
CELF3	LHFPL2	CBFA2T2	STAT2	CIZ1	FSCN2	BICD2	ID1	LOC100505711	CTNND1	MAPRE3	C22orf29///GNB1L	HLA-DQB2	IKZF3	LOC101927256	SUGT1	OPRL1	TSHZ3	ZC3H15	FGB	CABP4	FGFR4
MSRA	RAMP2	ARHGEF3	P2RY14	MT1HL1	SPN	SLC37A3	TENM4	RBBP6	AVIL	CTU2	CALD1	GRB2	FCHSD1	DYNLT3	LOC105379426	ZNF835	SLC25A46	IMPACT	SGPP2	PIGM	ANKRD13C
CCNA2	RRP12	NDRG1	PRL	NUCB1	ZNF768///ZNF747	MBTD1	ANGPTL2	IKZF3	PLEKHM1	SOX13	RNF14	TUBB2A	PHF21A	RDH5	CABP5	ZCCHC14	MAP4K5	PRKCB	KIAA2026	CPD	LOC100505549
TRIM3	MEIS3P1	PPRC1	CAT	AGAP1	DGCR6L	MRPL37	MMP12	FCHSD1	PHETA2	EHMT1	CST3	TDP1	HP1BP3	LOC100996412	ATAT1	CDC14A	PRR36	IKZF3	RNF135	CMTM8	GALNS
HLA-DMB	RAI2	ATP5B	ROCK1	TMEM14A	APOA1	LINC01137	ORM2///ORM1	PHF21A	H2BP2	CNTROB	VPS18	NT5DC2	LOC101928307	POLR3D	EPG5	TRIM27	OPALIN	CHP1	BLNK	KDSR	CCNA2
SLC1A4	IGLV6-57	DUS3L	GNAO1	MVK	ECI1	LOC100419170	KPNA6	HP1BP3	HACD4	LINC00205	RBM4B	SH3BP4	LOC101930608	C2orf27A	LITAF	ADAM3B	ARID4A	NOTCH2NL	LOC101929144	IRAK1BP1	BRF2
C1QTNF3-AMACR///AMACR	FGF2	SCMH1	ZNF688	BACE1	SPAG11A///SPAG11B	SLC16A6	GRAP2	LOC101928307	KCNE4	CCDC120	ERGIC3	LPAR1	CXCL5	FAM172A	TRAV12-2	HMGB2	ITSN1	POP7	FAM186A	USP38	ASXL1
KCNK3	NOLC1	BORCS7	ALB	PLPP1	KDM4B	MPP7	RGS10	LOC101930608	TVP23C	NUTM2F	SNN	EGFR	G6PC3	LNP1	CYB561D2	MAS1	POLR2F	ZBTB21	HNRNPAB	NAT8B	AMZ1
CHKA	SCCPDH	SNRPG	CLN3	ABCA2	OTC	DCUN1D5	DOK5	CXCL5	MAPKAPK2	INS-IGF2	MAGT1	NPTX2	IGHG1	IBTK	MED13L	MTDH	CPNE5	LAMP2	ZPBP	SHROOM1	PCSK4
PNISR	AKR7A2	PFKP	CLTB	ADAMTS3	GNG4	LOC100131907///SHC2	ALDH6A1	G6PC3	JPT2	STT3B	SLC25A27	EIF4B	COL6A1	TIMM17A	DCUN1D1	CHST5	TMEM155	TRPM7	MRVI1	TNFSF9	ZNF778
DBP	GMFG	COX6C	CHD3	MAP4	ARHGAP1	PPP4R3B	RDH11	IGHG1	TRR-CCT3-1	ZNF414	NMD3	PKNOX1	SLC25A44	EP400	EMG1	RAPGEF2	AHCYL1	TMEM168	GPR89A///GPR89B	PNPO	GART
C14orf105	LTC4S	UMAD1	SOS1	ANXA11	LOC101930458///HERC2P3	PERP	UBE2J1	COL6A1	SCG2	ARHGEF1	SMIM10L1	KLF11	COL22A1	TMEM173	PPP3R2	EXTL3	MSC-AS1	ZBTB41	ARHGAP20	PMS2P3	HECTD3
DALRD3	DYNLT3	BCL9	PRKG2	CCNG2	BDKRB2	HLA-DMA	CLTC	SLC25A44	PIP5K1A	FAM90A1	ARHGAP27	ANKRD28	NXN	PET117///KAT14	LOC101927673///OTUB1	APC	SPG11	PCBP2	LINC01193	CLN8	NUDT3
CTDSP2	DYNLL1	GFI1	ANXA6	PRPSAP1	INSL4	LAMTOR3	MID1	COL22A1	POLE2	JMJD7	RBM15	FZD1	GSTA1	NONO	GNA13	SELT	CADPS2	ROCK1	RAMP2-AS1	FAHD1	SLC30A5
PDE3A	SGCD	TUBGCP5	THBS1	FBXO11	PKD1P1	FBXO45	NOS3	NXN	SLC10A3	MAP3K11	WDR3	YME1L1	CAND1.11///AMPD3	ACTR3	ACVR2A	SNAPC3	AKT3	CD48	DHRSX	NUDT22///NUDT22	CBX7
PIK3CB	SYNGR1	CPSF4	TFE3	SMPD1	SYT1	HIST1H2AC	PLA2G1B	GSTA1	SYNE3	TNFSF12	TMEM42	PMP22	FCGR2C	HNRNPR	ARHGAP22	CRYBB1	ZNF280B	ZNF555	EFNB2	MPI	CAMK2G
ARHGAP33	RHOQ	ADCK2	LAG3	CKS2	HPGD	ANKRD6	KHDRBS3	CAND1.11///AMPD3	SRGAP2B	IGKV2D-28	OLFM1	LOC101060581///AGAP5///AGAP9///AGAP12P///BMS1P5///AGAP11///AGAP4	MARCO	RGS17	ZFP36	MIR6890///QARS	UBE2Z	EMILIN2	SAA3P	ELK3	STX17
PRDX6	NR4A3	ATG10	NEDD8	GSDMB	OR1F2P	NOXRED1	ZPR1	FCGR2C	MYBL1	IGHV3-49	MET	PRDM2	RANGAP1	FGD2	RNA45S5	RPS10	KIAA0232	MED1	MOCS2	GRINA	FAM46A
CXCL10	ARHGAP22	MRFAP1	ADRA1A	STX18	C2CD2L	HSD17B6	TES	MARCO	JRKL	GLIPR1	MAF	GK3P	CASKIN1	MYEF2	FKBP4	CPA2	SNCA	LOC101060363///PPIA	SPPL3	KLHL2	CREBRF
LOC729164	MIR4683///FZD8	ITGA4	APEX1	CACFD1	HAUS6	POPDC2///COX17	APOBEC3B	RANGAP1	ZBTB14	RUSF1	CEP57	KLHDC10	SNAP25	NUP98	C9orf64	UTP20	HAGLR	GART	UBA6	CHRM1	HEG1
RNF113A	RYR2	MARS2	PREPL	DST	GTF2I	PPP1CB	LAMA3	CASKIN1	PTPRM	HDAC10	MPHOSPH10	CH25H	AHCTF1P1///AHCTF1	MKLN1	MALAT1	TNFAIP3	DBF4B	SKP2	DCAF15	OR6N1	LONRF3
MAP7D3	LMCD1	PLOD2	BCKDHB	CYP19A1	FBLN1	TCEB3-AS1	BCAM	SNAP25	TWSG1	DAZAP1	ERMAP	NRAS	RCAN1	KNSTRN	ELP6	TK1	GPRIN3	PRKAR2A	AIF1L	ADAMTS9	BCL11A
UBN1	GLUL	IKBKG	COL11A2	CAPN3	MAPRE2	NFE2L3	ATP6V1A	AHCTF1P1///AHCTF1	ELK4	SEMA3B	GDI2	SNORD54///RPS20	PKP1	LRRC27	NSUN5	TYMS	POGK	NCOA6	TCEA3	AP4S1	TYW5
SDCCAG3	HNRNPU	CDK5R1	ZNF804A	MCCC2	RAB17	TARDBP	HMGCL	RCAN1	RNF213-AS1	SH3BP5L	CBL	TPD52	DLC1	IL18R1	ICE2	DUSP4	LOC102724093///GOLGA6L4///GOLGA6L9///GOLGA6L5P	MKLN1	RAB40C	DNAH17	PAGR1
TNK2	ARPC1A	RNASE6	MIR1908///FADS1	ASH2L	ATP6V0A2	LEMD1	PEX11B	PKP1	NHSL1	HGS	LAMTOR5	PIP4K2B	IGK///IGKC	GGCX	GAS2L1	UCHL5	LOC105369477	COX2	IQCF5-AS1	SNORD96A	ADCY9
HARS2	OSBPL8	MTF1	COL4A3	TBL1X	SPTB	CMTM4	GCA	DLC1	TEP1	EXOC7	APOBEC3F	UCHL3	GLT8D2	SEPHS1	DOLK	ENG	CAMK4	SREK1	LRRC18	SHOX	MUS81
SYNJ1	TNFAIP3	AZU1	RPS6KA3	ANXA6	FCN1	ST8SIA4	PLOD2	IGK///IGKC	ARF6	HOXC-AS1	CSTF2T	PEX19	LHFPL2	UROD	MRPS30	PNMA2	CAP2	CXCR4	EXPH5	DNAJC25-GNG10///DNAJC25	LOC101928098
HFE	C1QTNF1	CDC42	NDUFV1	ACTN2	KCNC1	EPS15	MSANTD3-TMEFF1///TMEFF1	GLT8D2	TREX1	BAIAP2	ZNF771	ATXN7L3B	FGF14	FGFR1OP2	PHACTR2	FOXM1	PHKB	SFXN1	EMX1	PCDHB9	MIR4467///LRWD1
RUNDC3A	MAGED1	MAF	EEF1A2	ACTR6	HRG	ITGB8	RPN2	LHFPL2	NACA	ADGRE3	TNRC18	JAM3	KSR1	ALDH18A1	FTH1	LOC101927446///GTPBP10	GRIP1	ANKS1A	HAP1	ATP6V1C1	SNX29
CDV3	LOXL1	CLIP4	PNLIP	ECM1	THOP1	PIGC	IFI27	FGF14	WHAMMP1	TMC4	FBXO22	GNAL	CD274	FKBP5	FRMD3	INTS3	TTC9	CALHM2	KLK15	FBXL19-AS1	FOPNL
HLA-DOB	ZMAT3	ARL2	CSRP2	IL6R	RAB1B	ASAH2B	UHRF2	KSR1	MIR22HG	MKNK2	RREB1	S100A2	PDX1	CDC20	C17orf89	FHL1	GATAD1	PNRC2	SKIL	ID1	RBM7
MAPKBP1	STAT1	ANKFY1	TRIM44	NINJ1	EPB41L1	TPCN1	PIK3R4	CD274	RHBDD1	FAM3A	AIMP2	GATM	IL9	PNN	LRRC7	MELK	POM121C	MRPL11	FAM81B	DYX1C1-CCPG1///CCPG1	ERI3
RFC1	SPPL2B	UNG	ANAPC5	KLHL7	TNFRSF21	RNF145	IREB2	PDX1	TEX56P	PLA2G6	DPP7	EPHB6	LDB3	SERPINB6	WBP11	GABRA2	COL9A3	SAFB2	AICDA	EPN2	ZNF101
SAFB	KIAA0368	CCR10	SLC7A1	ALDH7A1	ORC3	MLLT1	DDX3Y	IL9	NFIB	OPLAH	DYNC1LI2	SGK1	TCN2	OGFOD3	CXCL9	BCAS2	CHORDC1///NAALAD2	RAF1	ZNF75D	PDCD10	SRSF8
CDK10	FAM53C	KHSRP	GAGE10///GAGE12D///GAGE8///GAGE12F///GAGE2A///GAGE12H///GAGE12E///GAGE12B///GAGE12C///GAGE2D///GAGE12J///GAGE12G///GAGE13///GAGE2E///GAGE12I///GAGE7///GAGE6///GAGE5///GAGE4///GAGE2C///GAGE1	CDKN2D	PLK4	MRPS21	CFDP1	LDB3	SMG1P1	DLGAP4	CD82	NMT2	SPCS3	SAP30	VARS2	FKBP8	SMIM5	PWWP2A	CDC37L1	SCARNA22	IL17RC
GPI	PID1	MCM7	OAT	ZMYND10	MIR6756///MCAM	XPO7	MATK	TCN2	TMEM11	HCN3	ACTR8	MYO15B	PSORS1C3	PDCD2	MYO1G	EVPL	PIK3R1	SND1-IT1	GIMAP1	FAM50A	GOLGA1
SETD1A	BTF3	TDG	OSBPL1A	DNAJC6	LOC101930583///GOLGA8B///GOLGA8A	HEATR5B	CD55	SPCS3	RAB8A	TXNRD2	MIS18BP1	ABLIM3	CUL7	RAB7A	C19orf12	EWSR1	CYP11A1	CALU	ADGRF1	CHCHD7	FGL2
IRF5	SPAST	EMP3	SYK	TIMM8B	NDC80	CACNA1C-IT3	AP3B1	PSORS1C3	RCC1L	CHMP1A	MLST8	AREG	FAM175B	STIL	TTBK2	SORBS3	INPP4B	FBXO28	TGIF2	RLN3	C19orf66
PARVA	PPP1CA	BAD	HDGFRP3	CD82	RRAS2	IRAK1	YWHAB	CUL7	SPSB3	SPDYE16	TRMT6	PCYT1A	DDX58	GNA14	MBOAT7	NUP153	THAP2	TULP4	CILP	MCM2	EIF5
UFC1	ARRB2	LST1	MIR4271///C3orf62///USP4	PITX1	SMO	XPO5	PPP1CC	FAM175B	COLGALT1	CASP4	CASP4	PHKA2	UNC93B1	SLC38A5	TM9SF3	SERPINA6	PDXDC1	TRAK2	TSN	MOGAT1	TAF1B
CAPG	AKAP8	SLC30A5	ADA	TTC38	EEA1	FBXW2	CYB561D2	DDX58	JUN	STK25	PREP	SFPQ	LPIN1	TRIB1	C17orf98	NACAD	NUP58	ME2	DTNA	PLIN1	SZT2
SORBS1	P2RY6	CD5	CPE	LAMA5	CD300A	NCKIPSD	WRB	UNC93B1	C10orf88	CYTH2	CLCC1	APOL2	LILRA6	C2orf49	WBP4	EXO5	LMAN1	TTC3P1///TTC3	ST8SIA5	HNF4A	VCPKMT
2006-09-01	APOBEC3C	NCAPD3	GSTA3///GSTA2///GSTA1	IGHV4-31///IGHM///IGHG4///IGHG3///IGHG1///IGHD///IGHA2///IGHA1	OR10H2	ZNF697	CSF2RB	LPIN1	MGME1	GPR199P	NARFL	CHCHD7	ESPNP///ESPN	ZXDB	RHO	SOX9	TRIM59	SMARCC1	SNRPE	SPPL2A	GPN2
YY1	FPGT	NLRP12	PTH2R	PLA2G2A	MTMR7	FNDC3A	ELOVL6	LILRA6	H2BC18	LOC107987276	ETV6	EIF3H	CKB	ASB2	BCKDK	PFKL	PAQR6	EXOSC3	ZNF397	RIOK1	LOC102724197///LOC100132705///GGT2///GGTLC1///GGTLC2///GGT3P///GGT1
GPR4	NKX3-1	ZNF358	SETBP1	HLA-C	KIAA0408	MRPS10	C9	ESPNP///ESPN	G6PC3	NBDY	MFAP1	MDC1	HHLA2	MTHFD2	EME2	SLC18A2	CANT1	MIF	TAS2R14	TAS2R38	BRD4
DOCK6	TAF15	SH2D1B	FLNB	AGFG1	CLDN1	SERPINE1	P2RY10	CKB	LOC102724135	MAPK8IP2	ARHGEF7	IL20RA	HERC5	CENPV	ARHGEF28	MAP1A	DCC	NUP50	SWAP70	RAB1A	PHAX
ARMCX6	BGN	CACNG6	AKT1	ZC2HC1C	CHMP5	MAD1L1	PCOLCE	HHLA2	CRYM	KAT2A	COX15	WDR1	PSD3	IL10RB-AS1	RUNX2	HNRNPA3///HNRNPA3P1	PACSIN3	UBE2N	PRDM11	CETN3	PTPN2
PEX3	PGPEP1	PRKAG2	MT1B	NFAT5	FXN	ILK	NR1D1///THRA	HERC5	IKZF5	CCL3-AS1	ANKRD13C	DDX18	SOCS7	SRSF10	FGF9	TLL2	WIZ	AKT1	TPM4	TLR6	SNAP23
EDRF1	NUDT1	RABGEF1	PPP1R16B	HHEX	EDRF1	APLN	GLRB	PSD3	HSPA2	MAPK7	HPS6	TWF1	MID1	OR7E12P	MTFR1	RPS6	LACTB	ATXN2L	MIAT	NTRK2	INPPL1
DHPS	USP9X	SLC25A45	CRTAP	ARNTL2	TRIM58	CDS1	TRMU	SOCS7	CDH16	WDTC1	MIR5193///UBA7	CD1E	CD53	FBXO16	WNK2	CSNK1A1	SHANK2	TMEM38B	IL17A	CARF	MAN1B1
ZMPSTE24	ISG15	ZBTB14	RBM10	INO80B-WBP1///INO80B	SFTPC	DENND3	LOC155060	MID1	LINC03006	PLCB3	PDS5A	SNORD73A///RPS3A	CEMIP	BUB1	EFHC2	RAX	PRKCQ-AS1	RAP2B	C10orf71-AS1	TPST2	LPAR2
TCF7L2	TPP1	TCTA	CBX7	TMEM161A	NPC1	FLJ16779	MAN2A1	CD53	MPHOSPH9	BSDC1	USP47	ANXA11	PIGL	MCM9	LOC101060521///POLR3E	G3BP2	FBXO11	CD99L2	SYT7	RIMBP2	CTAGE8///CTAGE4///CTAGE9///CTAGE15
ZDHHC11B///ZDHHC11	TP53I3	ANXA3	CYB561D2	IKZF3	ERBB3	TCFL5	HTRA2	CEMIP	SLC22A15	DDRGK1	PLPP6	ABAT	CFAP65	RNF216	CEACAM21	LTB4R2	TAPT1	KLHDC2	SVEP1	RIPK2	SLC39A6
HSF4	TLE1	SELE	IL3RA	TBC1D4	SLC6A15	HHAT	LOC100506248///MIR1244-2///MIR1244-3///MIR1244-1///LOC728026///PTMA	PIGL	NFATC4	ZNF469	GOLGA7	EPHX1	NFIB	IL2RB	STT3A	FGFR4	ARHGEF28	IKBKE	MEI1	ILDR1	SCO1
TUBA4B	PRKCB	ZNF273	GLA	NOVA1	TMEM126B	CLIC5	PPP1R13B	CFAP65	GAS7	TLR8	NOTCH2	PRMT2	EIF2AK2	SLAIN2	ANK3	MUC5B	ADAMTS14	ARHGEF2	ZNF396	KCNH3	C12orf43
ME1	CCND1	ZNF792	LHFPL2	AAMDC	MYL4	MICALCL	WAS	NFIB	ZNF486	LRR1	SLC1A4	ZNF302	ENTPD2	CXCL16	HLA-DPB1	CXCR5	ERP44	MORC2-AS1	RASSF10	RTFDC1	HADHAP1
NDUFB2-AS1	LIF	DNAI1	ITM2A	NAGK	COMP	XPNPEP3	STX5	EIF2AK2	OLFML2B	C15orf48	FAM20B	SETBP1	SUGT1	RPP14	MRM1	SLC39A8	CDC37L1	SOAT1	GMPR	ST6GALNAC6	ATP1B1
LSM14A	DDX10	PGAP3	GTF3C2	HIPK2	PTCH1	MAN1A1	SUCLG2	ENTPD2	ASB16-AS1	RGL2	PLA2G6	C5	ITGB8	PHF23	DDX6	TBC1D22A	FRA10AC1	LOC400927-CSNK1E///CSNK1E	ITGBL1	CDH3	CDKL3
IGK	TMSB10	PPP3CC	MEA1	WSB1	CDRT1	PDE1B	FGL1	SUGT1	LOC105375981	STIL	ARRB1	KRT18	GBP4	TPRG1	GRAPL	GJB5	PTGFRN	TMEM5	ARNT	TFDP2	HBB
KMT2A	P2RY2	GPI	ZNF365	NQO2	C5AR2	HECTD2	PIK3CD	ITGB8	AP1AR	MIR27A	C19orf43	LGR5	EFCAB6	PRKD3	SAE1	MYOC	AP1S2	IPO4///TM9SF1	NLRP13	CNIH4	INTS3
PPP2R5A	RBM47	LOC105377348	CASK	NDN	LYZ	PIK3C2A	PXDC1	GBP4	DYNLT4	MNDA	NBN	ZNF34	PURA	CSNK1E	SLC25A11	GH2///GH1///CSHL1///CSH1	NFX1	OTUD1	LOC101928211	SCFD2	ZXDC
PCDH9	BTN2A2	VARS2	VPS8	MPO	CD38	F11R	MOCS1	EFCAB6	NUP160	MIGA2	CROCCP3	TFAP2B	PYY2	GALNT11	EPS15	PCDHGA9	XPR1	ITFG1	GAK	KYAT1	ZNF22
RAB11FIP3	LAMP2	GTF3C2	QKI	C9	PLCH2	DYM	SDHC	PURA	UMPS	LOC105374297	APOOL	TFG	MYLIP	BCL11A	IFNL3///IFNL2	CLTC	EIF3M	ASUN	SCNN1G	PLPP4	XRCC5
PDCD6	C1QTNF3	CCDC84	GAL	RSU1	CAPRIN1	DIABLO	ANKHD1-EIF4EBP3///ANKHD1///EIF4EBP3	PYY2	SAC3D1	NUTM2A	ATP6V1A	LOC728392	SMTN	ALCAM	KCNN2	CELSR3-AS1	AATK	IFT74	LOC101929019	CTSZ	BMP8B
KPNB1	TM6SF1	HK2	AP4M1	PIK3R3	ANXA13	FSTL1	TDRD7	MYLIP	ATXN1L	CLCN6	DLG5-AS1	MBTPS1	TRAC	PTP4A2	ITCH	LAT2	USP47	TNPO1	ROR1	FCRL5	LOC101929154
SPINT2	ZCCHC8	AXIN1	TANK	CCDC53	SERPINI2	DHRS3	BNIP3	SMTN	DOP1B	DDAH2	LINC01227	SERBP1	HACD4	AP3S1	NOC2L	HTR5A	ZNF586	SFXN3	LINC01088	POLA1	CCDC136
TRPC1	ADH1C	CRY2	GPKOW	SGCB	AGBL5	ARHGEF25	WIZ	TRAC	CDK16	KRI1	APTX	SOX4	ZHX1	MAP3K7CL	NANP	DDA1	PLPP2	RPLP1	THYN1	RET///RET///KIF5B	QTRT1
SAMD4B	FSTL3	ADSS	YAF2	TPM1	MYL6	LOC105373480	EGR2	HACD4	RBMS1	VWCE	LOC100507353///CACNA1A	C7orf26	PSAT1	GPR137B	CCT6A	MYH4	CPEB2	CSPP1	GLUD2	PSMD3	CEP85
KAZN	GNE	DHX35	ABCB10	TSC22D3	PDK2	PPIP5K2	NRCAM	ZHX1	DDX47	ANKRD13B	YWHAE	MIR631///NEIL1	ZCCHC6	SCD5	CCT5	TNNT3	PDE1A	RASGRP2	NPY5R	PRDM12	CUL5
ALPPL2	ATXN7	STK36	PIK3R2	MT1X	USH1C	ZXDC	GLIPR1	PSAT1	MRC1	HEXD	ZGRF1	NGDN	EBI3	LOC100507391	EXOSC3	MCF2L	PAIP2B	LINC00893	MEG3	TNIP3	CTDNEP1
PABPC1	ZNF671	EXTL3	RNF139	LHFP	PAPOLA	VAMP3	ACTG2	ZCCHC6	H3C4	PTBP3	KIAA1958	KDSR	PDE7A	LINC00537	SCARB2	OGFOD2	RYR2	C3orf58	NRXN3	DRD4	ACTR8
PDE4B	SLC24A3	CCT7	RPL9	CADM4	DUOX1	TIMM17A	RHOBTB3	EBI3	MIR34AHG	LOC107986862	KRIT1	NDFIP1	SGSM2	JADE2	INSM1	CRCT1	PHF14	RERE	MGAT3	EIF2S1	RSL1D1
WWC2///CLDN22	DLGAP5	PADI4	ADAM8	COLEC12	FCRL2	FBXO2	KCNA3	PDE7A	CDC34	LOC112268131	TMEM221	PGAM1	IRF9	LINC00886	CDIP1	WASF2	LIN7A	SCAF11	NTRK3	NSG1	TMEM62
BCL2L2-PABPN1///PABPN1	SP140	KNDC1	GADD45B	CYTIP	MTHFR	PRRC2C	GLUL	SGSM2	BMT2	LURAP1	STAM2	ULK1	PGF	ERO1A	KYNU	KHNYN	AGAP2	HOMER3	LOC100507547///PRRT1	SLC37A2	COL6A1
MKRN1	NAIP	CSNK1A1	HHEX	SSH1	CDYL	LAT2	FRMD4B	IRF9	ZNF35	LOC107987135	N4BP2L2	SBNO1	MAP7D3	UBTD2	GPBP1	TSPAN32	HGF	PSMC3	LOC101927849	ANAPC15	MAP3K12
TRBC1	ANG	PRPF19	UBC	C1QTNF3	ARHGEF2	HSPA4L	ATP5A1	PGF	SLC38A10	LINC01023	HN1	KIAA0355	SERTAD3	FTSJ1	RABGAP1L	RPL17-C18orf32///SNORD58C///C18orf32///SNORD58A///SNORD58B///RPL17	SOX8	TIMM17B	ESYT2	CCDC47	CEP44
ZNF587	CXorf57	GLIPR1	CTDNEP1	CADM1	GART	LOC100506844	CTSC	MAP7D3	LOC101928093	TUBGCP6	SP1	PDE9A	LINC00458	FCRLA	ADAMTS19	RANBP3	CHN1	FKBP5	SFN	AQR	ZDHHC4
CD27	MIR664B///SNORA56///DKC1	SNORA62	CTBP1	PPP1R14B	ARHGEF5	TRMT2B	HIST2H4B///HIST4H4///HIST2H4A///HIST1H4L///HIST1H4E///HIST1H4B///HIST1H4H///HIST1H4C///HIST1H4J///HIST1H4K///HIST1H4F///HIST1H4D///HIST1H4A///HIST1H4I	SERTAD3	RNF6	SPDYE18	ZNF75A	GDPD5	BPHL	UAP1	C6orf1	GATC///SRSF9	IL27RA	RORA	FIGNL1	GJB2	CRAMP1
CLDN3	HSPA6	SND1	MRC1	CCT2	PIGO	FAM13C	DOK1	LINC00458	RUSC1	DDTL	KLHL42	HS2ST1	PFN1	NDUFV2	COL12A1	SCAPER	RIF1	HFE	TRAF3IP3	KRT37	GPALPP1
LOC100294033///TCAF1	SYNE1	BEX4	PGK1	ERV9-1	PAX5	DNAJB5	CBX2	BPHL	LOC102723704	FKRP	PRKAR1A	ENO2	RTN3	LOC644656	RDH11	MLPH	FGF1	TRMT6	INHBB	HIST4H4	ITGB2
MAX	ICMT	CSTF2	PRSS12	KLHL9	DNTT	MAPKAPK2	WNT10B	PFN1	TRS-GCT1-1	PPP6R2	PCDHAC2	TMX4	ISG15	MAP2K6	PSIP1	GP2	PRR5L	KRAS	SYDE1	GGT6	EML4
TNFSF11	WNT11	SCRN1	PIN1	IGFBP4	DPY19L4	PCDH1	SRF	RTN3	TRIM34	HSD17B1	CRYGS	NISCH	QTRT1	BIK	DMXL2	NDUFA1	RPS6KA6	ZCCHC6	LINC00964	DMRTC1B///DMRTC1	PLXNA1
ICOSLG	ZBTB14	UQCR11	ACSM2A	TMEM185B	ACAN	WNT5B	CYBB	ISG15	ANKRD10	MED26	PSEN1	CLSTN1	CYSLTR1	DBT	CELF5	RET	SPARCL1	PSMB3	ARHGEF9	LILRB1	FAM210A
PARP2	CREBZF	UVSSA	TSTA3	2002-03-01	ASPH	NOP16	GLB1L2	QTRT1	KIZ	CLEC4D	UFL1	LILRB3	IL17A	C22orf46	SGTB	TRIM39-RPP21///RPP21///TRIM39	GTDC1	MCM2	RAB20	MAPRE1	TACO1
FAM110D	CARS	ITPR3	JTB	YPEL1	FOSL2	TSHZ2	MED20	CYSLTR1	CNST	NOC4L	TBCEL	MID2	P2RX7	OIP5	GNPNAT1	ATP5G3	UBE4B	EIF5A	IGSF9B	SP6	CRYZL1
TUFM	RCBTB1	RPAP2	SUPT5H	BCL6	VNN1	CFLAR	PTTG1IP	IL17A	MCM3AP-AS1	NPEPL1	SNX2	DR1	PILRA	SH3KBP1	POLH	HNRNPUL1	INPP5B	MIR4707///HAUS4	SLCO3A1	NCBP1	ZNF740
C10orf2	NEUROG3	PREP	GZMK	COL8A2	RAPGEFL1	ADGRB2	ALDH4A1	P2RX7	CYP4V2	SMPD4	HCK	SMUG1	TSPAN14	APOBEC3B	IPO4	RFC3	SMC3	C5orf24	CNTNAP2	TUBA4B	TSPAN2
SNORA70///RPL10	SERPINA3	PPP1R12C	MTHFD1	AQP3	NIF3L1	DALRD3///WDR6	HOXB3	PILRA	RAE1	PPP2R3C	DNM1L	SRSF6	NAA25	BID	EIF2B4	ENDOU	CX3CR1	WASL	DDX20	THNSL2	PARP6
ZNF500	SAP25///LRCH4	VCAN	DOCK2	RBM6	KYNU	NRBP1	JUND	TSPAN14	MCM2	TTC34	CALM3///CALM2///CALM1	MIR6872///SEMA3B	HOXA5	RWDD4	GATA2	UBE2D3	USP36	MIR6734///ELOVL1	FOXL1	MAGOHB	ZNF843
HNMT	PUS7	CYTH1	SIX3	FEM1B	SH3BP2	WDR55	SLC29A2	NAA25	SCUBE3	MCUB	HNRNPC	POGZ	LENG8	CHN2	PSEN2	BLZF1	SLC4A2	TXNDC16	LPCAT2	SIGLEC10	ZMIZ2
SIKE1	FMNL1	ARL4A	PARM1	DKK4	SPTLC3	MCM3AP	ITGAM	HOXA5	BRD3OS	VMP1	WDR92	AMPD3	PTK2	RAB11FIP1	LETM1	AGK	HADHA	CPNE8	MYO1C	ZNF660	BAG1
ID2B///ID2	DALRD3	DDX19A	TPX2	NMI	RTEL1-TNFRSF6B///RTEL1	LOC105379362	GFRA2	LENG8	ATL1	MAP1S	ACTN2	ZNF318	LOC101930583///GOLGA8B///GOLGA8A	TET2	ELOVL5	LRRN2	KIF5A	GABPB1-AS1	NHLRC2	DEFT1P2///DEFT1P	EYA3
RAB14	ING1	SUOX	RAB3GAP1	NME4	ORC4	CHRNB2	CCNC	PTK2	ZFYVE1	ALAD	ZNF529	OSMR	FAM160B2	LMAN2	MIR6758///MARS	CDH7	TMEM144	MED23	LOC100505851	CTRB2///CTRB1	GTPBP6
SLC6A8	C8orf44-SGK3///SGK3	COQ7	CSNK1A1	NSG1	CDADC1	PLXDC1	IZUMO4	LOC101930583///GOLGA8B///GOLGA8A	COPS2	SLC35C2	IPO8	LOC101060581///AGAP7P///AGAP12P///AGAP6///AGAP11///AGAP4	ZNF800	ZNF48	HAUS5	CNPY2	TJP2	LOC101060835///LOC100996809///HLA-DRB5///HLA-DRB4///HLA-DRB1///HLA-DQB1	CLU	KIR2DS2///KIR2DL5B///KIR3DL3///KIR2DL5A///KIR3DS1///KIR3DL2///KIR3DL1///KIR2DS5///KIR2DS4///KIR2DS3///KIR2DS1///KIR2DL4///KIR2DL3///KIR2DL2///KIR2DL1///KIR3DS1///KIR3DL2///KIR3DL1///KIR2DS5///KIR2DS3///KIR2DL1	MFSD2A
STAT1	LOC101930400///AKR1C2	SCARB1	DHFR	RRAGA	MC2R	CYP19A1	MRC2	FAM160B2	LINC00324	SNX8	CCDC25	CPSF7	TTR	LOC149373	MIEF1	CTBS	FAM199X	LOC284009///METTL16	ZUFSP	SERF1B///SERF1A	HIVEP3
EPOR	C1orf27	DOLPP1	PARP1	TBK1	ALDH7A1	TMEM60	POR	ZNF800	UBXN1	TYSND1	CLEC11A	RCAN2	MGC24103	TMEM41B	IFT22	SLC6A10PB///SLC6A10P///SLC6A8	TTR	BBX	TMEM14A	PET117///KAT14	C8orf88
EPHB4	NR1H3	RRN3P1	HIST1H2AC	SRSF11	FGFR1	RAPGEF2	MAGI2	TTR	RAB3IP	RHBDF1	SPIRE2	ZBED2	SPAM1	LOC101927071	CRIPAK	AKR1B10	RIMS2	SCAF4	ABCC3	ICAM1	HCFC1
WASL	DNAJC15	AXIN2	MAPK14	ARF3	VIL1	FAM155A	ERBB3	MGC24103	PELI1	LOC112268166	ZDHHC24	HCFC1R1	DAPK1	FGA	SGSH	UBE3C	ZNF334	KPNA3	TIPRL	NSMCE4A	CBX3
TMEM186	AVEN	GTPBP6	PROS1	PBX1	PTDSS2	MARVELD1	RPS4Y1	SPAM1	DROSHA	HSD11B1L	ACTR2	SERPINA5	2007-09-01	LILRA4	COX5A	SPTB	MAPRE2	PRKACB	KIAA0825	AKAP17A///ASMT	POLR3G
PNPLA2	EIF4EBP2	TNK2	EML2	DPP4	LRRC31	TLE1	APOBEC3C	DAPK1	UBE3C	TASOR2	ADRM1	NEDD4L	DCLK3	IFI27	LOC101927272	MAPRE2	C9orf3	CNOT8	GATA4	BPIFB4	CDK8
DPT	PARP12	IK	LOC401317///CREB5	JMJD6	CYB5A	RECK	BRD8	2007-09-01	ZBTB34	LOC102725238	ZNF7	GTF3C1	DNAAF2	ROR1	RAB11A	CEMP1///AMDHD2	PRL	RBBP5	RBM26	APC	PTTG1
TAF6L	TMEM176B	LCMT2	SPINT2	CCL3L3///CCL3L1///CCL3	CIC	SART1	FGFR2	DCLK3	THY1	SAP25	PUS10	ZNF84	HERC6	TXNDC11	USP7	CYP2A13	TRMT10B	BRD1	GRINA	SNRNP70	MZF1
RNF167	TMOD1	CRISP1	HMMR	EDNRA	OR51E2	PIK3R1	SLC38A6	DNAAF2	IRF3	ARHGEF16	RARA	CD1C	ZFP42	CEACAM4	PHB	KLHDC3	CUL4A	VPREB3	MAP4K3	MYH8	FAM160A2
PKD2L2	SEPW1	LFNG	MGLL	MED27	ESYT1	WDYHV1	NSDHL	HERC6	LRRK1	LOC101929234	CEP76	CTSL	PYCARD	EZH2	MRPL24	SNED1	KIAA0355	EIF1	MAPK1	CPNE5	ZNF792
CGGBP1	GMEB2	SRM	ZMYND8	USP6NL	PYY2	DEPDC7	RBMS3	ZFP42	RRP8	BOP1	OSBPL11	PATZ1	PREX2	2008-03-01	PDE7A	SEC22B	MFN2	ZNF75D	PRKDC	SS18L1	TRAPPC9
SLC6A6	TACC3	RAC2	COL1A2	SLC15A2	HPCAL1	BTN2A2	AKAP1	PYCARD	SLC25A38	WDR59	BACE2	TPCN1	BAK1	GEMIN2	POLR2H	RPL29	MEIS1	PIK3CA	LILRB4	TFF3	NAXD
SNX6	CCDC86	CLYBL	IFNA10	TNIP1	BAIAP3	VAT1L	RSAD2	PREX2	SOX4	ECE1	GVINP1	ZFAND6	COL4A2	IGHV4-31///IGHA1	DCLRE1C	PEX5L	HS3ST2	SARAF	RCAN3	ITM2C	LINC00909
SYPL1	FKBP15	MAX	TK2	POU2F3	MED13L	CAPN6	CNOT8	BAK1	SERPINA9	OSTC	RASA3	TGFB1I1	GLIPR1	SMARCD2	DLGAP1	DCBLD2	PLXNB1	MAX	ADH1B	UBE2Z	PLXNC1
CYP4F12	PFKFB3	MTHFS	MKNK1	LOC101060363///PPIA	DAB1	CHD5	DAO	COL4A2	ATR	WDR13	CRYBB2	SYN2	SNHG19	PCGF3	SMARCA4	E2F8	GTF2H5	MEX3C	MYLK2	GABARAPL3	MTF2
TRIM22	MAP4K1	PCNX1	TIMM17A	EHBP1L1	OR2F2	HTATIP2	MAPK8IP1	GLIPR1	EXT1	HEXIM2	MRPL46	GPNMB	SLC2A14///SLC2A3	CDC42SE2	POLE4	KSR1	CD53	PPP1R21	ANKRD35	ADAMTS7	TBCB
PLK3	PDE6D	OR7E24	GALC	RAB29	PDGFB	SLC26A2	KANK3	SNHG19	MBD4	GDAP1L1	CSF2RA	HUS1	RPL23AP32	VDR	SP140L	MAST2	ZNF614	NDUFB8	SELPLG	TNS3	KIAA0040
MZT2B	SDC2	SIAH1	SRRM2	DPT	ACTL6B	EXOC2	PTGER4	SLC2A14///SLC2A3	LINC01705	LOC105371926	MLLT6	SLC25A4	NCR3	TIMM44	PLS1	PDE8A	CA12	AP1S2	KLRG1	KCNN1	CDK13
EVI2B	ADAM28	DEFA4	DNAJC16	GDF5	FNBP4	ANKRD34A	ANGPT2	RPL23AP32	KNTC1	LOC105369331	MGC32805	VNN3	OASL	GPR89B	RABGEF1	SPINK2	KIAA1551	GPAA1	KLHL9	XAGE5	GALNT12
ITPK1	ESYT1	ABCF2	SNORA21///RPL23P8///RPL23	B4GALT1	MYOZ1	C14orf79	SATB1	NCR3	KLHL12	IGKV1D-27	KHSRP	VPS13D	RAB12	NDFIP1	ACTN1	DDB2	VCPIP1	UBXN4	NAA20	SEC14L4	CLN3
GFAP	IL2RG	ACOT7	HADH	KL	SCP2	DNAJC13	LYN	OASL	CREBBP	SLC45A1	FAM174B	BLCAP	ALPK2	NCR3	SRGN	DAG1	SNORA70///RPL10	LOC101928634///SENP3-EIF4A1///SNORD10///SNORA48///SNORA67///EIF4A1	EXOSC8	ERAP2	ZNF292
GNPAT	LYL1	AFG3L1P	TOB1	ITSN2	METAP2	LOC101929282	ZBED4	RAB12	LOC105372705	NABP1	LOC101927824	UBE2K	GRID1	RINT1	CNOT7	BAZ1A	ZSWIM7	POLR3GL	MBOAT7	MRPL3	AKT2
GNA13	CX3CL1	HEATR6	OBSL1	CAP2	FAM214B	P2RY14	TYMP	ALPK2	HNRNPLL	AGAP3	SCRN3	ACACB	KIAA1147	TDRKH	MGEA5	PPP6R2	COCH	HOOK3	CACNA1G	MARCO	TACC2
BTN3A3	TOM1L1	HIST1H3D	USP12	EFS	FAM107A	GBA2	DOLPP1	GRID1	SEPTIN8	A4GALT	MAPK7	ITPR3	IFITM10	SAPCD2	FAM92A1	EFNB1	SLC39A10	GUK1	SNORD19B///GNL3	CELF5	RABL6
N6AMT1	TSPAN4	RNF207	CD47	FOSL2	SOS1	C1orf216	SH3BGRL	KIAA1147	EIF3F	LOC101927572	PDLIM7	STK38	MLF1	SZRD1	CSE1L	BCL2L14	PROX1	VKORC1	UBN2	ZNF675	TMEM189-UBE2V1///TMEM189///UBE2V2///UBE2V1
TBC1D9	XAF1	SLC17A5	BCAR3	LOC100509646///PRY2///PRY	DNASE1L2	BMS1P6	LOC100129973	IFITM10	GIT2	ARHGDIA	TIMM17B	MACROD1	LINC01153	CCDC22	THNSL1	RPS18	SMARCA2	UNKL	UBXN7-AS1	POTEB3///LOC102723502///POTEB///LOC100288966///POTEB2///POTEF///POTEJ///POTEM///POTEE///POTEKP///POTEG///POTEC///POTED///POTEH	APPBP2
ZEB1	CDK17	FBP1	WSB1	HLA-DPA1	GPR25	CAMK1D	ITGA2B	MLF1	CCT2	ENTREP3	NRBF2	FMO5	KANSL1L	C1GALT1C1	SNRNP27	PJA2	BICD1	HEXA	SLC35A2	SCD	HIC2
ZNF331	CERK	GCH1	PDIA2	FST	C5orf42	NTN4	MYO1F	LINC01153	SRGAP2	ZNF28	MIR4755	STIM1	KIAA1755	STAT6	RCC2	SPTBN1	ATG12	ADK	OR51M1	RTN4	ZNF565
ERAP2	NASP	GNB1L	OBSCN///DKFZP434C153	PRMT2	POLH	C14orf159	GADD45G	KANSL1L	TMEM106A	LOC105379282	CDADC1	AGFG1	LOC389906	DYNLL2	MRPS12	PEX5	MTRR	RTFDC1	ZBTB7C	RSPH6A	TMEM184C
UBE2J1	PSMB8	LRRC47	TNFRSF21	RHBDF2	CDC37L1	RAB14	PRUNE2	KIAA1755	TMEM208	DHX37	AP3B1	RHOBTB1	GSTA4	LOC728175	FXR2	PLG	PPP4R2	CRLS1	KLHDC1	RNF130	RASSF7
YWHAH	DCP2	FCMR	MAGOHB///MAGOH	IRF2	BTF3P12	GPATCH4	DMTN	LOC389906	MLX	APTR	MPND	OVOL1	H2BFXP	ABCB9	NUP210	VGLL1	UBE2QL1	CNPY2	ARMCX5	FLJ32742	ADPRHL2
MAPKAPK5-AS1	IL6	IER5	EEF1A1	RARB	TCL6	HSPB7	RRS1	GSTA4	TSPAN12	GGN	TMEM186	PSMA3	PRKACB	STK33	YAE1D1	NCAM1	PIGU	CDCA7L	ZNF717	LOC100132731	AP3M1
TDRD7	FOCAD	PVRIG	CHST15	PDPN	EIF1	ZNF721	CASC3	H2BFXP	GOLGA2P7	LXN	GRN	FTO	RBM5	ZYX	FOXO1	PIK3R2	MAT2A	MAD2L2	CXCL16	JUN	CD59
ENO1	RCN3	PPBP	POLR2L	ANK3	ELAVL2	PIM3	RAPGEF3	PRKACB	PSMC3IP	PELI3	EIF4G1	GPX2	VIP	PURA	ANGEL2	GGCX	FHIT	LOC101930324///NSF	PTPN18	FUT3	MIR4738///H3F3B///H3F3A
SGSM3	ARHGAP45	CCDC136	MLH3	ELAVL2	TDGF1P3///TDGF1	ANTXR1	SF3B2	RBM5	RAB42	TMEM33	OR2J3	RAB11FIP5	APOB	ELF3	TRIM28	VDAC3	PATZ1	PA2G4	RUBCN	AP3B1	ZNF350
TMEM35B///ZMYM6	IGLL1	SYNCRIP	RNASE1	TFEC	PRRC2C	ANKS1B	BIN1	VIP	PRIM2	CSNK1E	CUL4A	MED8	ST8SIA4	MIR7703///PSME2	DLAT	TLDC1	ZBTB21	IPO8	SMAD2	TMEFF2	USP24
KIAA0586	CCNB1IP1	TESK1	CD226	IGFBP2	AAK1	TP63	KIAA0930	APOB	MRC2	LOC112268130	ACER3	UNC93A	TMEM255B	POU6F1	HMOX2	TMF1	SNX2	IWS1	ZZEF1	COPS5	C6orf62
CPNE6	MOCS1	PSMA6	AUTS2	TEF	DBH	CD59	CA7	ST8SIA4	PIGU	LOC105378593	MAP1S	MON2	AFF3	CENPI	SMG5	C6orf10	SORCS3	RDH5	KRTAP2-1	NIP7	CUL2
CALCA	LILRA6	CHMP5	LILRP2	GNG7	SCAND2P	KANSL1L///RPE	CD38	TMEM255B	CCP110	CSNK1D	CTSD	DCTD	TLE2	SELK	WDR54	CEP97	CYGB	ZNF106	N4BP1	CD81	CENPV
HEMK1	C7orf25///PSMA2	TOMM40	ANAPC15	MTUS1	FDX1	TPK1	IFNA5	AFF3	DHX58	ZNF496	N4BP2L2-IT2	ZNF512B	HOXD4	SLC11A2	PWAR6	TGFB2	EPRS	REXO2	SDCCAG8	OR5H6	LOC101930075///NPIPA8///NPIPA7///NPIPA5///NPIPA2///NPIPA3///PKD1P1///NPIPA1
GLP1R	FASTKD3	PPP2R1A	TNPO1	H2AFJ	VPS9D1	GOLT1A	TLE2	TLE2	AFAP1-AS1	CXCR2	SLC25A1	PXDC1	SETSIP///SETP4///SET	DNASE1	SELT	TMED2	CEBPZ	SNORD54///RPS20	FLJ40288	SLC35B4	CEP83
COL14A1	NPC2	CLINT1	AKR1B1	TRIM23	GH1///CSHL1///CSH2///CSH1	HN1	RARG	HOXD4	YPEL2	ZMIZ1	PPP1R35	STON1	WWTR1	SARS	SLC35A5	TRMT1	LOC101928433	NAIP	RAN	GDAP1	ZC3H8
TTC38	GFRA2	RAPGEF1	KHSRP	GSTO1	ZNF419	DUSP11	RCN2	SETSIP///SETP4///SET	DDX49	PHETA1	BAHCC1	ZBTB16	CDK12	NLRP7	LINC00894	MAN1A2	EPB41L4B	TMEM170A	LOC101929315	CASZ1	PHF2
SRF	ATP2A3	HVCN1	TRBC1	SERPINB13	F3	NTAN1	SLC7A8	WWTR1	LOC105379508	ASCC3	FAXC	REC8	KDELR1	MRPL37	MOGS	IGFBP6	MCM7	PAXBP1	DCLK3	FAM9A	VWA9
PDE8A	ZNF223	CEP131	INTS3	PTTG1	PHF2	LOC338667///CDON	IL18	CDK12	RPA2	TMEM134	ZNF814	PDXK	WDR48	DNAJC3	HNRNPA1	EYA2	PTPN11	LOC106146153	WDR76	GAGE10///GAGE12D///GAGE8///GAGE12F///GAGE2A///GAGE12H///GAGE12E///GAGE12C///GAGE12J///GAGE12G///GAGE13///GAGE2E///GAGE6///GAGE2C	AQR
BCL6	MARK1	FAM3C	AIF1	TRIM31	PLXNA1	CIRBP	CNN1	KDELR1	XIRP1	SETX	NCR2	EML1	FRMD3	EGLN1	RAB40C	NDUFA9	HARBI1	FAM49B	CCDC65	TMEM63B	ACTR1A
RTFDC1	PDIA6	MBTPS1	HLF	CAD	SLC25A32	ATG12	PDE9A	WDR48	CALM1	NICN1	ALMS1-IT1	HSBP1	ZNF207	RAB11FIP4	RBMS3-AS3	ADD2	DSTYK	NUDT4	KDM6B	MCM10	SLC25A14
GPAA1	PNMAL1	PRICKLE4	TFCP2	ZNF217	ABCC8	GTF2H3	ANKRD1	FRMD3	DPEP1	CCDC22	DIO3OS	LOC155060	SCARNA15	NOMO3	LINC-PINT	KCNQ3	CNTNAP3	MIER3	MEGF9	LMNA	SOX15
GABBR2	RPS10-NUDT3///NUDT3	VASH1	DNTTIP2	CTDSPL	HYAL3	ECHDC2	C6orf62	ZNF207	PTGFR	TRAPPC12	KDM4A	MYOC	TTYH1	GLDC	ATXN10	CDK10	UBE3A	NAA15	RPS2P45	PDCL3	LOC100506548///RPL37
SNORD54///RPS20	C1orf21	PIEZO1	EIF3F	PIK3IP1	DPY19L1P1	CBX6	UAP1	SCARNA15	TAB2	CCER2	PIM3	FOXJ2	LHFPL3	TMEM189-UBE2V1///TMEM189///UBE2V2///UBE2V1	MSI2	PIN4	RBM22	PRMT6	SSX4B///SSX4	TMBIM4///TMBIM4	CC2D1B
C10orf95	VEZF1	TMED4	NACC2	IL5	GNA13	AFG3L1P	PGM3	TTYH1	NSMCE2	SHARPIN	ARHGAP5	ATP6V1B2	KIZ	PECAM1	NDUFA11	SPATA5L1	TSC2	KHDRBS1	NPY6R	BRCA1	CLSTN3
RPS15A	NOX4	CCZ1	CUL9	ASPN	CTSC	FOXC1	MAST1	LHFPL3	GTF2I	TFE3	LRP1	H2AFV	ZNF697	CCDC43	FBXL6	FGF6	LINC01128	IFNAR1	FKSG49	IQCG	MAPK8
RRP7BP///RRP7A	HSP90AB1	PEX5	ONECUT2	ZNF331	CCL5	MAGI3	FAH	KIZ	POLQ	VNN2	SCAND2P	GTPBP2	SCML1	CCR2	ARHGAP5	EEF1A1	DMRT2	UBA6	TRIM50	ZBTB8OS	TNPO1
PTTG1	CHST7	LAS1L	APRT	NEMP1	TOR4A	ATAD2	IGHV5-78	ZNF697	H4C12	SNORD2	NOP14	FKBP9	ACTB	PSMA5	DHRS11	GUSBP11	GATS	LOC101060747///PDPK1	ZNF17	MRPL10	ANKRD54
NUP188	EFR3A	PRR14	LRPAP1	FYB	ROBO1	TCERG1L-AS1	SLC1A4	SCML1	MAGI2	LOC107986758	PPP3CA	ALAD	FOXP2	LOC101060747///PDPK1	FTSJ1	NCAPG2	CAMK2D	CATSPER1	CXCL2	CACNB2	LINC00163
NDRG2	HNRNPM	GRM8	TLE1	EVA1B	LY6H	VAPA	DHX57	ACTB	GOLGA7	ST20-AS1	EAF1	CXCL13	SMIM14	ZNF792	PEX13	CCNB2	MYO9A	KIAA0368	EEPD1	SLC22A5	LINC00410
ALAD	LOC730101	LRRC45	DOC2A	ETV4	ZCCHC14	IFIH1	PPIF	FOXP2	HS1BP3	HOOK2	PGAP1	NGRN	CD83	SERGEF	AKR1B1	KIF25-AS1	LINGO2	PLEKHA2	NPRL3	PRSS27	PDCD6
PCYT1B	PLCG2	CDK2AP2	CNOT3	SYNE3///LINC00341	ACE2	FNIP1	YTHDC1	SMIM14	MGAT5	HSD17B1-AS1	GLE1	SNURF///SNRPN	LOC102724093///GOLGA6L4///GOLGA6L9///GOLGA6L5P	PHC1	KRT7	GNAO1	PPM1L	MFAP1	SLC30A5	EXT1	PTCRA
EWSR1	TRAK1	WDR19	CCL20	TMEM41B	PRKRA	NIM1K	CYP27B1	CD83	RBM24	CH507-9B2.8	INSIG2	PLCXD1	SULF2	ZBTB7A	BPNT1	STOM	CADM4	TTC9C	2002-09-01	AKR1E2	NUP188
LOC100507424///ITFG2	TFB1M	PCSK7	GSTM3	CTIF	IL36A	LACTB2	SERBP1	LOC102724093///GOLGA6L4///GOLGA6L9///GOLGA6L5P	DEK	ZWILCH	MYOZ3	MLPH	AGAP2	WDFY2	P2RX5	AMBP	RGS7BP	MYNN	VCL	HAND1	PPM1K
AK2	FBXW2	YOD1	DHX9	PEX11B	FKBP8	ZMYM4	NAGPA	SULF2	H2BC3	RGL3	ATXN7	SEL1L	PTP4A3	CHAC1	FAM160B2	GFER	KIAA1462	LCOR	GUCA1C	FLT3	KIFC2
CYB561	ATPIF1	PRF1	CAPN15	ARL4C	MLYCD	ANKRA2	TSPAN6	AGAP2	PSME3IP1	PGAP3	PDK4	BBS4	TM4SF1	RBMS2	PNKP	EIF4E	CDK13	ATP7A	NMUR2	ZNF395	TMEM192
ZNF721	SLC38A6	IMP4	ORC1	NFATC1	PER3	LINC00690	DNAJC9	PTP4A3	FOXRED2	HNRNPUL1	CLCN7	OTUD3	HRH1	CCNY	NAA10	UNGP2	PTPRG	MGST3	IPO7	HSD17B13	LINC00535
MIR22///MIR22HG	AOAH	FAM171A1	MPHOSPH6	SLC7A5	SVEP1	RGS12	AKR7A2	TM4SF1	MAD2L1	DENND4A	PRPF4	GSTO1	MYT1L	GINS2	TCEB3	ATP5G1	DPY19L2	AKAP12	MTSS1L	TTC9	ANKRD39
ADAMTS9	SLX1B-SULT1A4///SLX1A-SULT1A3///SULT1A4///SULT1A3	C6orf163	ENC1	SUSD5	IGHD	PSMG2	NOP14	HRH1	TLR3	IGLV3-19	VASP	EPRS	PCDHGA4	2006-09-01	GNG8	UTY	SYT12	WDR36	SLC12A4	TNFRSF9	PEX26
DUX4L24///DBET///LOC100291626///DUX4///LOC100288289///DUX4L2///DUX4L3///DUX4L5///DUX4L6///DUX4L7///LOC652301///DUX4L4///DUX4L8///DUX4L1	CLDN5	C19orf52	PPP1R2P9	CAMK1	KCNQ3	EEF2K	RNASE4	MYT1L	LOC100128653	TPCN2	TMEM5	ECHDC3	GSX1	LIMK2	DYRK1A	SNORD83B///SNORD139///RPL3	CUL7	EGR1	NSUN5P2///NSUN5P1	PAK3	KLHL28
ABCF2	SAA2-SAA4///SAA2///SAA1	SPTLC1	DOLK	KRT18	NBEA	C18orf54	NPTN	PCDHGA4	SNHG7	FPGS	TEX10	GPM6B	PLG///LPA	PIGC	MRPS23	SNTA1	UBASH3B	DCTN4	UBR3	C10orf82	DYNC2LI1
RPS15	ACKR1	RSL24D1	HNRNPDL	LAPTM5	RAD54B	TMEM101	UTP3	GSX1	PRORP	HIC1	RMND5A	CLEC11A	HTRA1	MIR1282///HYPK///SERF2	TCP11L2	OPTN	SSB	LINC00494	SMG6	OR10K2	DNAJB12
KLHL20	ZBTB43	PSMB2	PLA2G15	ABL1	SOX11	FBXL3	CLMN	PLG///LPA	HERPUD1	LOC101927864	TIAM2	PHKB	ACTR2	ABCA7	HS2ST1	ARF4	CBFB	SRRM2	SREK1	KIF2B	SPPL2A
PLEKHA1	ACOT13	ACAP1	GRIA3	MRPL23	EN2	ANKH	CASP10	HTRA1	DDT	LOC105371044	TOLLIP	DHX40	SWI5	PHGDH	HIST1H3F///HIST1H3B///HIST1H3H///HIST1H3J///HIST1H3G///HIST1H3I///HIST1H3E///HIST1H3C///HIST1H3D///HIST1H3A///HIST1H2AD	RAD51	FAM226B///FAM226A	RBM14-RBM4///RBM4	TRAIP	RTN4R	PYROXD1
RPL27	SLC3A2	BIN1	PPM1A	RGS2	PRDM5	ABCC4	TNP2	ACTR2	CYLD-AS1	LOC105378511	NUP107	TMBIM6	KRT19P2	TMEM258	PDE3A	DLGAP5	CPEB3	POLR3K	FOXO3	PCDHB18P	VPS13D
UBE2H	SCAF4	DHRS3	DAAM1	RHOT1	DDX28	AHCYL1	TGFB1	SWI5	ORC3	FBXL18	CALR	CREBL2	IL1RN	SPCS1	RNF103	NUFIP1	SYTL2	TACC1	LMOD1	SNORA19	DOK2
ELP4	COMT	ZNF362	TAOK3	ATAD2	HUWE1	SMYD1	TPST2	KRT19P2	EIF4A2	IGKV1-9	ASCC2	AGR2	DOK5	SEC61G	SYTL3	USE1	SYS1-DBNDD2///SYS1///DBNDD2	TCF20	KCCAT333	AQP9	KCNQ4
SERINC2	FGFR1OP	PLEKHF1	SLC1A1	CCR7	MYH2	XKR8	CORO2B	IL1RN	H2BC13	TEN1-CDK3	REEP4	TSC1	CEP89	CTBS	GSPT1	PDGFB	EFS	ING1	MAB21L2	ZNF266	TSPAN14
UNC50	AZI2	ZNF564	TFAP2A	STIL	MAPK4	TMEM141	SPG11	DOK5	MIPEP	LOC112268313	UEVLD	LANCL1	UNC5C	CCDC93	MIR4656///AP5Z1	PRDX6	SALL1	EBLN3P	RNF180	ARHGEF19	UNC5B
SSPN	STX6	NDST1	PDGFB	RASSF9	PEG3	TRIM52	HSPA1B	CEP89	LOC102724250	NUP50	LOC100506289	MINOS1-NBL1///NBL1	KLHDC4	WDR61	LOC101928623///LOC401320	PRH1-PRR4///PRH2///PRH1	IQCK	FAHD2A	IMMP1L	PTPN13	STOML3
CEBPD	WDR74	RPS27	ATXN7L3B	UBTF	ZNHIT1	TMEM254	PSD	UNC5C	MYLK	HSF1	ARL6IP6	ATG14	RWDD3	SCFD1	ZNF507	MYO1C	DDX10	PDE7A	EN1	IL6R	FRYL
TBKBP1	ALPPL2///ALPP	WDR1	AVPR1A	BTBD3	RAP1GAP	RBBP6	LOC101929740///ZNF37BP///ZNF37A	KLHDC4	PRKACA	RBFOX3	NBEAL2	PPP3CB	LINC00593	MEG9	SRM	SERBP1	LOC100507281	SMAD4	TINAGL1	IL18	ITGA8
MED20	SULF1	TCEA2	PHACTR2	TMEM39B	CLASP2	SRSF4	HSPA5	RWDD3	RBBP7	LOC100289561	NSL1	ARHGEF40	PAPSS2	LSM4	ZSWIM7	EIF5	PYROXD1	TLE4	OTUD7B	ADAMTS13	IL15RA
AKAP1	VPS41	NDUFS4	SLC23A2	PPP2R1B	PHC2	HAUS7	GRP	LINC00593	GYS1	ARHGAP39	FOXA2	PEX13	LOC101929540///LOC101928670///LOC101928344///LOC100996442///LOC100288069///LOC100134822	NRP2	MTAP	MUC6	ZNF729///ZNF43	RBBP6	ANXA2P1	PLTP	ZBTB20
LAMA4	QDPR	TCTN1	FAM3C	ADH6	CYP26B1	EPC2	P2RY2	PAPSS2	TNFRSF10D	ARFGAP1	TYR	C7orf55-LUC7L2///LUC7L2	SPRR2B	WBP1L	TP53BP1	CEP55	SEPT5-GP1BB///SEPT5///GP1BB	VAMP8	CRISPLD2	DMRT3	THEMIS2
GNPTAB	TBC1D31	ZNF197	RABGGTA	MMP24-AS1	FUT3	FKBP1A-SDCBP2///SDCBP2	RBP1	LOC101929540///LOC101928670///LOC101928344///LOC100996442///LOC100288069///LOC100134822	NUDT4	RAI1	UTP6	FAM114A1	GALNT2	MRPS16	ATAD3B	LOC101927051	SLC1A2	PSTPIP2	KRTAP3-2	SCARB1	SLC25A25-AS1
SMYD2	CTH	LGR6	ATP6V1G2-DDX39B///SNORD84///DDX39B	PRORY	ANKRD7	NUFIP2	NFE2L3	SPRR2B	LOC107985388	ESS2	DUSP2	AHCYL2	PLXDC1	SNX12	GFER	SCARB1	RUNX1T1	PTPRK	ASB10	SLURP1	PRKY
SUPV3L1	PRF1	WBSCR22	TARBP2	LAMA2	ADAP1	NECAB1	FIP1L1///PDGFRA	GALNT2	PPP4R2	TEX49	LINC00905	BDH2	INIP	SCAF11	SMCR8	NTSR2	L3MBTL1	NEDD9	KAZALD1	ELK1	NSUN5
EHBP1	THBS3	ARHGAP6	B2M	CAND1.11///AMPD3	TPSB2	VCP	CDC123	PLXDC1	MAP4K2	SLC25A32	PREPL	GSTA1	MIR22///MIR22HG	IL13RA1	INTS6	NKX6-1	EML5	P2RX5	PDLIM2	HAT1	SMIM20
ARL6IP5	ID4	TNFAIP8L1	SLC4A2	DCLK1	ERC2	FOXF2	TCL1A	INIP	SLC66A2	MUS81	MVB12B	ADGRL1	RAB11B-AS1	CDKN3	RRP9	PEX14	ARL15	GJA9-MYCBP///GJA9///MYCBP	TARDBP	ANKRD46	GFER
TUBA1C	SMAD3	SF3A3	POP5	TBC1D13	ITGA7	MORN4	PTK2	MIR22///MIR22HG	FTL	AJM1	MYCL	CYB5R3	PCDHB8	CALR	TCOF1	NBEAL1///RPL12	GRM5	ABHD14B	ITGB3	ARAP1	CEP76
IPO9	KIAA1644	TNFAIP8L2	DRD3	PAM	VPS13D	GPATCH2	VPS41	RAB11B-AS1	ARHGAP10	KLF16	FITM1	MRC2	FRMD4A	APOL6	DOHH	MSRB2	RBM26	NBN	ARHGAP24	TSACC	SEPSECS
OSM	ALDH6A1	HLA-DPB1	ELMO1	MUC4	MUC8	LINC01420	MIR6132///ST7-OT3///ST7	PCDHB8	FNDC1-AS1	PVRIG	MRPS16	DNAJB1	C8orf44-SGK3///SGK3	RNF41	TMEM40	ATF6	COPS8	LST1	FBXO10	RBP5	SENP6
PAM16	LOC100293211	INO80	CGGBP1	DLGAP4	TNC	SRSF8	CROT	FRMD4A	PAQR3	STX16-NPEPL1	DCAF1	ATF7IP	PCDHB15	NPM1	TMX2-CTNND1///CTNND1	MIR6080///MIR4315-1///MIR4315-2///PLEKHM1P1///PLEKHM1	GSN	PPP2CA	SSX2B///SSX3///SSX2	LOC100630923///PRKRIP1	MCRS1
ARNT	RNMT	DMD	VLDLR	KLHL41	C22orf29///GNB1L	PVR	OMD	C8orf44-SGK3///SGK3	GET3	LYL1	GTSE1-AS1	PSMA2	CLEC10A	TNFRSF14	SERF1B///SERF1A	CDC42	ADAMTS3	NDUFC2-KCTD14///NDUFC2	TNAP	GSDMB	IGF2R
CD79B	EDRF1	SLC2A5	RYBP	NFKB1	BAAT	ABCB7	TRIL	PCDHB15	KIF4A	LOC107987003	KIF2B	ADAMTSL3	LOC100506379	LAMA2	ECHS1	CNPY4	JADE1	LOC102606465	FGF14	STEAP3	RC3H2
ZBTB43	GLT8D1	MRPL53	VIM	ZNF672	RPAIN	ARL8B	SERPINE1	CLEC10A	ALG9	ELOA2	VDAC3	KANK2	TACC1	DNAJC10	UBL7	SLC35F5	TAPT1-AS1	LPP	BTBD9	COPS3	HIPK1-AS1
NPIPA5///NPIPB5///LOC613037///NPIPB4///NPIPB3	RGS10	SUSD3	OR2F2///OR2F1	KIAA0196	UBE3A	TBC1D22B	GABRR1	LOC100506379	SUPT5H	LINC02597	ATP6V1B2	CCNB1	HSPB7	UNC80	PSMB2	RLN1	GAB1	PBRM1	CYB5A	LOC442028	PLA2G4B///JMJD7-PLA2G4B
CSF1R	CTSO	LAT2	LRP1	UBE2W	HOXD9	CHMP6	MYL6	TACC1	SLC25A44	IGKV1-5	C7orf43	PPP4R1	LCP2	LOC102724985///PDXDC1	FAM96B	DPM1	RNF130	SLC30A7	MGC57346///CRHR1-IT1	MYO1E	MYO9B
AIM1	VWA5A	FAM69B	BEAN1	HAPLN1	MCM4	CCDC189	AMPD1	HSPB7	EPHB3	LOC107984665	GPN2	AR	C17orf47	CHIAP2	DOPEY2	SPSB3	CALM3///CALM2///CALM1	ABHD18	C20orf181	GABRB2	ZHX1
MATN4	CXCL3	CRYZL1	BDNF	HMGN2	PLEKHG3	RAI2	ADGRE5	LCP2	CDK5R1	DENND2B	TIRAP	CDH19	KIF2B	KRR1	ZNF282	SPEF1	ZNF224	EIF4A3	SRMS	GTF2H5	LINC01000
LOC101927562///DUSP8	MPPE1	SLC4A7	E2F5	GDF10	LOC101926997	CCNYL1	DNPEP	C17orf47	WHAMM	DPY19L1	PAPOLG	SPTSSA	ACAN	ZNF518B	GPANK1	PIM1	SYPL1	THUMPD1	LOC285847	1060P11.3///KIR2DS2///KIR3DL3///KIR2DL5A///KIR3DS1///KIR3DL2///KIR3DL1///KIR2DS5///KIR2DS4///KIR2DS3///KIR2DS1///KIR2DL3///KIR2DL2///KIR2DL1///KIR3DS1///KIR3DL2///KIR3DL1///KIR2DS5///KIR2DS3///KIR2DL1	VEZT
EXOSC2	RERE	ERC1	G0S2	ZCCHC2	LOC101928718///FAM212B	GAS2L1	TAF11	KIF2B	RFC2	PARP10	GXYLT1	GOSR2	EIF3B	ZNF804A	TRMT12	SNCG	AZIN2	RAB21	KIAA1211	CCDC24	YIPF3
PTDSS2	SNORA21	ZNF789	CXCL13	SRSF7	DDX1	WDR41	BRSK2	ACAN	PTAFR	LOC112268189	KMT2C	HTATIP2	IFI44L	PGM2L1	LOC101930404///SNORD116-28///SNORD115-26///SNORD115-13///SNORD115-7///SNORD116-22///SNORD116-4///PWARSN///SNORD107///IPW	KPTN	CAHM	GLIPR1	TM6SF2	SUMO3	RABL2A///RABL2B
SSR1	GPSM3	TGFBR2	TNFSF12-TNFSF13///TNFSF13	EEF1E1	TBL1XR1	CLHC1	KPNA2	EIF3B	CD109	SNORD88B	DUSP11	PTP4A1	PLPP4	ATP8A1	ARL9	MMP13	HSPD1	GDAP2	PPFIA3	C19orf33	WRAP73
KCNK15	MIA-RAB4B///RAB4B	ABI3	CACNA1S	CEP76	PCNA	PHF20L1	LYL1	IFI44L	FOXK1	GPT	NFKB2	C2orf49	WDR90	PFN2	CDK19	TMEM151B	KAZN	BAZ2B	ELFN2	LACC1	ZNF264
RFC5	LZTS1	TAF2	RSRC2	FUT3	DEXI	IL20RB	PRIM1	PLPP4	PIMREG	MIER2	GAA	PARP16	LAMC3	MEGF9	FBXO33	C1S	KCNB1	ZNF251	PRL	ACER1	SMAD2
WDR59	ADCY3	KREMEN1	KDELR1	PRDM4	IL1R1	FBXO4	SOCS2	WDR90	TRAPPC1	CNOT3	SEC31A	MCM3AP	SMAD1	L3HYPDH	TMEM169	TULP3	FREM3	MRPS31	GAPVD1	PCDHB2	DOCK8
PLPP3	HEXB	SEL1L3	TMEM259	HIST1H2AB	AKR1C1	INVS	SLC22A1	LAMC3	DDX5	LOC105372838	SFPQ	PDZK1IP1	FBLIM1	LOC101060443///C12orf76	RNF138	POU6F1	NDUFA4L2	PSPC1	ZNF408	ZNF285	UTRN
GJB3	RRN3	LDOC1L	OCEL1	PLCL1	IL2	ENGASE	AARS	SMAD1	DIAPH1	SUCO	MIR6837///DBNL	RNF220	JRKL	LOC100506548///RPL37	VCP	MYO5A	HDAC11	FUT4	LOC101927705///P4HA2	CEACAM21	EIF5B
STEAP4	TLR5	ZNF446	HAUS7	CCL8	ASRGL1	YEATS2	EIF5B	FBLIM1	NOX4	IQSEC2	ARHGAP9	DENND4C	N4BP2L1	ATRNL1	TSPAN18	PPY	PTPN18	ARIH1	OR1J2	PDE6H	SNX11
HS6ST1	LCP2	IRF2BP2	FANCL	EXOC7	PC	NEGR1	TEP1	JRKL	BCKDHB	CISD2	HIC2	GALNT12	TPM1	FBXO2	PARS2	MRC2	PRDX3	INTS6-AS1	LOC100506388	RSAD1	LOC645513
SENP3-EIF4A1///SENP3	ZBTB10	ZNF324	SMYD5	TMEM97	RET	NOTCH2	TRIM29	N4BP2L1	YOD1	LIN54	INTS6	TOX4	NAV2	TNS3	CALM3///CALM2///CALM1	TXNDC15	MOG	BCAS2	LOC100507472///PCSK6	PTGDR	ANKRD40
PDE6D	MECOM	NDUFA6	CD63	CLTA	MYO5A	BCL2L14	NCL	TPM1	CLDN11	PSD2	STK38	RHBDF2	SMAD6	RAP2C	STXBP6	WBP11	TSPAN13	THUMPD3-AS1	CAV2	BAG3	DYNC1LI1
RPS5	TXNL4A	YWHAZ	B4GALNT1	HPS1	PLCL2	SUDS3	ZFYVE9	NAV2	GNA13	MOB1A	GFRA4	AACS	H1FNT	LOC101926984	C5orf56	TMEM2	NDRG1	LOC101928625///MED21	RIMS2	ZNF324B	SESN3
IRGQ	OGFRL1	ATF2	MACF1	MTRR	LOC102725136///LOC441666	LOC105376114///UBQLN1	LOC101930571///TUBA3D///TUBA3E///TUBA3C	SMAD6	ZNF619	TNS1	OAS2	GALNT11	RASSF4	PLEKHA8P1	ZNF776	CCNI	ARHGEF2	SLC7A6OS	AXL	KIR2DS2///KIR3DL3///KIR2DL5A///KIR3DS1///KIR3DL2///KIR3DL1///KIR2DS4///KIR2DS1///KIR2DL3///KIR2DL2///KIR2DL1///KIR3DS1///KIR3DL2///KIR3DL1///KIR2DS5///KIR2DS3	ZNF562
RORA	P2RX7	COG5	HSPA9	SMTN	CLMN	SCLY	DGAT1	H1FNT	CAMK2N1	SP2	BET1	GNPAT	DUSP16	SIK2	FAM219B	HPRT1	CNNM2	MRPL19	MSANTD3-TMEFF1///TMEFF1	ZFYVE19	USP45
CAPN15	PTPRCAP	SNX15	HIRIP3	NUP93	WNT8B	ZNF202	ST8SIA4	RASSF4	POU3F1	F8A2	ASAH1	PPP2R2B	FUT8	SH2D3C	PDS5B	MTAP	RNF219	NAE1	CLDN23	FZD3	ANKHD1-EIF4EBP3///ANKHD1///EIF4EBP3
AKAP13	PLA2G2E	DENND2D	CD53	GDF7	VCP	BHLHE40	PDIA6	DUSP16	PDE7B	MIR4722	RDH16	DIMT1	GLIPR2	SLC26A11	LINC00515	SNORA68///RPL18A	MAPK10	TMEM256	ZNF670-ZNF695///ZNF670///ZNF695	ZDHHC24	IGLC1
GGH	LARP6	EOMES	FBLN1	ARMT1	REN	DHFR2	SKAP2	FUT8	ANKRD30B	NDOR1	AP2B1	ZNF32	PGAP1	PAIP1	ACTG1P4///AMY2B///AMY2A///AMY1C///AMY1B///AMY1A	LRRC49	LGI4	MED6	HAGLR	FAM166A	TRIM26
EMC9	MAPK8	LINC00370	PLD1	KLF5	ALG13	FNDC10	TXLNGY	GLIPR2	ZNF677	GADD45G	TFDP1	PLXNA3	RFX3	ZNF230	ARL15	SNORD35B///RPS11	UBIAD1	FAM50A	DCTN5	ST8SIA1	CYB5A
CNPY4	CNN1	RPS17	ACADS	VAT1	DCT	CCDC69	KIF2A	PGAP1	ZSCAN5A	LOC107985020	ANKRD12	DDX3X	HCG8///ZNRD1ASP	APOBEC3F	ARMCX2	NUCB1	SATB2	ARMC2-AS1///ATP5J2	LOC101930595///PGGHG	SLC5A10	MESDC1
ECE2	KCNK1	RHOF	LOC441155///ZC3H11A	RUNX3	CLC	TMEM126A	MAP3K4	RFX3	CBR3	PLEKHF1	SMURF2	ZMIZ2	FCGR2B	HTR3A	SEC16A	KLK10	NELL2	G2E3	PSMD5	ZCCHC4	MCMBP
IL15	DNASE1L1	DTX2	CPNE1	SEC14L1	ELAC1	C21orf2	SLC25A5	HCG8///ZNRD1ASP	CEP295	SNORA81	COG5	PEX11A	SCARNA2	CYP2U1	ZNF638-IT1///ZNF638	CRABP1	ZNF738	YIF1B	ZNF256	VAX1	GTF3C2
ZFP64	LOC101927733///HMGN1	ARMCX3	DOK1	AIM1	DCTN2	UVRAG	NUP50	FCGR2B	TMEM100	VRK2	MAN1A2	GRPEL1	PFDN1	BLM	CNDP2	HIST1H2BB	DRAXIN	ETS2	ZNF83	TNNT3	ARHGAP25
MYDGF	DAZL	NOC4L	COG4	MPRIP	ECI2	SH3BP5L	ENC1	SCARNA2	IGIP	GPR183	CCDC174	RPL14	FOXN2	GSK3B	PSAT1	ZNF81	THOC2	PALM2-AKAP2///AKAP2	MSN	LRRC26	CARHSP1
GPX3	BCL2L13	CNOT1	PRPF6	MAPK1IP1L	SLC26A1	RNF19A	EDNRB	PFDN1	SCARF1	UBALD1	RALB	KIT	LINC01468	SLC6A17	DIAPH2	MLN	TESPA1	TRIM6-TRIM34///TRIM34	CFLAR	NCSTN	CHMP5
MAST4	GZMA	TSC22D2	LAMB1	PRG2	ANK2	SLC9A3R2	GTPBP1	FOXN2	ABCC2	CHST7	NDUFA8	NPM1	FAM133A	TUBG1	C2orf88	PPP1R7	NCOA7	RBSN	LOC100130175///BBIP1	AQP5	UBE2Z
NIPSNAP1	NDUFA3	SH2D3C	CAPNS1	SKIL	AQP8	EWSR1	PSMC5	LINC01468	TMX2-CTNND1	HMGCR	SLC35B3	MYCL	NPHP3-ACAD11///ACAD11///NPHP3	KYNU	CCDC117	LOC101928826///TPT1	NRIP1	ADAM28	DNPH1	TFDP1	SCYL2
LOC101927673///OTUB1	MDK	SF3A2	APC2	PILRA	FBXO3	MYH9	RPA1	FAM133A	H2AC18	GPC2	PTER	ZNF423	P2RX4	GLP1R	HELB	TUBB4B	CD46	ARHGEF7	LOC101928682	SNX31	GPR37L1
PWP2	PAX5	GSK3B	PDZD2	SV2C	GALNT8///KCNA6	TMEM52B	RAP2A	NPHP3-ACAD11///ACAD11///NPHP3	PIAS3	NTHL1	PCYT1A	RFC1	GPX8	LARP1B	PHF20	LOC102725292///DTX2	LOC100507424///ITFG2	GEMIN6	NCOA3	MRGPRX2	AFF1
CYP2D6	PLA2G4C	ROMO1	PRKCQ	TNFRSF12A	NUMA1	RBM42	GRN	P2RX4	NEK1	RBBP8	PDIA4	L1CAM	LOC147004	SV2C	AHCYL1	PRM2	LOC105371708	EXOC7	ZFHX2	VASN	PRPF6
FAM208B	NXT1	ZBED4	C21orf2	CLEC4A	STOM	ACTL8	MAGEA1	GPX8	RPLP0	C19orf25	KCNJ10	HMOX2	LTBP1	UBE2I	RACGAP1	GTPBP4	STX16	COG1	PRKCI	VWA8	NBPF26///NBPF10///NBPF9///NBPF14
ERLIN1	NIPA2	PRDM11	PLEKHB2	SYNCRIP	CCND1	POT1	LAMP3	LOC147004	UBL7	SMUG1-AS1	NPAT	CA6	LOC100506411	FAH	LOC100294033///TCAF1	CDSN	TUBBP5	SESN3	ARHGEF12	OFCC1	CNTRL
PLGRKT	EREG	UNC13D	GOLGA4	AJAP1	MAP2K2	ZNF22	CTSZ	LTBP1	LOC105371413	TWF1	ALKBH3-AS1	OCRL	FYN	NADK2	RBPJ	LOC100506571	SLC44A1	AIMP2	NIF3L1	NDNF	MORC2-AS1
NDUFA8	PLA2G15	UQCRB	ACO1	MIR636///SRSF2	MIR622	SUB1	CASP2	LOC100506411	LOC107985017	TMUB1	MRPS18A	ABCA5	LOC101930416///LOC101929792///LOC100996724///PDE4DIP	CIRBP	ATXN8OS	ARHGAP4	SIX4	RNPS1	LINC00982	VNN1	PSMB2
RALGAPA1	CD82	TTLL3	PRKCD	ANXA4	AFF3	CDKN1B	RBM3	FYN	HSBP1L1	ZACN	RASSF3	MSRB2	KIFC2	CTNNA1	JMJD6	PDZD2	DLGAP1	OSBPL10	ALG10B///ALG10	TMEM57	SERPINB1
SP1	RBMS3	TINF2	SCARF1	ZNF639	LINC00328	TM4SF19-TCTEX1D2///TCTEX1D2	PLD1	LOC101930416///LOC101929792///LOC100996724///PDE4DIP	CLINT1	SGTA	SV2A	PGK1	VCL	SNORA70///RPL10	RAI2	EIF3L	OPA1	POM121C///POM121	NBPF8	IFNAR1	FAM193B
HAP1	KCNA1	WDR90	OLIG2	MAOA	ADAM10	COPRS	TM4SF1	KIFC2	CRYAB	FRMD8	ALDH3A2	PYGL	LOC101927798	SRSF4	SZRD1	LOC729966///PDE4C	SULT2A1	UBE2G2	LIMS2	CISD2	MED13
THRAP3	TBC1D15	UGCG	CDK2	EI24	OPRK1	CD27-AS1	SLC5A3	VCL	ERO1B	IGKJ1	YARS	C1orf35	TMEM237	RAB3GAP2///AURKAPS1	WWTR1	RBM4B	HOMER1	XPC	CDT1	AFAP1L2	ECHDC2
BICD1	PTGS1	KDM4C	MTSS1	ST3GAL6	TUSC3	PTGDR2	NXF1	LOC101927798	LY6K	GNA13	FAM126A	CYB5R4	CEBPZOS	TMTC3	PAM	ALPP	RTFDC1	UBASH3B	MGARP	RGS9BP	LOC101928269///LOC100506403///RUNX1
STIP1	DYX1C1-CCPG1///CCPG1	GAS6	TLN1	SAT1	UGP2	SUPT7L	SERPINI2	TMEM237	MC1R	MIR4665	AK6	GEMIN4	G2E3	RPL26L1	OGG1	LOC100508408///SNORD14B///RPS13	OTX2-AS1	NFATC2IP	EFHC1	TLR1	UBALD2
SFRP1	OSER1	PUS7	RDX	RCAN1	RAB11FIP1	EHMT1	WT1-AS	CEBPZOS	MANEAL	LOC105373184	FARP2	MEGF6	KANK2	RCAN3	HDDC2	NLE1	SH3GL2	TOP1	ACAN	RGS12	NSDHL
PPIA	UBE2D3	DAAM2	GZMA	TPP1	FAM49B	LOC100132071///CLEC16A	VAMP4	G2E3	TRIM23	BCORL1	ENPP1	ARG1	INS-IGF2///IGF2	SMU1	WDR34	SOD3	ZFP28	ATG7	SPRR2C	AP1S2	INO80D
SRC	PAFAH1B1	CRAMP1	SEC31B	CAMK2N1	BEX1	ZFP3	S100A9	KANK2	CASP4LP	DUSP12	MCEMP1	N4BP2L1	COL4A3BP	PPP1R7	HDAC9	PRLH	N4BP2L2	RFWD2	IL36RN	CEP44	DAZAP1
LEF1	MAP2K6	PPFIBP1	STK17A	STEAP1B	ZNF443	RTN4R	MAPKAPK5-AS1	INS-IGF2///IGF2	ARHGAP22	CCDC106	APPL1	MAPK14	PPT2-EGFL8///EGFL8///PPT2	CARD8	PARP2	GOLGA5	PSEN1	LOC101060386///BOLA2///SMG1	TIMM10B	PHLDB2	SEC63
MRPL16	PNMT	CCDC130	ADO	ZNF287	MPHOSPH9	PPFIA1	ARPC5	COL4A3BP	LRRC61	IGHV5-51	C1orf52	FZD10	MOB1A	PTPDC1	RALGPS2	LIPE	RASA2	NEK9	CAPN6	C18orf54	CCDC115
TMEM59L	FLT1	TGFBR1	MORF4L2	ZNF532	FTCD	ZFP36L1	EPB41L3	PPT2-EGFL8///EGFL8///PPT2	HERC2	RUFY1-AS1	NUP214	AGPS	FLJ46875	KIAA0556	PPP2R5C	SPC25	UPF2	PLA2G4A	PSAT1	CENPE	KLC1
TNFRSF10B	MINOS1-NBL1///NBL1	PDIA6	PPOX	FKBP9	RFX5	SHOC2	ITPR1	MOB1A	MAMLD1	FLRT1	MT1M	PDIA6	SP100	NCAPG	BCL11B	PCDH7	ATP5H	SLK	NT5E	COL21A1	CES2
RBM14-RBM4///RBM4	SPG20	EIF3L	OPCML	RAD51D	PDE4D	LINC01290///EMP2	STRN	FLJ46875	H2AC19	RANBP10	KRT6B	VEZF1	PPTC7	GGA2	METTL12///SNORA57	CCDC90B	SH3GL3	ST3GAL2	SLC12A3	FOXM1	MARK3
IGHG1	TBC1D9B	CPT2	IQGAP2	THAP11	LOC101928457	PALMD	ASCC3	SP100	SCML1	MIR1306	ELOVL6	BMP7	NOTCH3	BIN1	DLG1	CDK16	PPP1R14A	FAM86DP///FAM86B2///FAM86FP///FAM86B1///FAM86C1	KIAA1109	MREG	KIF1B
HLA-A	BET1	APBA3	GABRA3	CAPZB	APOL2	PDE8A	PIGCP1	PPTC7	NLE1	FAM98C	RGS18	TBC1D4	GK5	DENND5B	MTMR6	HIP1R	KLF7	NACA	ALPK3	ZDHHC14	ACSL5
IRF9	IRF8	TCIRG1	ABCF3	OTUD4	FPGS	SLIT3	TTLL1	NOTCH3	IDI1	CKS2	MINA	KRT19	TSPAN33	IGHV4-31///IGHM///IGHG3///IGHG1///IGHD///IGHA1	ABCC11	RXRB	ADCY2	ARV1	TEKT5	LILRA2	UBR4
SPRY1	GSN	RAB22A	GPR19	SREBF1	RNASE4	WWC1	SLCO1A2	GK5	ARMH4	GTF2B	PIGW	TRIM68	GLTSCR1L	STOM	ADAMTS9-AS2	PABPC1	TOLLIP	FCRLA	GP5	RPL36A-HNRNPH2///HNRNPH2	LOC102724984///KIAA2013
PHACTR1	CRISPLD2	ROPN1L	PRKDC	GALNT10	TSKS	YOD1	IGKC	TSPAN33	DARS2	BAHD1	NCBP3	PTEN	FAM134B	FOXRED1	ARSG	LOC100996782///MED18	ATP13A3	LOC102724250///NBPF26///NBPF19///NBPF10///NBPF15///NBPF11///NBPF1///NBPF14	TMEM80	KRT31	GPN1
GFRA4	CNOT1	OLFM4	UBE2D3	CCNT2	GDF2	KDELC1	RAB31	GLTSCR1L	CCNA2	ZFPM1	GMPR2	MED28	MYO9A	MIR637///DAPK3	G6PD	BAZ2A	HDGFRP3	ALG2	SEMA3C	SLC2A1	SEL1L3
AGGF1	RASA1	PRKDC	YWHAZ	SETBP1	GDPD3	LINC00943	AP1B1	FAM134B	RTEL1-TNFRSF6B	SERTAD3-AS1	LOC100996412	STX8	GPC2	TMEM80	ASPA	DNAJC1	STEAP1B	KLF7	BMPER	CXCL17	HELZ
KDM7A	ANKH	ATP5C1	CASP3	CAMSAP2	TMEM223	MKKS	CYP2B7P	MYO9A	HAS2-AS1	MFSD14A	SMARCA2	MELK	KYNU	PAPOLG	DNPEP	ZNF24	NID2	GABARAPL2	CRB1	RBBP9	MIR664B///SNORA56///DKC1
PLCG1	IGF1R	CD7	CXCL8	SERINC5	DLX6	FKBPL	FBXO21	GPC2	TSC22D2	SNORA74A	FLOT2	ACOX2	CCDC181	SVBP	CYP4B1	PAICS	PTPRD	HS3ST1	CR1	PRRX1	VPS37A
OLFM1	CRABP2	OCEL1	ITGA1	ADNP2	ARTN	EHD4	KDM4A	KYNU	H1-3	IGLV3-9	TNFAIP8L2	MIR7112///BOP1	MPP6	SLAMF1	MGC2889	HAT1	CCNB1	PHIP	RGS6	PMF1-BGLAP///PMF1	AKNAD1
EXOC2	SENP6	SETD2	RGS5	DDAH2	PPP1R8	SLC25A18	ZRSR2	CCDC181	MPV17L2	LOC105373255	NCOA3	CBX3	ANKH	CCNI	SMC4	LTK	RASGEF1A	IMPAD1	LOC284898	COMMD8	SLC25A48
MRPS14	COL8A1	NUP85	NT5E	HNRNPD	EDNRA	ZNF641	LTA	MPP6	ARHGAP19	LOC730183	PEX14	ATP6V0E2	VMO1	HIF1AN	SPHK2	KDELR2	ERBB4	GADD45GIP1	NOX1	HDAC2	C19orf60
IRF2BP1	IQCG	COQ6	REG1CP	ID4	LOC101930363///LOC101928349///LOC100507387///FAM153C///FAM153A///FAM153B	PFKFB2	CIC	ANKH	CEP152	RRP1	TRIP11	PPP1R2	AHNAK	C2orf88	G2E3	RFC5	ZIC3	TMED2	PRND	GOLGA8R///GOLGA8O///GOLGA8M///GOLGA8K///GOLGA8T///GOLGA8J///GOLGA8S///GOLGA8N	SAMD8
TNFAIP1	LOC101060373///NOMO3///NOMO2///NOMO1	LINC01278	SLC31A2	ZFP36L1	IFNA2	LUC7L	CGGBP1	VMO1	H3-7	TMEM175	ZADH2	MICAL3	ZIK1	LOC101060091	VTI1B	GNAS	BDNF	PRR14L	HMBS	MRTO4	RABIF
LDLRAP1	NTAN1	SLU7	GANAB	RAB31	LHFPL2	SLAIN2	OSTF1	AHNAK	NEIL3	CARD16	TCEANC	TDP2	OGFR	MINPP1	PRIM1	SMAD2	C8orf46	GNA13	MAGI2-AS3	CRYBB3	MUC3
ZFYVE9	GIMAP6	LIN37	PAPSS2	DYRK1A	BLOC1S1	HOMER3	RNF114	ZIK1	E2F8	PANK2-AS1	ZKSCAN1	ILK	ZNF771	UHRF1	TMEM135///DNAJB6	TMEM248	SP2	DHX35	PPIE	STK39	ZZEF1
FAM45A///FAM45BP	TLN2	TMEM39B	PDLIM3	EHD4	IGFBP2	EPS15L1	GZMK	OGFR	GSS	CYP26B1	TROVE2	EMC3	OIP5-AS1	WWP2	PPIC	ADGRG1	MTDH	AEN	ELMOD3	SWT1	TNFRSF10D
FZD2	ARSB	PREX1	ROR1	PRL	FCMR	VPS29	GPR176	ZNF771	HMGB3	C19orf44	ZSCAN21	FAM193A	CHD2	ORC1	SMAD1-AS2	COL11A1	SLC2A5	KIAA1652	LINGO2	RASSF1	MEF2D
NVL	UBE2L3	PDCD10	WWOX	TALDO1	CHST12	POLR1A	PFKFB1	OIP5-AS1	H2AC8	PACSIN3	PRICKLE1	RBPMS	NCK1	TUFT1	ASAH2B	FGF8	STAMBP	HCST	TLE1	TBC1D32	MCM6
CDC42BPA	LCP1	C19orf38	PTPRB	LOC102724993///LOC101930075///NPIPA8///NPIPA7///NPIPA5///NPIPA2///NPIPA3///PKD1P1///NPIPA1	PDIA2	SLC39A13	PIK3R2	CHD2	PRRC2A	TNFRSF14	TMEM50B	ABCG1	SPACA4	ODF3B	LOC101929796///LOC100996763///LOC100996717///NOTCH2NL///NOTCH2	ATP13A1	HNRNPA2B1	TMEM208	SLC35G1	OSBPL7	LOC284009///METTL16
LRMP	MYH11	ZSCAN18	RIT1	ACSL3	COL19A1	TRIM8	RARA	NCK1	CDC25B	NCDN	SRSF3	TMOD3	LOC102725526///IGHV4-31///IGHM///IGHG3///IGHG2///IGHG1///IGHA2///IGHA1///IGH	PPP6R2	ZSCAN26	TDP2	ROBO2	ZNF654	SAP30L	ASIC5	ADCYAP1R1
ERICH1	CNIH4	FIBP	GPD2	LOC101930591///FAM21A///FAM21C	CKAP5	MANSC1	FBP1	SPACA4	AKAP8L	MIR1248	ZNF2	PHF1	CASP1	TRAPPC12	PSME1	CELF1	ANKRD49	CERS2	ROBO4	CORO1C	KLHL26
MIR6834///PFDN6	BCL11B	EIF4H	RPS14	EPB41L1	MAG	BCAR3	GPSM3	LOC102725526///IGHV4-31///IGHM///IGHG3///IGHG2///IGHG1///IGHA2///IGHA1///IGH	KBTBD8	CCDC180	PRRC2A	CASP7	MLEC	AP3M2	ARFRP1	ADM	ARL4A	SOWAHC	TPD52	NDUFB7	BCL6B
PRPF4	SF3A1	CD2	JUP	MRPL15	TRAF2	C1orf43	CSRP2	CASP1	ARHGAP35	SSC5D	FBN2	PTPN21	TARBP1	WDTC1	RBM10	PSD3	NAA40	NDUFA2	HAS1	COL9A1	CCT4
RBM4B	AMPH	PLP2	ZFPL1	SLC26A1	IL19	PCSK4	SMR3B	MLEC	BSDC1	LZTR1	RPP14	FCER1A	ETV6	KIAA0355	THTPA	SEPT5-GP1BB///SEPT5///GP1BB	STON1	CSF2RA	LOC285819	MRPL28	ENAH
CEP76	COLGALT1	ANO10	RALY	DNAJA1	LSP1	PTPN5	MPPED2	TARBP1	ST7	IGKV1-17	LOC101927151	RANBP3	MROH7	HEXDC	HS6ST2	S1PR5	SMARCC1	NUDT21	TP53I11	CCDC183	GOSR2
G3BP1	ARMC2-AS1///ATP5J2	LYPLA1	POMZP3///ZP3	PLXNA2	IDS	OLIG2	MEIS2	ETV6	LRP5	IGKV2-30	ZDHHC2	SPATA20	FAM124B	GINS3	SUB1	PART1	WDR76	ACSS1	IGF1R	TIMP2	CLTA
YWHAZ	WBP11	HNRNPA3	DNM2	ZNF589	RBP4	SIVA1	MMP14	MROH7	LOC107987234	TPTEP2-CSNK1E	C1orf174	MIR3652///HSP90B1	UBAP2L	CAMK2G	TXNDC16	CD59	MORC3	SRGAP2C///SRGAP2B///SRGAP2	GNG2	SLC20A1	ST3GAL3
NFIB	TIMP2	TPST1	GOLIM4	SLC35E2B///SLC35E2	PNPLA2	DHRS7B	FDFT1	FAM124B	LOC105371225	CCDC9B	TMEM68	KAT6A	EBLN2	DNAJB12	C8orf59	NUP58	SEL1L2///GPR37	RMND5A	INPP4B	ANAPC7	PCF11
PPIG	CYB561	MAP3K8	LOC101927705///P4HA2	NISCH	SST	NRIP3	ADAM3A	UBAP2L	AURKB	URAHP	GGN	PRSS53	STX11	XPO4	LNPEP	GJC2	PCMTD1	SSB	BRI3	FPR3	SNX3
PHLPP2	TTC9	DEDD	ORAI2	UBAP2L	ARID4B///RBM34	LINGO1	TMC6	EBLN2	RECQL	CAMK1	ICAM1	SVIL	ATP5G3	SGF29	ATG2B	PBX1	LZTS2	HNRNPF	CLCN5	TBC1D3I///TBC1D3E///LOC101060389///TBC1D3L///TBC1D3K///TBC1D3G///TBC1D3H///TBC1D3///TBC1D3P2///TBC1D3C///TBC1D3B///TBC1D3F	EIF3J-AS1
SART3	FBLN1	PHKB	STAT1	SLC16A6	SLC52A2	OTUD1	LGALS2	STX11	NANS	DPH5	N4BP2L1	COL5A3	LINC00417	CYB561D1	IVNS1ABP	CLEC11A	DIS3	GOLGA2P5	HSPB6	ALG5///ALG5	KHNYN
SLC23A2	DNLZ///CARD9	HSPA9	MT1P3///MT1M///MT1G///MT1F	TRAF3IP3	GPALPP1	LINC01089	SLC39A6	ATP5G3	REEP1	FCRL5	IFNGR2	AMIGO3///GMPPB	FAT1	COX7B	NCOA7	ADGRA3	AP5M1	MTCH2	CYGB	RNF217	PABPC1
KNOP1	ZNF107	BCL2L2	ZNF787	LOC101928747///RBMX///SNORD61	SGK2	EEF1A1	CHST7	LINC00417	SGCB	PROK2	APPBP2	ARSF	RBFOX2	TTN	ABCG1	ZNF79	PTER	RNF7	SOX11	TBC1D10C	USP48
PPID	ADGRE2	PPP2R2A	GRIK1	TMEM80	ADAMDEC1	ST3GAL3	FBL	FAT1	PPP6C	LMF2	INPP4A	SNRNP70	PKN2	FAM218A	P2RX2	SAP30	CCDC59	ERCC6L2	TMEM198	ALPK1	MSTO1
CLIC2	ATP6V0D1	CD4	TERT	PRPF4B	CDC37	PRSS23	HGF	RBFOX2	TEX10	ABCD1	SLC35F5	DLG5	CD48	LOC644794	ITPRIP	RERE	TPM1	CCR2	C6orf25	RMDN1	CS
ITGA2B	CLIP1	TAB1	RNF24	BDKRB1	STS	CNPY2	FLI1	PKN2	MEF2C	LINC02175	TMEM168	MYRIP	RNASE6	HRASLS2	SRSF10	B3GALT2	IGSF11	ZNF770	LOC148709	TNFAIP6	KBTBD6
KCNMB3	SNRPA1	DOK3	MAP2	RAB1B	HIST2H4B///HIST4H4///HIST2H4A///HIST1H4L///HIST1H4E///HIST1H4B///HIST1H4H///HIST1H4C///HIST1H4J///HIST1H4K///HIST1H4F///HIST1H4D///HIST1H4A///HIST1H4I	MIR4697HG	SEL1L	CD48	SLC6A6	CCDC88B	HCRP1	CDC42BPA	SLC25A3	HOXA2	EEF1AKMT1	HIST1H2BO	CACNA1B	EPAS1	COQ3	CGB2///CGB1///CGB8///CGB7///CGB5///LHB///CGB3///CGB7	CD79A
MAGEA9B///MAGEA9	OAS3	MTA2	POPDC2///COX17	SECTM1	CIITA	PLD1	SULF1	RNASE6	RRN3P3	SELL	SMURF1	ZNF274	IGF2BP2	FAM98A	NBPF20///NBPF10///NBPF8///NBPF9///NBPF15///NBPF11///NBPF12///NBPF14	NECAB3	ANKRD18A	COBLL1	PTPRZ1	KLHL4	MIR4745///PTBP1
IGKV1OR2-118	ATP1A1	PSMD5	GALNT2	COL4A3	KCNK12	C10orf25	HNMT	SLC25A3	BCL6	LOC101928762	MRM2	ERO1A	MARCKS	ANXA3	SPATA5L1	MKL1	DUSP10	LSM4	NCOA1	SENP3-EIF4A1///EIF4A1	EXOC3
CTSO	CDC16	SDF2	RPRD2	GYS1	MIR6758///MARS	SYT7	PIK3CB	IGF2BP2	PRKRIP1	IGLC3	ANKRD17	FAM168A	DRAM1	LCMT2	CES3	YEATS2	ANKRD13A	KLHDC10	NADSYN1	ABCB10	CFAP69
RAB2A	COQ9	RANBP3	STAT6	LOC100996919///CD8B	GEMIN2	LOC101929977	CYB561	MARCKS	ERI3-IT1	IGHV3-15	POLD3	CAPN3	DDX17	PNO1	PIAS4	RALGPS1	CHRAC1	LOC102724364///LOC100996517///SEC22B	GAMT	PITPNA	CEP104
GNS	ATN1	MORC2	SNRK	PEX5	TGM4	NFIB	PSD3	DRAM1	ZNF317	WDR5	LOC100506248///MIR1244-2///MIR1244-3///MIR1244-1///LOC728026///PTMA	ADRB2	TOMM22	ZNF407	SNU13	ARPC5L	TUSC3	ARPP19	PCID2	TRIM2	PLD3
GALC	GTF2IRD1	CTDSP2	SPICE1	BANF1	CRYBA2	RINT1	VAMP7	DDX17	TOR3A	DVL2	GZMH	FZD7	LOC101060747///PDPK1	LOC100507351	LOC100129447	UBBP1	CSRNP3	TFDP1	RUNX1T1	KCNK15	KCTD10
CCDC9	RIN3	CHST14	KRT83	CARHSP1	LSG1	DDR2	SPINT2	TOMM22	MSH2	PDZD4	MMRN2	NAV2	CYP2C9	ZNF592	NSMAF	OSER1	NTRK3	NORAD	MRPL42	COL6A1	SBF1
PRRG3	SPOCK2	SPCS1	FABP3	CLIP2	IFI44L	ZNF76	SARS	LOC101060747///PDPK1	SLC25A33	MMP24	U2AF1	KCNN4	BSG	ANKRD44	NUP85	ARL3	PDE1C	PAPD5	AREG	CALU	TTC4
SRSF11	CD44	ETV5	TSR2	FGD6	ATF5	DPP6	EPHX1	CYP2C9	TIGD3	IGKV3-15	CRKL	LOC101930416///LOC101929792///LOC100996724///PDE4DIP	ADCY4	ESR1	MRPL53///CCDC142	CERS1///GDF1	PLLP	SAYSD1	STAMBPL1	S100A3	CLCN5
CACNG5	CBX6	MGME1	CCR6	RPRD1A	LOC102724788///PRODH	REV1	ELOVL5	BSG	PARP4	ERFL	SLC38A1	S100B	MIR1306///DGCR8	OTUD7B	PEF1	COL16A1	SMKR1	LACTB	SMARCD1	SMUG1	LINC00852
GOT2	ABCF1	LOC100130798	NR4A1	TMOD1	MAFG	NECTIN3	PTN	ADCY4	CNN3	RNF138	PPIE	CWF19L1	MYLK	MAPRE2	VWA3A	PEX13	DHRS9	MIRLET7DHG	DPYSL5	FILIP1	FAM98A
PHF20L1	DCXR	RRNAD1	ITGB3	NRN1	FBL	NINL	ZFYVE26	MIR1306///DGCR8	ZNF384	SELE	LONRF1	LOC100287387	IL27RA	UBE2H	FLII	POLR2J4	SFSWAP	GALNT6	ERVH48-1	RFTN2	BRCA2
ITFG1	DDOST	TSC22D1	AZGP1	ADSS	MYF6	MRPL50	CNTNAP2	MYLK	STING1	IGKJ2	MXD1	PTPN12	GPNMB	FAM3C	LINC00342	SLC38A2	KCNS2	CACUL1	SCAND2P	GPR137B	THAP7
IGLJ3	DUSP4	PAK4	RHOA	DPYSL2	HOXB13	TMEM97	GP5	IL27RA	VPS13C	GET4	IMMT	ARG2	EBF1	ZBTB8A	LINC00523	C1D	WIPF1	USP6NL	FAM220A	ZNF681	ASNA1
TTC39A	ERP29	TACO1	CDC42EP1	CETN2	SKAP2///IGHG1	LRTM2	ITGB4	GPNMB	IFFO2	SLC39A13	NNT	UNG	ZNF217	GFPT1	2002-09-01	FAM83E	LANCL3	FOXN2	PPIH	PDGFRB///PDGFRB	RBM23
SBF1	SLCO2B1	EIF4G3	HRH1	CSGALNACT2	CYP2C8	EXOC8///SPRTN	LMO3	EBF1	KIAA1549L	XRCC4	FAM127B	ANP32E	EFCAB2	HHEX	SART3	KAT2A	PDP1	HM13	CYP4F12	GHRH	GAPVD1
NPIPA5///NPIPB6///NPIPB15///PDXDC2P///NPIPB3///NPIPA1	PPM1B	MADD	WIF1	FILIP1L	GCM1	CDK9	KCNA6	ZNF217	CPS1	SCYL2	TRIOBP	TRIM25	HSPA9	MMGT1	BFAR	ASPM	BMS1P5	TMEM8A	SMIM6	PLXNB1	NUDCD3
VSX1	UQCR11	ZDHHC7	MRPL28	NID2	MIR4680///PDCD4	LRRC59	CCDC69	EFCAB2	FBN1	IGHV3-20	BAG4	BPTF	NUP188	PRKACB	ZBTB1	CASP4	CWC27	STK17B	PTGDR	HEATR1	VIL1
NRIP1	NQO2	ARHGAP32	CABIN1	SORBS2	VPREB3	PPP2R3A	RND3	HSPA9	C16orf87	TCHP	CCDC60	LDLRAD4	PAPPA	EHD1	UFM1	DRC3	CLIC6	MIR21///VMP1	C5AR1	GOLGA8R///GOLGA8O///GOLGA8N	ABL2
ADPRH	NOP14	LEF1	CSTF2T	ANKRD12	DNASE2B	NFIX	PLA2G16	NUP188	TERF2IP	CPTP	TRIM13	PTTG1	TBC1D32	RBM7	FLJ10038	MID2	ITPR1	HNRNPAB	INTS2	CDKL1	TMEM245
GGTLC2	HEXA	SPRYD3	PHOSPHO2-KLHL23///KLHL23	LOC101927266///IFT122	SDHB	TBL2	MSL3	PAPPA	DBNDD1	USP38	AQR	MAPRE2	NAA15	CD96	TP53INP2	GSTA4	LOC100506718///FLRT2	SULF2	TFEB	SELT	XIAP
RLF	NFKB2	EFHD2	CHSY1	CHRNA3	PRODH2	LINC00894	DENND5A	TBC1D32	LOC100130027	PTGS2	FAM50B	LOC100653057///CES1	SIAE	ZNF470	UTP14A	TRMT44	GPLD1	F5	ENO1	ZNF839	TFCP2
PSME4	AKAP13	CUL1	ZNF280A	PCDHGA3	IQCE	NELFCD	LIG1	NAA15	FOXO6	HSPA13	LOC100507506	NLRP1	TTYH3	RHOXF1	FDX1L	POU3F1	HUWE1	ZFYVE16	SUDS3	WDR12	MIS12
XRCC2	EIF3B	NAGPA	CHMP2B	SPAG4	LARGE1	DHRS7	TCOF1	SIAE	ANAPC1	SARDH	THSD4-AS1	NDRG4	ADGRD1	ADM	RNF38	RPARP-AS1	PLPPR4	CERS6	LOC284263	CALB2	GCLM
RAD1	NPM1	RAB2A	UQCRC1	PROS1	FGFR3	PXYLP1	SIAH1	TTYH3	SMTN	SMG6	SDHC	RNF128	IQGAP2	APOA1	DCLK2	GJB3	LOC101930112///SPG7	SCYL2	CFAP57	GUCY2C	ZNF805
EIF3B	HR	ZNF519	RB1CC1	GSTM2	CEMP1///AMDHD2	LINC01100	FBN1	ADGRD1	ISLR	ZBTB48	SF3A2	GPC1	GZF1	SLC39A10	CLPTM1L	SLC25A32	RCL1	BCL6	LOC101060443///C12orf76	CCDC116	FRG1JP
LOC105379655	CCL25	CRBN	FDPS	MME	KIF5A	BCAP29	ZZEF1	IQGAP2	EIF4A3	ABTB1	STXBP4	ARPC5L	ATP8B2	GART	PLPP5	UBE3A	AMMECR1	GFPT1	ITPRIP	ACSL1	KLF7
TNFSF12-TNFSF13///TNFSF12	GPRASP1	C7orf26	PRRC2C	PIR	LOXL2	PRDM2	TERF1	GZF1	CLCN7	SLC25A10	ARHGEF25	SYNE2	GFRA2	AXIN1	STIM2	LOC102725271///NTM	MAX	RPL32P3	HOXA13	ZNF587///ZNF587B///ZNF587	NEU4
CYTH4	C19orf60	ELAC2	TRAC///TRAJ17///TRAV20///TRDV2///YME1L1	ADRB2	HTRA1	SEMA3G	CAPRIN1	ATP8B2	HMMR-AS1	PNKP	MIR1-1HG	FAM53C	RALGAPA2	GLT8D1	POLR1B	RTF1	PCBP4	SORL1	DMRTB1	FBXO17	MICA///MICB
ANKRD36B	DDX58	SHMT2	CDH6	PPP3CB	ZNF266	SUPT6H	SPOP	GFRA2	GTF2H1	MRTFA	KDM4B	EFNA4	PHLDA1	PCNX1	SPARC	CDK17	OGDH	ERCC1	APOA2	OR10A4	ZNF480
CSF2	NLK	PSMB1	TCEAL1	RBPMS	LAPTM4B	SRSF1	MED13L	RALGAPA2	LONRF1	SMYD5	MAP3K11	ATG5	CHST11	NT5DC2	TSTA3	PTGDS	ANKRD20A12P///ANKRD20A8P///ANKRD20A4///ANKRD20A2///ANKRD20A3///ANKRD20A5P///ANKRD20A1	MEGF6	SORBS2	LINC00917	NOS1AP
PREPL	EVL	PARP2	PSMD11	CGB1///LHB	DUSP3	CALU	B3GALT2	PHLDA1	RANBP9	RGS18	SCGB3A2	U2SURP	LOC105376805	PPP1R18	HDLBP	CHKB	COMMD8	METAP2	RARA	ASPHD1	FTX
TMEM243	FBXW4	SLC7A2	KPNA2	FMO4	GH2	CECR5-AS1	KAT2A	CHST11	ESPL1	PTPRS	TRIM68	ASXL1	AFF1	SNHG3///SNORA73A	LOC100130429	RPL31	RASGRF1	KLC1	TMEM163	OR5B21	MIGA1
P4HB	SRRM1	RAN	PTOV1	LOC102725292///DTX2	ANKRD17	PSME4	NUS1P3	LOC105376805	TBCB	TCF25	SPN	AHDC1	FBF1	MINOS1	LOC284242	CACNG4	FOXP2	SH3GLB1	ERVH-6	ERFE///HMGA1	HLA-G
DNAJC28	DDX3Y	EPT1	TRIB2	MARCKSL1	ACOX1	C21orf33	SEC23B	AFF1	ARSB	EML3	NAA60	KRT7	RMND1	IRF5	LYPLA2	MIR3190///MIR3191///BBC3	SNAP23	KANSL1L	METTL18	FBXO45	RAB11A
MZF1	ARMT1	SLC2A4RG	PSMB4	NDUFC1	CABP1	CDKN1C	CTIF	FBF1	C6orf62	DYRK1B	C10orf76	RERGL	NUTF2P4///NUTF2	FAM171A1	PPP1R16A	TBC1D8	ZNF267	CR2	MAPK10	NFE4	POM121C
KIAA0930	HILPDA	ZKSCAN1	PTK2	CD22	VDR	PJA2	GK3P///GK2///GK	RMND1	CPNE3	LOC105370047	GLS2	PCP4	DDX50	PPP2R5E	RALGAPA2	TMED10	HCFC2	SLC9A8	TMEM72	C1QTNF5///MFRP	NUCB1
NACAP1	NOP16	TRPM6	MT1F	TMED5	HFE	CFAP36	SHBG	NUTF2P4///NUTF2	ITPRIPL2	LINC02881	LRIF1	SMYD3	TRMT13	CHST4	GNG2	SUMO1	MAN1A2	TM9SF4	TOMM22	CCDC89	MIR6756///MCAM
TUSC2	MMP11	CCM2	ATXN10	MRE11A	MYH10	ECSCR	NUP210	DDX50	LRRK2	PROCA1	RFX7	NACC2	CCL5	RNF149	RCHY1	MIR4640///DDR1	HLA-DQA1	PPP1R10	C11orf57	VIMP	ARID4B
PDCD11	LGALSL	DBR1	CSRP3	PLPPR3	PPARG	CEBPA	ARHGAP25	TRMT13	SEC31B	RASSF1-AS1	PRMT2	ANKMY1	FAM101B	IDH2	IFI16	CDC123	ACSL4	ZNF791	TFAP2C	ISG20L2	IDE
ABCG1	LOC101060521///POLR3E	UFL1	ABR	RTCA	WNT2B	C1orf61	CELF2	CCL5	COG3	INPPL1	LYSMD3	ARHGAP19	RNF38	AP5M1	CPNE1	ZMYM3	SSH2	EIF3I	DDX46	RBPJL	CUL1
FNDC4	ARMCX6	CPNE1	CREBBP	TCF4	PYCR1	NCOA1	TRIM21	FAM101B	LY6E	LOC100130027	SFXN4	KCTD7///RABGEF1	PIK3R5	COX15	COPS8	AQP1	ZNF91	EPRS	WHSC1L1	OR52R1	LOC102724993///LOC101930075///NPIPA8///NPIPA7///NPIPA5///NPIPA2///NPIPA3///PKD1P1///NPIPA1
PHLDA1	SOCS6	RPS15A	TP53TG1	AHR	TM6SF2	RBM4B	BUD31	RNF38	RBBP6	ECT2	DARS2	CD207	PSME1	LOC101928894	SLC22A23	NR2F1	IGFBP5	OSTM1	EMP2	NIFK	PSME4
USP34	SECISBP2L	PROSC	LOC102724364///LOC100996517///SEC22B	MXRA8	FBXO17	CREB3	CNP	PIK3R5	B3GNT4	SPG7	SPHAR///RAB4A	AGGF1	TRIM31	LINC00113	ATP5G3	MS4A5	CLDN11	STAG3L3	UFSP2	DDR2	TMEM147-AS1
SPRR3	TMF1	ZMAT5	SF3B4	FUT2	APOC1	CYP2U1	MPRIP	PSME1	APLN	POMT2	GOPC	DMTN	DICER1	LINC00662	PTPRJ	CRYBB2P1///CRYBB2	MAST1	PSMB7	LINC00693	ABCA3	SOGA1
SEMA4C	TRRAP	CA2	VAPA	SRP72	CAV2	MTRF1L	EDNRA	TRIM31	SMC1A	ATP11C	TFE3	CTPS1	LOC171391	EPSTI1	CLASP2	SHOX	TACSTD2	LYAR	HTATSF1	PRLR	CMAHP
PEX12	LAMTOR2	KLHDC3	CHURC1-FNTB///FNTB	SMU1	NEBL	CPSF1	CDON	DICER1	PSENEN	LOC101927673	TMEM163	PRPF3	EIF4EBP2	DNM2	TMEM219	HNRNPD	AMPD3	TIMM44	ABCA1	KPNA2	SLC9B2
SAYSD1	TNC	SCAF4	CALCRL	PYGB	INSL3	SNX27	RHOG	LOC171391	LINC01943	FBXO46	LACC1	LPAR2	AUTS2	DAW1	ANGPT2	GZMH	C15orf59	PTP4A1	PRRT2	S100A11	C1orf27
ETV5	STAM2	CCT8	MFN1	H2AFZ	MAPKBP1	BOD1	LOC102724197///LOC100132705///GGT2///GGTLC1///GGTLC2///GGT3P///GGT1	EIF4EBP2	SLC16A4	ACTR3	HNRNPU	SUN2	SERTAD4	RPS6KA2	NBPF20	C12orf4	INPP1	ADPGK	NCK1	PDXP	OXR1
AKAP7	STAC	UCKL1	RASGRP2	SLC47A1	HGS	PCDHB16	VIP	AUTS2	TRERF1	CLEC2B	LOC100507377	CAMK2G	SOAT1	RNA45S5	MAPKAPK3	ATP2B3	PAK1IP1	LOC101060835///LOC100996809///HLA-DRB4///HLA-DRB3///HLA-DRB1///HLA-DQB1	FOXQ1	RDH13	ALDOA
LOC100506718///FLRT2	NAPG	CHRNA10	FCN1	SLC38A6	CHRNA5	ADRM1	DGKQ	SERTAD4	KDM6A	USF2	JARID2	EGFL6	SLC39A8	ZNF702P	CELF2	FUT3	FAM155A	EXT2	GTPBP1	GART	UTP6
RPS16	RACGAP1	PRKX	KMT2B	LCAT	TNP1	UBTF	ATP6V0E1	SOAT1	SAP18	ABI1	METTL13	EHD1	DSCR8	LOC440434	TTC3P1///TTC3	PFN2	ATG14	SKI	PEX11A	F3	DHX36
HKDC1	TTC31	GNAS	PARN	JCHAIN	CLN6	PELI1	RAD50	SLC39A8	STT3A	ZNF408	MRPL45	CKB	VPS37D	CARS2	KLHL41	PAFAH1B1	IL17RA	PSMD3	SNTB2	LARP4	DOCK11
PRPF3	GGT5	RPL23	SNORD35B///RPS11	LANCL2	CYP2B7P///CYP2B6	DCAF7	SRM	DSCR8	USP38	MED25	ATG2A	HHLA3	DSEL	NRM	ORMDL2	TXNL4A	GRIA1	ACP5	NME3	MFSD2A///MFSD2A	SYNJ1
TAPBPL	DDX18	PCED1B	NMNAT2	SIPA1L1	ATAT1	KDM5B	YY1	VPS37D	ANXA2P1	LLGL1	RIOK3	CD1A	MTHFSD	METTL1	CENPO	API5	CDC27	TNRC6C	NOS1	KIF25-AS1	DHX33
SYS1-DBNDD2///SYS1///DBNDD2	MIR7110///PDIA5	PATJ	TAB1	SORD	MUC13	TUG1	ZC3H14	DSEL	ITFG2-AS1	KPNA2	WSB1	OSBPL1A	LOC100507424///ITFG2	KLK4	RGMB	PSMC4	ZFP69B	LAIR1	LOC101929726	PFDN1	MRPS2
KCND3	CD53	CCDC106	CCNB1	DLG4	RREB1	ANTXR2	EPN2-IT1///EPN2	MTHFSD	ARIH2	LINC03009	GIPC1	STAT2	RB1	CCDC47	GTPBP8	GDF11	CEP152	TMX3	LINC01158	KLRC1	CENPJ
HRH3	CTDSP2	NDUFA4	CD1B	NFATC2IP	NCOA3	SCGB3A2	EGF	LOC100507424///ITFG2	LRBA	LOC105373386	TK1	MIR6787///SLC16A3	LTBP3	ZAR1	HAX1	ZC3HAV1	RALYL	ARMC8	NUDT17	NUDCD1	CHKB-CPT1B///CPT1B
ATF3	C8orf4	TMED3	MDC1	ALDH3B1	MC3R	SECISBP2	TSN	RB1	TRIM6-TRIM34	RAVER1	NAMPT	IL12RB2	LOC100507311	USP48	CCDC116	PPM1B	CYB5R2	BACE2	AIMP1	ANKRD34B	ZNF777
RELA	STK3	GPR68	RAD54L2	PCBP3	HOXB6	CHD4	YME1L1	LTBP3	DGKA	PDZD7	TXLNG	USP21	ENPEP	PSME3	ALG11///UTP14A///UTP14C	KLK13	LZTFL1	GOLGA2	KLHL18	HP1BP3	PTPRA
GUCA1B	NCOA3	PRR5L	RRAS	MIR7113///MIR4691///NDUFS8	LINC00483	SAP30	EDN2	LOC100507311	MX2	EOLA1-DT	SDE2	APOD	ADAMTS9-AS1	MAP4	ZNF213	MINOS1-NBL1///NBL1	XPO1	WBSCR22	ATAD3B///ATAD3A	VTN	VPS16
DGUOK	PPARG	CHMP1A	DRC3	PHIP	LINC00094	IFI44	GPX7	ENPEP	G6PD	LOC105376963	BIN2	BRAP	ITPR1	B9D1	AKAP13	CUL1	SORCS1	SAE1	HIST1H2BK	OBSL1	PGP
SETX	PBXIP1	EMD	TAGLN3	GNAI2	ZNF257	ERCC6L	XCL2///XCL1	ADAMTS9-AS1	TRK-CTT3-1	LOC105370974	GNPDA2	ABCG4	ZBTB38	CTSS	PRKAR2B	NEURL1	FKBP3	AKAP8	UGDH	SNORD115-3	TMEM60
LINC00963	PLS1	BRAT1	UTRN	COMMD4	DPP4	ZNF488	RHOBTB1	ITPR1	EPB41	PPL	EYA3	LAMB4	EFCAB13	TLR6	MBNL2	PHTF1	DENR	PTPN18	ERICH1	ZMAT4	RFFL
FBRS	AKR1C1	GALR2	HSF1	HS1BP3	PRO1596	BNIP3L	SNORA52///RPLP2	ZBTB38	HEG1	C1QTNF12	MORF4L2-AS1	RNF43	C1QA	MPC1	TMEM5	MRPS15	MLLT3	DENND4B	ZNF318	SERTAD1	CEP68
PRDX2	CEMIP	CCDC53	RHOBTB1	CPEB3	TRPV5	CCDC88B	TNFSF10	EFCAB13	NT5DC4	METTL25B	DCAF13	KIAA1033	WASF2	FXYD3	SNX27	DSCAM	NBR1	LOC101928623///LOC401320	HKR1	SEC62	AKIP1
CD300A	VAMP8	METTL3	BEX4	URM1	OR7C2	ASB6	SLC30A1	C1QA	HIRIP3	RBM10	CDK18	SNX10	IL2RG	KIAA0391///PSMA6	BAG6	NPIPA5///NPIPB6///NPIPB15///PDXDC2P///NPIPB3///NPIPA1	UQCRB	RPRD1B	PARP2	ERCC6L	UBL7-AS1
GTPBP4	NLGN1	SNRPN	HIST2H2AA4///HIST2H2AA3	TCTN1	GLYAT	LZTR1	RBM4B	WASF2	MID1IP1	SAMD11	NSG1	KIAA1551	SRCAP	PTEN	GATA4	CAMK2B	ADSSL1	MAP3K1	LOC101927552	F2RL1	GIPC1
MYH13	STXBP1	SDHAP1	MAP3K8	SRRM2	IRX4	C12orf60	CLUH	IL2RG	SMAD3	RIT1	PPIG	DPAGT1	PARVA	CCNE1	NPM3	PBK	ATP6V1D	ADAM10	CEACAM7	LINC00889	UBE3B
FAM27B///FAM27C///FAM182B///FAM182A	LGI2	MTMR11	PLXNB2	SNED1	CHST3	SDCCAG3	FABP2	SRCAP	H3C12	SAFB2	PHAX	NUSAP1	UPF3A	PPOX	SLC18B1	EED	MIR6132///ST7-OT3///ST7	MMP8	HSPA13	HHATL	DCAKD
TRAC	P2RY13	VPS51	GPR18	HOXB2	GUCA2B	LOC101928877///SLC25A4	ATM	PARVA	SPECC1L	ERBB2	HAUS6	GMFB	CLK4	DBP	WDR92	KRT6A	KLK6	PTPN9	CHRM3	CLN5	RRP1B
TREML2	CEP135	ARRDC2	SLC30A4	NAV3	TMEM92-AS1	KIF13A	SMPD2	UPF3A	KAT2B	ANKRD23	WTH3DI///RAB6A	ISYNA1	HIST2H2AA4///HIST2H2AA3	ANKH	TBCA	SMAD3	COL4A3BP	B3GALNT2	ATP13A2	PSMD4	KLRA1P
ZNF671	CFLAR	KLF11	RANGAP1	ENOX2	HLA-DRB6	ICMT	SECTM1	CLK4	ETF1	GSKIP	TIGD7	FAXDC2	PTPRG	CD1D	ZBTB9	PEX7	ZDHHC20	STX16	ANPEP	WAPL	SYS1
STX3	CDC5L	2006-03-01	SNN	PRM2	TBC1D9	ZBTB20	IKBKE	HIST2H2AA4///HIST2H2AA3	PRDM8	TSC22D4	FCER2	TMCO1	SDK1	MEAF6	XPO4	OR3A2	ASXL1	TARDBP	KCNN1	CTAGE7P	ITSN2
MCUR1	TPST2	DFFA	HSPA4	ENDOU	GPR143	POLR2J2	CCNI	PTPRG	LOC107985403	CTNNA1-AS1	LTBP2	MED12	MEX3A	WDR1	NKTR	ANKRD12	WBP4	TMCO1	MS4A3	EOMES	PRKCD
CLCF1	AXL	ANKRA2	BASP1	CDK2AP2	RBM8A	TSHZ1	SART1	SDK1	KIAA0825	LOC101060179	GMEB1	PRPSAP1	WIPF1	FXN	STUB1	PMCH	PTPRT	RPA4	SLC6A1	LOC440896	POLDIP3
UGT2B4	C1QB	DDX5	LINC01278	UNC5B	BMP2	DPH2	HTR1E	MEX3A	AXL	TBC1D25	ERF	FA2H	TVP23A	TBC1D30	APRT	GBP2	TMEM139	SLC25A30	HTR3A	YIPF1	RAD18
ARL3	BHLHE40	SRP68	GPR1	FADS3	NCOR2	DAZAP2	LOC102724652///CRYAA	WIPF1	RBAK	SCGB2B2	LOC100129098	NUPR1	COL2A1	LAT2	CCDC153	PI4KAP1///PI4KAP2///PI4KA	BICDL1	RNF24	IFT80	SCGB1A1	IGFBP3
DGCR2	RPS6KA1	TLR2	ZNF259P1	WNT2B	BIRC5	DEF6	TLR1	TVP23A	ADCY4	LOC105377139	CAMK4	CHL1	ARHGAP27	ASXL1	PJA2	UPK2	TMX2-CTNND1///CTNND1	MAN2A1	NEURL3	OR2B11	CHADL
NPRL2	BCOR	FOXO3B	PPIF	SHOX2	ELL3	PLA2G5	ARAF	COL2A1	CHMP4B	SELENOT	UBE2D2	CADM1	HES4	GMNN	HES1	ARMT1	GOLGB1	RNF146	SSX3	SLC1A1	GORASP2
GIMAP6	CD79A	KRTAP21-1	SAP18	DALRD3	TMEM97	PNISR	LOX	ARHGAP27	LOC105379506	LONP1	PPM1A	AHSA2	GNB4	NAPA	ACOT4	PHB2	ZFP1	SP3	POTEM	APLP2	WDFY3
IL13	GINS1	PYROXD2	CARS	C20orf27	TAF9B	C3AR1	FYN	HES4	DYRK3	TEKTIP1	TBC1D5	BCAS3	PAWR	NAV1	SART1	MIS18A	PAPD5	RSF1	C18orf15	NTRK1///NTRK1	DNAH1
GGA3	YPEL5	PMM2	IRX5	AZI2	KRT15	TMEM187	WASF2	GNB4	HEXIM2	FHOD1	SETD3	EML2	LY6E	NOCT	PPP1R1A	OPA3	PLEKHA5	RFX1	CAPN15	ZFP90	UPF1
FAM63B	MLEC	ARHGEF19	CDKN2D	VPS13D	TYMS	SPPL3	MOGS	PAWR	POLA1	LOC107985535	NFX1	TTC28	RAX2	KIF22	FAM46A	SNORD68///RPL13	NBPF26///NBPF10///NBPF9///NBPF14	TRIM4	GRIK1	TMEM17	ZNF688
SNORD38B///SNORD55///RPS8	DLC1	TP53INP1	POLE	FNDC3A	CLN5	LARP4	GALR3	LY6E	CLOCK	ARHGEF17	LCP2	ADD1	FAHD1	LINC00623///LINC00869	MGST1	TBXA2R	PCBP2	MYDGF	ZNF548	FAM150B	ACP2
CD47	PDE1C	RNASEH2A	NEK9	KIAA0319L	NPHP4	TBCB	LOC101927705///P4HA2	RAX2	TDRD7	RANBP3	HBS1L	TAP1	ARL10	USP27X-AS1	CD53	GPKOW	VEGFA	SEC11A	CRISPLD1	SPRED1	PCGF3
RNF187	AURKA	PFAS	CCDC9	TSPAN5	POU4F1	ABLIM1	EFS	FAHD1	ADIRF	ERICH1	ARF3	IGBP1	CD6	HMBS	PSME4	ITGA2B	CADM3	SYK	PARP16	RGL4	RBM33
UBE2B	SPATA2	SDF4	CEBPB	EPAS1	IPO7	EBF3	CREM	ARL10	FLOT2	GPSM1	OGT	COQ7	CDKAL1	ZNF426	CHD2	CREB3	NYAP1	CREBRF	TSEN15	MXD3	PSMD3
PSIP1	SLAMF7	PPP6R3	SPATA2L	SMAD5-AS1	HS1BP3	ORMDL3	CLTB	CD6	FBXO32	IGKV3D-15	CCDC96	CAPRIN2	GNPTAB	SLC9A7	CCIN	TIPARP	CLOCK	SPNS3	KRT10	MESP1	RPRD2
ADAMTS1	HNRNPA1P10///HNRNPA1	NANS	MAPK8IP3	SLC19A3	UBXN1	TLN1	GAS2L1	CDKAL1	CRYL1	ECHDC2	LY6E	ZBTB22	C1QB	DIAPH2	FOSL2	TMEM134	SNX25	ZNF614	CNTN1	ABHD17A	SLIRP
TSN	EFEMP2	ARPC3	LIG4	ALG13	SLC7A5	ADD3	SRGAP3	GNPTAB	AP5Z1	CXCL8	PAN2	PCYT1B	BTN2A2	LOC102724951///LOC389831	TSNAX-DISC1///DISC1	SUZ12	IFT80	DAD1	LINC00643	P2RX5-TAX1BP3///TAX1BP3	ZNF106
CAAP1	SARS	RPL9	2003-03-01	ZNF267	SLC28A1	TSEN34	SF1	C1QB	FHAD1-AS1	ZNF7	RGS19	FGFBP1	FAM63A	FRAT1	QSER1	HHAT	PRICKLE2	DBR1	CA12	TACC2	CD40
IGFALS	RPL23AP7///CENPBD1P1	PRMT6	NFAT5	AUTS2	LRRC3	LCN8	KLF1	BTN2A2	H3P4	TRK-CTT2-2	HEATR1	ECI2	PITX2	FCHO1	PPP1R11	CCNE2	TJP1	HSD17B10	PPIAL4C///PPIAL4A///PPIAL4G	DNAJC15	ELMO2
ZNF79	CCDC93	LSM2	POLR2E	GFPT2	GADD45GIP1	ZNF384	COBL	FAM63A	PROX1	ZNF764	NLRX1	FAM149B1	CD244	TPX2	INPP4A	APIP	BAIAP2	NME6	KRTAP5-AS1	TEKT5	CEBPA
CXXC4	ST3GAL6	DCN	UROS	TMEM92-AS1	MTM1	ATPAF1	CLN3	PITX2	PODXL	STK11IP	LOC284933	HIRIP3	ARHGAP29	FAM174A	DNPH1	CDC45	KCNJ3	AGFG2	ZFP1	CCDC59	TSR1
IGHM///IGHG1	UQCRQ	URM1	SLPI	ABHD14A///ACY1	IL17B	TM9SF2	IFI35	CD244	ZNF785	LINC02604	SRGAP2	ZBTB40	SRSF4	PLEKHM1	UBL5	A4GALT	IFT74	FLJ10038	SH3RF2	FAXC	PSMB5
RPL32	IGFBP6	AP1B1	HMGN3	C16orf62	ZNHIT3	2011-09-01	ITGB7	ARHGAP29	STAMBPL1	CACFD1	KIF1B	HLA-E	GNAL	LSM11	EXOSC1	ITCH	PAIP1	CRK	CDKL1	PDCD7	ZNF776
PDCD1LG2	C6orf120	ZNF747	YTHDF3	CD46	DOK3	MAGI2-AS3	LRBA	SRSF4	MANEA	DGCR8	CHRNB4	ZNF211	NFE2L3	KCNK6	HTRA2	NXPE4	DPP10	GPD2	EHD2	CCT5	SCAPER
YWHAQ	GPR107	FTSJ1	CNTN5	SYNGR4	PIK3CB	HSD3B7	C5orf15	GNAL	AGAP11	DNAJC10	HNRNPUL2-BSCL2///HNRNPUL2	DCAF1	ODF2	DYNLRB1	JAML	PDE4D	TBC1D24	TAOK1	BPIFA4P	SKIL	JAZF1
ADCY6	TIGAR	MYL12B	PDCD10	DENND5A	PDX1	FIZ1	ABHD2	NFE2L3	TRMT61A	MYO15A	PLPPR2	DUSP14	THBS4	SRPRB	GTF2E1	COPS8	TP73-AS1	TRDMT1	BIN1	HFE	SNX1
EBAG9	DOCK9	KLF12	PRMT2	FLNC	MLIP	MYOZ2	MYOG	ODF2	TNFSF13B	LOC105371344	SNRNP27	SULT1A1	STAG3L3	TST	SIDT1	WNT7B	H6PD	KMT2C	GARNL3	HES3	EIF3H
SHC1	MEST	DDX55	RCBTB2	C16orf45	CALCB	TMEM198B	PLN	THBS4	PTTG1	SAMD9	CLINT1	RAB27B	ZFP36L2	ENAH	MCMDC2	IL6ST	ATRNL1	MSI2	SCNN1D	C9orf72	EPG5
ALCAM	PARP4	SEC22B	TRO	RABEPK	PLA2G15	ARHGEF1	NFE2L1	STAG3L3	H3C7	RAB27A	SPIN3	PTENP1///PTEN	CTSB	BCAP29	N6AMT1	COA4	WDR86	RPL36A-HNRNPH2///HNRNPH2	CLDN11	AIPL1	ZNF354B
ZNF611	S100A8	STMN1	DNAJC11	EXTL2	CFAP20	B2M	GBP1	ZFP36L2	MEG9	UPF1	ARRDC1	FOXC1	EXOC5	SUCLA2	C12orf10	TGFBR2	ASH1L	ERO1B	N4BP2	GFI1	SIN3A
PSMD3	PCK1	SHQ1	EDN3	ARHGEF12	SGCE	FERMT1	KIFC3	CTSB	LOC105376707	AGFG2	FEM1B	MCTS1	CRNDE	ATP6V1G2-DDX39B///SNORD84///DDX39B	CHST14	NR0B1	NPAT	TRIP11	LOC100499194	TRPM5	UBXN4
HOXB13	EIF1AX	TMEM256	SLC35D2	CALML3	LOC101927051	MAP3K7	RAF1	EXOC5	H2BC5	CHI3L2	FAM45A///FAM45BP	MIR1306///DGCR8	TLL1	CANX	TTC9C	EXOG	ABRACL	ERF	LILRA2	LIPG	C20orf166-AS1
ALMS1	PASK	MOB4	ADH5	NSL1	MIR4656///AP5Z1	ZNF275	TBP	CRNDE	ITGB8	VAMP2	RAB1B	TENM1	LOC100996693///SPEG	EPB41L4A	INTS5	SMG9	CRKL	EPB41	TGFB3	ZNF74	RBM22
XRCC4	UQCR10	FAM84B	HNRNPUL1	ATP1A2	HGSNAT	PLAC9	CXCL6	TLL1	DNHD1	LZTS3	POLK	ETV5	THUMPD2	ELOVL5	MTERF3	S1PR4	ATP6V0A2	MRPL12	LOC101928881	WDR24	B4GALT7
KLHDC2	CDC37L1	HELZ	HLX	IDH1	STK11	FAN1	MOXD1	LOC100996693///SPEG	AKAP11	KDM6B	WIPF1	DAAM2	IFNLR1	OAS3	LYPD3	DESI1	RAP2A	RFX5	GJB1	RAPGEF2	ATAD3B
MEPE	MS4A1	NCSTN	XPC	RAPGEF2	FNDC8	KCNH3	TRIM27	THUMPD2	SCAMP5	DNAJC4	DGCR9	NFE2L1	GOLGA2	CYB561	TFB1M	RPS17	G2E3	ANKRD13C	CCDC6	RNF126	NAP1L4
HADHB	PHF3	CDKAL1	GTF2IP4///GTF2IP1///GTF2I	PPP1CB	URGCP	FAM49B	BCL2L2-PABPN1///PABPN1	IFNLR1	OAZ1	AKAP10	DNAJC12	IFRD2	IDO1	ARSK	YTHDF3	MRPS18B	SLC26A4-AS1	USP51	ATP5G2	C5orf45	POLRMT
LINC01565	ZFYVE26	NCR3	PSKH1	RAD52	SGPP1	TMEM203	SNTB2	GOLGA2	ZCCHC8	SPCS3	IRF5	ZNF500	PLGLB1///PLGLB2	BICDL1	WDR61	DDX39A	DSEL	GTF2A2	ATP2A3	NDUFS4	MYO15B
ERF	C11orf24	CASP8	PTGS2	POPDC2///COX17	ZSCAN18	WDR33	PRKCE	IDO1	WBP2	SP3	KBTBD7	NUDT6	SCAMP1	ZNF345	RSBN1	GAD1	DHX9	NUMA1	FAM213A	TEKT1	LINC01554
SEL1L	EVI2A	RPL38	GTF3C1	SNORD45C///SNORD45A///SNORD45B///RABGGTB	PCM1	ABAT	ACTN4	PLGLB1///PLGLB2	LIMS4	VAV2	CLPTM1	DYNLL1	MPPE1	TRIM33	PLA2G15	KCNJ5	TCP11L2	HYLS1	CCM2L	NXNL1	KIF13B
POLG	MFNG	ERCC2	MET	PWP1	PLPP3	FAM225B///FAM225A	PDE6D	SCAMP1	AGMAT	TEPSIN	ALG13	CTBP2	LOH12CR2	TRIM45	UQCR10	TAPBP	GABRG1	NUDT3	CEP76	SEMG2	C9orf16
MIR5047///MIR3064///DDX5	HIBCH	TCF4	GH2	MBTD1	MIR6824///SLC26A6	DHRSX///ZBED1	IL7R	MPPE1	SLAIN2	DXO	ZNF576	ARF4	MIR6845///NRBP2	PLIN5	GNL1	CACNA1G	MAL	IRF2BP2	SRP72	F7	USP12
ARNTL2	RNASE4	CD58	CDK18	PEX6	SRSF10	POLE4	STK38	LOH12CR2	PTGDR2	ZSCAN1	ALOX12	CLPX	CARMN///MIR145	MBNL3	RPS23	TRAPPC6A	ZWILCH	UBXN1	LINC01153	BRWD1-IT2	BDKRB1
EIF4E2	PSEN1	ITCH-IT1	PDCD11	KCNB2	MECOM	GATAD2B	NAP1L1	MIR6845///NRBP2	FAN1	MIR181A1HG	VPS50	TMEM97	RHEB	NDUFB6	PIAS1	OTUD4	DCTN5	RBM4B	LOC102546299	BAAT	C18orf25
NEK4	SYNCRIP	GDE1	MED20	MMD	CAND1	CCDC149	SMURF2	CARMN///MIR145	TBC1D22B	MED15	BIN3-IT1	HOXA10	GALC	RNASE4	WDR73	CCSER2	RBP7	MSL2	AR	CDH6	GEMIN8
ZNF787	INPP4A	TMEM38B	HOXA2	WRAP73	ZXDB	TET3	SAA1	RHEB	ARHGAP21	MRPS26	CCR7	PTPRC	NKG7	SGPL1	TRIM44	FOXN1	KCTD10	RCN2	PARD6G	HDAC3	RFNG
SLC24A3	MAN1A2	LOC101929261	ADNP2	CUL7	PSMC2	FKTN	CUL4A	GALC	TRL-CAG2-1	MIR497HG	SPANXA2-OT1	EFHC1	LOC100506123///LOC100506076	BVES	BEST3	TESMIN	CAB39L	C11orf58	SLC28A3	SLC6A2	DDX42
KDM6B	SH3BGRL3	MCM3AP	CPM	SH3BGRL	SLC35E1	SNTB2	VAC14	NKG7	ZNF724	TMEM120B	BID	HSPA4L	NCS1	CDC7	KDM7A	TRAF3IP2	CLIP3	PGD	FAAP20	LINC00955	BRSK1
SCAF4	THSD7A	TUBB8	MAP3K4	FLT3LG	NAGA	SLAIN1	SMC2	LOC100506123///LOC100506076	TRT-CGT2-1	LOC105372427	GZMB	CHEK1	SACS	MTURN	MLC1	FBXO28	ASXL3	SEL1L3	PTENP1	LGALS1	PDE8A
TMEM50A	ATP5C1	OS9	CCDC106	ACIN1	RCAN2	GPATCH3	BUB1B	NCS1	SMCHD1	MIRLET7I	ECI2	DHRS7B	GUF1	KDM5A	GATAD2B	U2SURP	ZDBF2	RIPK1	RPA3	SIGLEC7	FKBP15
GZMM	FAT1	ACSL5	SETX	TTC13	FGF2	STX17	PLCB2	SACS	CTPS2	COX1	TRABD	VPS11	COMT	TMEM121	TSHR	CRYBA2	MPZL1	TMEM2	DST	CCDC43	AP3B1
EVL	DDX27	PAN2	RAB30	CLIC2	PRDM16	GPR108	TRAF1	GUF1	GPR89B	AFAP1-AS1	MIR24-2///MIR23A///LOC284454	KPNA4	TNKS1BP1	HSP90B1	OR2M4	MPP5	C2orf69	SEC61G	LOC105369595	PYHIN1	LINC00869
XIST	DNAJB4	PNMA1	SPAG1	LOC101928269///LOC100506403///RUNX1	YBX2	NDST1	MITF	COMT	DNAJC10	DAPP1	ZNF436	NAB1	DNAJC14	ORC2	TPSAB1	PSMA4	GNPTAB	EIF5B	SNX19	DNAI2	DIS3
YME1L1	LGALS3BP	DCAKD	LRRC41	CCSER2	RAB11B	PNRC2	GMFG	TNKS1BP1	SGO1-AS1	CLCN2	PGGT1B	SLC2A4RG	MROH8	ZNF451	TOR1A	NDUFB6	KPNA1	CCNJ	LIFR	MIR664B///SNORA36A///DKC1	NMT1
SIRT5	JMJD6	MSANTD2	ZNF629	FAM189A1	NSUN5P2///NSUN5P1	MCRIP1	STAC	DNAJC14	RMI1	MCCD1	ADORA2B	MTHFD2L	ABHD12	ZNF614	MED26	SLC28A1	CYP2J2	SUMF2	RBM12B	COMMD9	GPM6B
DUS1L	MMP3	ADGRG1	POLR2K	WNT5B	E2F4	DUSP14	CD74	MROH8	PNPO	POLR3H	PCIF1	SMARCA5	RPN1	KBTBD8	SEC11C	MICA	CAMSAP2	ASCC1	SPOCK3	MPO	ADCK2
BIN1	ROGDI	TMEM203	HMCES	LRRC37BP1	GLTP	UPF3A	DNAJB5	ABHD12	NLN	ZSWIM8	CD69	KIDINS220	OAS3	HIVEP1	IPO11-LRRC70///IPO11	LRRC42	DLGAP4	LARP4	RTP5	LRRFIP1	HSBP1
ARHGEF18	ATP6V0B	FADS1	LIF	NYNRIN	F5	LOC148413	SUPT6H	RPN1	TAF10	IGHG1	PRUNE1	RBPJ	CKAP2///IGLC1	SCAF4	CREBZF	EPS8L3	LRIG2	IMPDH1	HOXC-AS3	HMGN2P46	GGA1
TLDC1	CYP26B1	ZBTB34	CDK10	FAM131A	SETSIP///SET	CPN1	DBP	OAS3	PIGN	MAEA	GTF2H2C///GTF2H2B///GTF2H2	HOXB6	C5orf24	ACTR5	ZC3H7A	IL17RB	SRSF1	NECAP2	DNTT	LOXL4	ETFDH
TBCCD1	TAGLN2	DNAJA1	KDM6A	KAZN	DNMT1	MBNL1	PDE3B	CKAP2///IGLC1	KMT2A	RFK	LOC101928424	HSP90B1	TUBD1	EEF1D	ASAP1-IT1	PROX1	SDE2	PATZ1	ZC3H6	UBLCP1	DSN1
MYOF	DFFB	NSUN7	ARF3	FDX1	CALU	NNT-AS1///NNT	SNORA21///RPL23P8///RPL23	C5orf24	ZRANB2	MIR4635	LILRB5	TMEM135///DNAJB6	TMEM245	LOC101930243///LOC101929865	KCTD6	STOML2	DICER1-AS1	CCNF	CXorf57	PHPT1	FNBP4
MTIF2	PLN	CES2	PMCH	KIFC1	ZBTB44	MRPS25	TLX1	TUBD1	RIOK3	NUDT18	BCHE	BCL6	AR	LCK	CPD	HPS1	SYNGR2	TIMM50	IQCK	ZNF470	RXRB
ANP32A	SMC5	NELL2	LOC101930531///LOC101930278///FRG1CP///FRG1JP///FRG1	VCL	KLHL24	SAMSN1	LTC4S	TMEM245	RRP9	CCL18	ZNF234	EHD4	PRDM5	SAP18	USP53	USP14	SGO2	TAS2R45///TAS2R43	LOC100996843///KCNJ18///KCNJ12	KRT23	GLTSCR1L
CYFIP2	DCN	ZNF502	HERC2P2	MYL9	CSN3	DEDD	TAF4	AR	PHLDB2	SLC22A18	H1FX	ANP32B	IL6ST	RFC3	AP4S1	REST	KLHL8	CBLL1	SH2D1A	ENHO	PRR11
B4GALT2	SOX17	HCST	SMARCD2	CCDC57	LGR5	PARVB	AFP	PRDM5	ADGRE5	PKD1P6-NPIPP1	LINC00662	CLN5	CD44	FAM69A	CPEB2	AGT	GCLM	EEF1D	LTBR	ZNF423	FAM76A
DICER1	RTN4	WDR18	TRIM14	SDHC	EGFR	ALG6	SLC28A1	IL6ST	ZC3H12A	CIZ1	EFCAB14	ANKRD36	EI24	SYK	SHMT2	TELO2	PACSIN1	SRGN	GP2	ASNS	RRAGA
CLASRP	AIMP1	OR6C6	AGPAT1	SLC3A2	ATP10B	ZNF552	BCRP3	CD44	SEMA4F	ABR-AS1	NR0B1	ZMYND11	NFATC2IP	RALGAPA1///RALGAPA1P1	GTF2F1	SIRT4	PPIL2	ATXN7L3B	RBM33	DRAXIN	LUC7L
PHF11	AIM2	TAF6L	TOM1	LOC100288570	YTHDC1	BORCS7	NCAM2	EI24	NAGA	ABCA3	SH3BGRL	SFN	DSC2	MCM4	LOC100507258///CA13	FSBP///RAD54B	2002-09-01	LCP1	NUP35	SYT1	PHF1
RARRES3	IMPDH2	ZBTB25	RAB27B	RECQL	CHRNA4	MCU	SLC7A6	NFATC2IP	ALG10	LTO1	OCIAD1	SDR39U1	PBX1	AMFR	VCPKMT	GPR135	KLF12	ELF2	PPIL2	ADPGK	CIZ1
DIP2A	ARMC8	SMARCD3	RELB	ASCL3	P3H4	MRPS5	MBD3	DSC2	CPLANE1	DNAJC3	RNF31	TMEM70	KLHL6	MXD1	FAM120B	GRK6	HIVEP2	RIF1	LOC284080	KCNA5	OS9
MRPL40	NDUFB2	HGS	NDUFB1	CLIC5	ZNF750	FAM234A	DSC2	PBX1	ETFB	XRN2	ARPP21	COPS2	GABPB1-AS1	FRG1HP	C2orf74///KIAA1841	ARID3B	FNTB	CTAGE8///CTAGE4///CTAGE9///CTAGE15	PGLS	AR	SLX1B-SULT1A4///SLX1A-SULT1A3///SULT1A4///SULT1A3
CFB	LDB3	NDRG2	BCL2L11	VSNL1	SAMD4A	TEX9	TUBB2A	KLHL6	SDCBP	CDC42EP1	STK38L	BAHD1	MEF2B///BORCS8///BORCS8-MEF2B	NME3	UMPS	WNT8B	PRKCQ	YTHDC2	ANKRD16	NYX	IRF9
SEC22B	DUS4L	C10orf35	CIZ1	PLEC	MAPK14	SERPINE2	CRYBB1	GABPB1-AS1	KDELR2	MFAP3	DHRS7B	PPME1	TSTD2///TMOD1	TAF9B	ARL4C	ACSM1	DBT	SNORD35B///RPS11	SPG21	C2orf27B///C2orf27A	C5orf56
ASMTL-AS1	ATP6AP2	SLC26A11	CEP170B	WHSC1	ATG2A	SYTL1	PMP22	MEF2B///BORCS8///BORCS8-MEF2B	CEP89	ZNF687	KIF22	SRP19	ST7-AS2	DCAF10	ASCL2	PRUNE1	ARL14EP	TSC22D2	SLC10A7	FAM21A///FAM21C	SUPT16H
MGC40069///TRAC///TRAJ17///TRAV20///TRDV2///YME1L1	GCDH	CCL25	CYP27B1	GPER1	ZBED2	PTGES3L-AARSD1///PTGES3L///AARSD1	GPR18	TSTD2///TMOD1	PPM1B	P2RX2	MIR6883///PER1	EXOSC10	CCDC88A	ABHD6	MEIS3P1	MORF4L1	GCC2	SPTBN1	ASF1A	MMRN2	ZNF672
THADA	GLT8D2	THBD	B4GALT1	ST6GALNAC4	KIAA0101	HMG20B	ATP6AP2	ST7-AS2	KDELR1	SARAF	FGFR2	OSR2	DBP	CLCN5	ANKRD36B	AFF2	FAM160B1	CD6	ZNF542P	SYNGR2	TMED8
TMEM126B	CCL3L3///CCL3L1///CCL3	COL17A1	SLC2A5	PNP	RHEB	KIAA1683	TIPARP	CCDC88A	TRAIP	ZNF574	SNRNP70	NDNF	LOC100130232	KIF4A	USP36	EIF3D	ASPHD2	TMEM41B	ORC5	CST13P	ITFG2
RNF208	CD19	LGMN	RNF2	ABHD14A-ACY1///ACY1	PSG6	IFT80	NMB	DBP	RNF26	CCR10	ZC3H10	RBBP6	GPATCH2	LOC105370943	DPP7	LECT2	ABHD18	PAPOLG	INTS7	C5orf56	CLCN6
RPP30	VAV3	CHMP1B	PNP	TFCP2L1	VCAN	STAG2	KLRC2///KLRC1	LOC100130232	MSH6	INO80B	EP300	DVL3	SLFN5	SMC5-AS1	FRY	SRBD1	TMEM150C	UBE3A	LOC100506999	MRVI1	CPEB4
RSU1	FAM102A	MKL1	TCP10	MNS1	SKIV2L2	RMDN1	SERPINI1	GPATCH2	CHEK1	ODF3	PPIP5K1	COX4I1	PRPF40A	GNRH1	SESTD1	PARD6A	ARNTL2	TFPT	GPR18	BTF3L4	RAD17
RABEP2	COL6A1	TAZ	SPG11	LOC101930075///NPIPA8///NPIPA7///NPIPA5///NPIPA2///NPIPA3///PKD1P1///NPIPA1	RBBP9	ADGRL2	P2RX7	SLFN5	ATF6	CCL3	PDCD6	FCMR	KCNK9	OAF	MINOS1	PPP1R2	JMY	ZCCHC24	MVK	CYSLTR1	IL23A///TRBV19
RASA1	SIGIRR	WIPI2	ADK	TLE1	CDK18	ZNF818P	PKMYT1	PRPF40A	MYO1C	PHTF1	PRELID3B	MIR3658///UCK2	KCNK1	SMIM4	MTG1	THEM6	SHISA9	FANCF	CLASP1	OR9A4	FXYD6-FXYD2///FXYD2
AQP6	BDKRB2	COMMD7	TEP1	MGMT	MID1	ADAMTS5	MYH6	KCNK9	BUD13	UPK3B	C6orf132	RALB	LOC100996579	TRIM6-TRIM34///TRIM34	CCDC88C	BAK1	MGP	HNRNPUL1	LOC101928658	TIGIT	F11R
MTMR3	FZD1	SPTBN1	XRCC2	ADK	LOC101926913	PTDSS2	S1PR2	KCNK1	CENPK	PCNX3	SDCCAG8	LIMS4///LIMS1	STAT2	PPP2CB	ZFP64	FAT1	GPR22	ARF5	IQCH	HEXA	ASH1L
TNFRSF17	PPP1R16B	RRP8	COPS8	OSTM1	TXNRD3NB///TXNRD3	LOC100419583	FNBP1	LOC100996579	ZNF280C	CHAF1A	FKBP8	ESR1	LINC01355	MIR612///NEAT1	NBPF26///NBPF10///NBPF14	LOC101927086	SRGAP3	DDX24	MCPH1-AS1///MCPH1	RANBP3	ZC3H18
EDA	ANKHD1-EIF4EBP3///ANKHD1///EIF4EBP3	ATF3	SLC25A17	BGN	TACC2	FAM208B	PPP1R26	STAT2	UBE2C	PLPPR2	KIAA0907	GPC4	DHDH	PHTF1	OCIAD1	CPS1	FBXO9	CREBL2	SLC38A1	CDKL4	POU6F1
YBX3	FCGR2A	PEX10	MAP3K3	ZCCHC24	MAT1A	USO1	SSPN	LINC01355	C11orf87	EEFSEC	SMC4	BIRC5	DUSP14	ABRACL	FAM50A	ZNF143	EML2	ZBTB3	SRSF1	2003-03-01	ITGAL
ANKRD49	RRAS2	CDKN2AIP	GNAT2	MMP16	PAX6	DOK2	EEF1D	DHDH	SLC9A3R1-AS1	OSBPL5	EFL1	PRKCH	ADAMTS12	ANGPT2	HSPA12B	NCR2	PDS5B	TMEM50B	ARL3	TOR3A	RABL3
CDADC1	HLA-DQB1	LTBP4	CYP27A1	RHOBTB1	NPIPB15	DNAJC30	ACADS	DUSP14	TRMT6	AMN	HPSE2	PBXIP1	IGLJ3///IGLV1-44///CKAP2///IGLV@///IGLC1	MAD2L1	CHST10	SOCS3	EIF2AK4	RSBN1L	FGFRL1	FUT5	TIGD2
IER2	ATP6V0A2	TNFRSF25	HP	SPEN	NSFL1C	MS4A7	THRA	ADAMTS12	ZNF217	NSUN5	C11orf16	ZNF329	SYNCRIP	HIST1H2AK	NEO1	RPL7	SLC9A7	INPP1	CAPZA1	MTERF1///MTERF1	CSTF3
AP1S2	LPP	EVI5L	APOBEC3C	MRPL11	C20orf27	RBM8A	PPT2-EGFL8///EGFL8///PPT2	IGLJ3///IGLV1-44///CKAP2///IGLV@///IGLC1	OIP5	IGHM	HMG20B	SMC4	RBM6	NDST2	NAP1L4	STC2	EMX1	TMEM170B	SNX29	RALGPS2	SLC2A4RG
SPHAR///RAB4A	GZMB	FCRL3	ADCY3	LZTFL1	GYPB	GPATCH1	NACAD	SYNCRIP	LOC101927872	IGLJ3	INTU	CXCL14	LOC100506113	RTN4	WDR4	CAPN5	ODF2L	MIR6837///DBNL	SNORA66///RPL5///SNORD21	SEMA3A	NSUN4
RMI1	ITM2C	MAP1LC3A	THOP1	SYNJ2	ADCYAP1R1	TNFSF13B	POLB	RBM6	TTLL4	IFFO1	PA2G4	TACC1	CREBZF	VSIG4	ENO1	TP53I11	KDM6A	TBC1D2B	TSPAN18	TMPRSS6	PHC2
MAPK11	THEG	NUDC	MGEA5	ARG2	GTF2IRD1	CHCHD1	SNU13	LOC100506113	IGBP1	ZCCHC24	LOC100240734	SPRY2	SNORA70///RPL10	LOC102725426///MIR8071-2///MIR8071-1///IGHM///IGHG1	ACTR1B	STK17B	ZNF23	SECISBP2	LTK	NME1-NME2///NME1	CGGBP1
AIM2	SLC1A2	ACTL6A	FTH1P5///FTH1P3///FTH1	PTPN11	MXRA5	NAB2	TROAP	CREBZF	PUS1	LIMD1	ZNF45	RTN3	P2RY12	RNF207	SRD5A3	DCN	RGS7	LOC100129034	LOC100996419	PVALB	MAP2K1
LOC155060	CXCL6	OAS2	AES	SRC	AK6	PEX14	DVL1	SNORA70///RPL10	ENO1	SMTN	RPLP1	FST	PDK4	RPS15A	CAPN15	CDCA3	LUC7L2	MTMR9	RIMKLB	PKN3	TMCC1
H3F3AP4///H3F3B///H3F3A	FOS	MRPL27	LTBP2	NUAK1	BGN	ZNF532	USP9Y	P2RY12	FAM20A	KBTBD8	WAC	PURA	FKBP14	IGHD	MTCH2	HJURP	ATP8A1	SMURF1	MRPL39	NRP2	TNRC6C-AS1
ENDOD1	FOSL1	MAPK9	HIST1H2BN	ACVR2A	FBN2	CLASP1	LOXL2	PDK4	LRRCC1	KIAA1671	ZNF268	NECAP1	ZNF415	CENPW	LINC01049	MOCS2	MIR4647///SLC35B2	SF1	LOC105370424	TCEAL7	MIER1
MED8	TNFRSF17	CEACAM4	PROSC	MOGAT2	METTL7A	PRAF2	IGFBP3	FKBP14	CIRBP-AS1	VPS51	OR11A1	PBX3	LOC100128343	CSGALNACT1	ACVR1C	SNX29P2	CCT8	PRF1	TMEM45A	BPIFA4P	SRD5A3
DDX54	MYO1B	BRMS1	MLLT11	HNRNPA1P10///HNRNPA1	ADAM3A	RUNDC3A	SPINK5	ZNF415	MERTK	CLBA1	KLHL35	DNASE1L3	C5orf63	VCL	SCAF11	ERGIC2	RPS10P7	BTG1	HADHA	MLLT10	LINC00470
RGS16	EFNB2	PLEK	NOTCH3	CLN5	EML2	MRPL34	MT1E	LOC100128343	TMEM43	LOC101929937	MRRF	DZIP1	UFL1	ETFDH	TSR3	ZNF576	SBNO1	CUL7	SNX21	CPLX4	LLGL2
PRRX2	MPP1	MAP6D1	ARHGAP45	KIAA1462	TACSTD2	TMEM230	MICAL2	C5orf63	PNISR	POLM	P3H2	PLAU	EGFLAM	CLECL1	OXLD1	RAB5A	SLCO5A1	SETD5	TMEM39A	FAM129C	PFKFB1
KLF5	SLC6A10PB///SLC6A10P///SLC6A8	TNFSF13B	RELN	CSRP2	ALDH1A3	KRTAP19-3	SLC37A4	UFL1	DDX12P	EHD1	UBE2D4	ACOT1///ACOT2	SIGLEC10	STARD5	ANKHD1	B3GNT2	TSPOAP1	CTPS1	TMEM150B	PCDH9	ZSCAN18
GPATCH8	CADM4	ZNF483	HFE	ITGB8	KAZALD1	MED17	GTF2IP4///GTF2IP1///GTF2I	EGFLAM	APOBEC3B	LINC01002	MTIF2	CDKN1C	EIF2AK4	CFDP1	DSE	LXN	HIST1H2BJ///HIST1H2BG	MMGT1	LINC00624	SHANK1	PTAR1
C21orf2	LYZL6	TNPO2	GLS	NECAP2	NR1I3	LOC101593348	NOC2L	SIGLEC10	DUSP28	ATG3	SNX6	LXN	SOX21-AS1	RHOH	PHC3	DUX4L24///DBET///LOC100291626///DUX4///LOC100288289///DUX4L2///DUX4L3///DUX4L5///DUX4L6///DUX4L7///LOC652301///DUX4L4///DUX4L8///DUX4L1	PRKG1	COMMD1	LOC729506	HIST1H2AJ	SRA1
KATNB1	MAPKAPK3	HDAC3	PRSS2	MT2A	PLCB4	TRMT112	AHCYL1	EIF2AK4	S100A11	AGRN	PATL1	CA5B	ZNF512B	FAM192A	SF3A3	WIPI2	ZNF230	BLCAP	CCDC7	BST1	OCEL1
BET1L	SF1	CHIT1	FGR	CALCA	HES1	MAPK7	RFX2	SOX21-AS1	CD68	IGHV3-11	RBBP6	TRIM38	RAB5B	TRABD	MCM8	UTP18	ARHGEF26-AS1	STK17A	FANCC	SEC22B	GJA9-MYCBP///MYCBP
EPYC	GGA2	SLC7A6	RCOR1	SNORA70///RPL10	RAPGEF3	FBXO34	ATG2A	ZNF512B	CEP63	DUSP8	CBX2	MOAP1	GPX1	TMCC3	NDUFAF1	NOCT	INIP	CD99	DCAF10	TMEM51	COL27A1
PKN2	FBXO21	TMEM168	ALMS1	PAMR1	MRPS27	NUCKS1	CNN3	RAB5B	SLFN11	CDC42BPB	ASTE1	MMP27	DDX18	MT1E	METTL5	KIF23	SS18	DNPH1	UBASH3B	RUFY4	PITPNA
SPAST	ZBED8	RGS14	RBM3	RAP2A	TNXB///TNXA	PTTG1IP	PINK1	GPX1	SPECC1L-ADORA2A	FAM104A	C10orf82	VPS39	PDE10A	C22orf29///GNB1L	ACOX1	GPN2	PRICKLE1	PDS5A	MED19	KLF6	BDP1
GATC///SRSF9	PHLPP1	AATK	KBTBD2	THAP9-AS1	LOC101929500///CRIM1	CA14	ELL	DDX18	NHLRC2	DLK2	CXorf57	PDGFC	EFHC1	GLA	LOC101243545///SNORD4A	BNIP2	CARNMT1	LSM2	TRIM37	KRT16P1///KRT16P3///KRT16P2///KRT16	RAD9A
SLC25A44	ZNF652	CBX7	BAP1	SSBP1	POU3F1	CCDC115	FAS	PDE10A	DCAKD	SYNPO2L	TNFRSF9	RHOB	FAM126B	ATP2A2	LTBP1	SENP3	ZNF559	NDUFA1	CTTN	PABPC1L	BCL10
PTMS	HNRNPA0	EXOSC10	WDR47	NME1-NME2///NME2	LOC100131532	FAM120A	INPP5K	EFHC1	OLFML3	BACH1	WARS2	C6orf106	BPESC1	HUWE1	WDR1	SLC30A6	PURG	LDLRAD4	FDCSP	BACH1	TNFRSF10B
HLA-B	UVRAG	INSIG1	ADD1	PES1	UBE2O	PCDH9	ADH5	FAM126B	DAGLB	ACTL10	IFT122	POMT1	CCND2	KLHL20	COPE	NUP205	EPHB1	SEC62	NIT1	IL36G	TIGD5
MAP3K10	ARHGEF40	REV1	HSD17B4	SEPP1	NHLH1	SYS1-DBNDD2///DBNDD2	2015-09-01	BPESC1	KLF2	UBE2Q2P13	CIB2	VPS4A	PIK3IP1	MCM10	ANKRD36BP2	ZNF692	ZNF385D	ARPC5	DNM3	C12orf56	EPB41L2
KLHL22	TBC1D9	DTX4	TSC2	MAF	HIST1H2BO	GAS7	SSR4	CCND2	USF1	CDC42SE2	PMPCB	TLN2	UGT1A1	FBXO22	HIBADH	NRF1	COPA	POPDC2///COX17	TPM3	NR6A1	NFIC
TRIM2	ITGA5	CACNA1C	MSH6	PASK	FAM50A	RILPL2	HDC	PIK3IP1	TTC13	PPM1F-AS1	AVIL	FOXE1	NLE1	AVEN	TC2N	PPP6C	FRYL	SDE2	ZDHHC24	FAM86JP///FAM86HP///FAM86DP///FAM86B2///FAM86FP///FAM86C2P///FAM86B3P///EEF2KMT///FAM86B1///FAM86C1	SUDS3
DLGAP5	SRBD1	ENSA	FXN	PLSCR1	CACNG2	FABP3	RPL13	UGT1A1	TDRP	CALCOCO1	FBXO4	EIF4E2	FRZB	SLC6A6	SLTM	GDF7	LRP8	DEFA1B///DEFA3///DEFA1	ILF2	NETO2	EME2
ARHGAP45	CCDC69	ARHGAP24	MYCL	FAM107A	HNRNPM	SDF2	IL27RA	NLE1	GOLM2	LOC105376322	RGS17	KIAA1462	RAI14	ID2B///ID2	FANCD2	VAMP5	CERS2	MPDU1	TIMP2	LOC100130370	COA1
CACYBP	PPP2R2A	ABTB1	TOP2B	SOX13	IGF1R	HIC2	AP1G2	FRZB	KLHL22	SLC36A4	TAF10	ERCC3	GLUD2	DPM2	XPOT	ILVBL	EMC10	TSR1	SOX9	ZNF165	DIAPH1
ABI2	SREK1	SECISBP2	RUFY3	CD248	HMGB3P1	CTH	SRPK3///PLXNB3	RAI14	RBM15	IGKV1-27	LOC100049716	MTCH1	PRG3	BIRC5	SFPQ	TSHR	UTY	C6orf120	PCCA	ST14	MKNK2
MAGEB4	KLHDC10	MIR503HG	GCLM	MAN2B2	SGCB	USP7	FBXO9	GLUD2	ADPRH	TSHZ3-AS1	MIIP	LOC145783///ZNF280D	LOC283788	AMN	MUC20	SIRT5	NPIPA5///NPIPB6///NPIPB15///PDXDC2P///NPIPB3///NPIPA1	SSU72	TPM1	PREP	PSMF1
MIR6883///PER1	SMARCA5	SNAPC4	RIMBP2	ARAP2	HMP19	FAM114A1	FCGR2A	PRG3	LIMS3	TEX22	FERMT2	LDOC1	EIF5B	STARD10	STXBP4	ANGEL2	ATF3	ANKRD10-IT1	HOXA11-AS	PCDHB3	ELAVL1
H2AFX	MS4A6A	SIRPG	UBA2	ECE1	GZMK	P2RY6	ATP1A2	LOC283788	OGDH	GAK	DDX3X	ATP2A3	FBXO24	DCUN1D1	TNFAIP3	RTEL1-TNFRSF6B///TNFRSF6B	WHSC1L1	GATC///SRSF9	EXD2	RLN2	DENND1C
POP5	CLEC11A	FAM168B	ADIPOR2	KDSR	MUSK	SEMA5A	JAG1	EIF5B	ZBTB25	RMND5B	ZNF787	NBN	TRAM1	CNOT6L	WDFY2	ETNK2	STYK1	LOC101928361///ARHGAP15	ZNF264	SPATS2L	GCN1
C5orf15	SCN3A	DEFA1B	GHRHR	SYT11	SORCS3	MS4A8	LINC00921///ZNF263	FBXO24	OLFM2	DBF4	PUM2	ZNF337	LINC00958	GYG1	TTTY8B///TTTY8	P4HB	TMCC2	CEBPG	SOCS1	HBQ1	FAM76B
TLR8	FAM98A	AURKB	ZNF154	ERBB3	LOC101930400///AKR1C2	UBE2V2	CD180	TRAM1	SYCE1L	COL6A2	LINC01134	FUT2	LOC101926962	CES2	HIST1H2AH///HIST1H2AG///HIST1H2AM///HIST1H2AL///HIST1H2AK///HIST1H2AI	IFITM3	CHSY3	SCARB2	ARHGAP18	ZNF329	KDELR1
H1FX	CHN1	GBP4	TFDP2	HSPA1B///HSPA1A	CASK	LBH	PMCH	LINC00958	DLL1	TNFAIP6	CAPN15	ANKRD27	PIK3CG	ANP32E	JTB	AP5M1	SYT5	SEC31A	PLEKHN1	LACTB	WRAP53
RPL21P28///SNORA27///SNORD102///RPL21	GAMT	VPS35	LOC102724865///E2F6	STARD3	ABCC9	MUS81	DAP3	LOC101926962	KCNK2	PALM	SETD6	DGKA	NRG1	NRROS	C14orf1	CALR	IGFBPL1	SGPL1	DDOST	WDR18	KMT2B
ELMO1	FAM49B	HAX1	ZMYM4	CDK4	ROPN1B	BORCS5	RIN2	PIK3CG	PRICKLE2	TMX1	LOC100653137///CDH23	CHST3	C1orf234	ATOX1	TMEM120A	DKFZP434A062	DBF4	UFM1	TMEM127	TECPR2	UBQLN2
BTN3A1	RABGAP1L	E2F4	CMTR1	SUZ12	DCTN6	NUDT4	CD164	NRG1	ARPIN	MIR3176	ALG11///UTP14C	MMP12	TRBC1	SCRN1	RIDA	ATP9B	PIK3C3	DTNBP1	C12orf80	TRPM1	ATP2C1
ALPK1	PRPF3	SNX31	PSPH	LRRC8D	LOC100129503	LINC00493	SPTB	C1orf234	NEU3	PNP	HIF1A	TXNDC9	CFL1	RAD51	LOC101060817///GCSH	GNG13	MFSD14C	GPANK1	GLCE	CYFIP1	DPP8
KCNJ4	RHEB	FAM160A2	NOP2	PHTF1	SPDL1	TMEM35B///LOC653160///ZMYM6	PTMS	TRBC1	ZNF106	FBXO31	NAP1L5	LOC103344931	MATN1	CCM2	SRSF1	PTPN21	SFR1	PPM1D	UBAP1	WFDC12	MAST4
ABLIM1	FMO1	ZNF621	MRPS12	SNX17	HNRNPF	TENM3	APOBEC3F	CFL1	AGPAT3	SHF	ATP13A1	MST1	LINC01482	STAMBPL1	NDUFV3	ARIH1	RBP1	SSR4	LIMS1	KIR2DS2///KIR2DL5B///KIR3DL3///KIR2DL5A///KIR3DS1///KIR3DL2///KIR3DL1///KIR2DS5///KIR2DS4///KIR2DS3///KIR2DS1///KIR2DL3///KIR2DL2///KIR2DL1///KIR3DS1///KIR3DL2///KIR3DL1///KIR2DS5///KIR2DS3///KIR2DL1	CA5BP1
P2RX3	SPATS2L	ANXA2	NAB1	WDR46	PEX19	PEX16	ADD3	MATN1	PRIM1	FGFBP3	SNAPC2	DCLK1	CBX5	KAT6A	DNAJC10	CLEC2B	LOC101927826///FBXO41	SDCCAG3	FAM219B	SNORA62	ATG10
BEGAIN	PIK3R1	USF1	ACVRL1	OGDHL	KCNA10	CHD1	GRIK5	LINC01482	TMUB1	TMEM165	SPATA41	PI4KA	SGCD	TVP23C-CDRT4///CDRT4///TVP23C	PPP1R16B	ENPEP	PIGM	ABR	CYP2A7	UBE2E2	SPATA16
GAR1	SAMD4A	CPA3	AIM1	DOCK9	MYLIP	LPCAT4	PKI55	CBX5	DPP3-DT	SFR1	CDKN2C	LYPLA1	BCL11A	FBXO10	RLIM	CNTNAP2	IVNS1ABP	ZNF395	HNRNPDL	PRM3	CHCHD5
SFPQ	CORO7	WIPF2	NLGN4Y	CRYBA4	PCDH11Y///PCDH11X	SYNJ2	GRINA	SGCD	TMCO1	PPP2R3B	PREX1	UXT	PCDH7	KLF12	LGALSL	FLOT2	ABTB2	FAR1	SND1-IT1	C1orf116	CWF19L2
POLR2J4	P4HB	ENTPD1	AQP3	IL18R1	SULT2A1	ARL6IP6///PRPF40A	CCND2	BCL11A	LINC00630	LOC105370027	TIMELESS	CALML3	GDI2	DENND4B	WDR86	COX8A	COPS2	PRPF4	NPHP1	OR1A1	LOC729732
ADD3	ME1	ECHDC3	IDS	TJP2	MYH13	GUCA1A	SPATA31C2	PCDH7	ATRIP-TREX1	LOC107987221	CYTH4	VSTM4	CSRNP2	PMF1-BGLAP///PMF1///BGLAP	ORAI1	TMEM208	PLD1	YWHAH	GPR25	NOP16	CMTR1
MAG	DPYSL4	COPS7A	CSK	MT1H	CYCS	PLA2G12A	RGS5	GDI2	ST13P4	LOC101927825	SETSIP///SETP4///SET	APOBEC3A_B///APOBEC3A	KDM4D	CHST15	TOP3A	FUT1	KALRN	ULK2	TMEM235	EMC2	LOC100996756
LOC101929540///LOC101928670///LOC101928344///LOC100996442///LOC100288069///LOC100134822	LGALS2	CEP192	LMNB2	FGF18	LOC100506639///ZNF131	ESRP2///NFATC3	PRKCA	CSRNP2	CDCP1	IGHV3-23	OTUB2	FAN1	FBXO2	ALG14	LOC102724200///TRAPPC10	PHOX2A	LMF1	ZKSCAN1	RYK	NECTIN2	CYB561A3
DMPK	OXSR1	ALG3	SNAPC4	EPHA3	PHLPP2	RCOR3	MCM2	KDM4D	PCNA	IGLV3-25	CST7	CXCR4	UST-AS1	SPINT1	CLU	CHL1	PNISR	STX11	DMRT2	OR1J1	SNUPN
FIG4	TM4SF1	STK39	SOGA3///KIAA0408	HLA-G	HINT1	NAMPT	LINC00847	FBXO2	MIR3654	IGKV1D-17	OTOP2	ZNF767P	SEZ6L	KPNA4	HECTD1	ZNF337	ST18	PPP1R3B	RPL34	SLITRK5	CCNE2
PPP3R1	PPCDC	RMND5A	GPR4	GPATCH2	CACNB1	SSX2IP	NFATC1	UST-AS1	WASF1	CDKN3	CYB5RL	PRPF6	LOC101928173	APH1B	LCMT2	SMC4	LEPROT///LEPR	CDC37L1	ARID3B	BRSK2	COCH
NAP1L1	APOL2	DHX9	ZNF266	PLPP2	CCSER2	ATG16L2	LEPROT///LEPR	SEZ6L	RPLP1	TMEM167A	GALK1	PKI55	SLC11A2	WT1-AS	DTYMK	PDZD3	FBXO7	USP33	RGS18	ATP6AP1	PIAS1
PTGER4	SDR39U1	LRRC41	B3GALT4	MAFB	MGC12488	HAGHL	NTSR1	LOC101928173	TBKBP1	KCNJ9	PTPA	THYN1	BRSK1	PRDM13	SNX5	ASB6	ZNF276	RC3H2	RHPN1	C2orf68	FBXW7
R3HCC1L	RERGL	VSX1	2006-03-01	TOP1	MTF2	USH2A	CXCR3	SLC11A2	C1orf43	MARCHF1	BECN1	HOXC6	LOC338620	TTC9	CACNB2	MAU2	FAM163B	KDM3A	OR5AK4P	HMG20B	COX4I1
GIMAP1-GIMAP5///GIMAP5	NBN	SGF29	IGFBP5	THEMIS2	MGAT4B	ARMCX5-GPRASP2///GPRASP2///ARMCX5	ARPC3	BRSK1	VPS13B	LRRC14	SMG7	DNPH1	ZNF621	CRELD2	PAPD4	GTF2B	LMBRD2	RPN2	KRT3	SUN2	ARPC4
ACO2	COPS8	PTPRD-AS1	ERC2	SRD5A2	TNFRSF4	HOOK3	IMPDH2	LOC338620	IKBIP	VNN3P	GAL	SP100	AGPS	CCNG2	FYB	IRS4	GM2A	UBE2G1	LINC00491	TCEAL5	KAT8
ANGPTL4	TBX2	UBQLN4	JARID2	PDS5B	NEUROD1	ARHGEF2	CD14	ZNF621	SFRP1	IGKV3-7	C16orf72	GSN	PNN	MGAT2	ZNF22	LYZL6	NDST3	C12orf42	DENND2A	DERA	NR1H2
ARIH2	FOXO4	TSPY26P	PLAUR	MTMR2	SENP7	MTSS1	GEM	AGPS	ADGRG3	LTC4S	AKR1C3	TRIP12	GJC1	IQGAP1	ZBTB21	ZDHHC8P1	SLC35E3	CORO1B	ZC2HC1A	ALOX15	CHD5
DES	FDXR	LAG3	TAX1BP1	BBS1	SERF1B///SERF1A	LMAN2L	DUSP7	PNN	SPIRE1	PFAS	WDR37	RPL11	PLXNA3	UGGT2	GNAI1	LOC101929087///SUMO2///SUMO3	CXCL14	ZNF148	ZNF503-AS2	AANAT	C6orf120
TRAC///TRAJ17///TRAV20///TRDV2	USP47	LOC81691	CASP10	MOSPD1	QPCTL	BRD8	FUCA1	GJC1	PCYOX1	ZSCAN2	DNAI1	C6orf62	LOC100289061	SMURF1	CUL4A	LFNG	CPEB4	CHM	PLEKHG3	SHANK2-AS3	CDYL2
CD52	ELF1	UBR4	CPNE3	MBP	STAT4	CCNJ	FHIT	PLXNA3	STK38	DYNLL2	UBE3C	OSBPL8	ACTG1P17	DYX1C1-CCPG1///CCPG1	U2AF2	CELA2A///CELA2B	CCNT2	LINS1	APLNR	ARTN	LOC101930123///EEF2K
HPX	NAGPA	CHST12	IPO13	TOX4	IHH	C14orf37	PDS5B	LOC100289061	LOC105376224	KMT2D	ZNF140	INSIG2	IGLJ3///IGLV@///IGLC1	ZFP36L1	AKAP12	AKR1B1	RAB9B	YME1L1	TBL1X	CLDN11	HECTD4
HDAC11	APOL1	GLS2	CLASP1	QDPR	PIK3R3	TENM2	CEACAM1	ACTG1P17	H2BC26	PANK4	GLOD4	MAGEF1	LRRC25	SURF4	KMT2C	SLC35A3	ASXL2	S100A9	TM9SF3	ARMC1	PAXBP1
RAB9A	TBC1D2B	XAB2	TRAT1	RASSF1	C8orf44-SGK3///SGK3	PTCHD1	ASIP	IGLJ3///IGLV@///IGLC1	NBEAL1	MOSPD3	TRAPPC3	CDC42	CYB5R4	ANO10	ZCCHC6	TBK1	RTN4RL1	LOC101929681	VIL1	GSTCD	SLC25A44
VCX2	CCL4	RBM15B	HTR7	JUND	EPB42	CRTAP	NCF4	LRRC25	IFITM2	AGPAT1	CRTC2	WDR59	BCL2L11	MMEL1	A2M-AS1	ACADL	GLUL	METTL3	SLC8A1	SRFBP1	CCDC167
POLR2A	LEP	KCTD13	HEXIM1	ZSCAN12	PPFIBP1	ARHGAP21	SNED1	CYB5R4	POLH	BRPF3	TMX1	BSDC1	LOC101928269///LOC100506403///RUNX1	IGH	DDX41	FAM63B	TTC39C	GLO1	LINC01339	ALG11///UTP14C	NARFL
FAM3A	NBL1	TNFRSF12A	ECH1	C1GALT1C1	CD101	MIF4GD	PCYT1A	BCL2L11	MAN2A1	MIR3648-1	JADE2	PHIP	VGLL3	GDF11	MRPL34	DYNC2LI1	NLGN4X	CTNNB1	NPAT	MRPL33///MRPL33	PTBP2
HBD	SACS	MRPS6	IKBKE	SECISBP2L	CACNA1B	LDLRAD4	MIR6125///USP15	LOC101928269///LOC100506403///RUNX1	BTN3A2	TMEM91	CPSF2	LGALS3	PDK1	PXDN	GEMIN8	PRDM1	FABP4	NAAA	MIR664B///SNORA56///DKC1	MRPL24	STXBP2
LOC150776///SMPD4	INSR	DPRXP4	ELAVL2	LRRD1///CYP51A1	MIR600///MIR600HG	OLFML2B	CACNB1	VGLL3	PPTC7	NAPRT	CYP2U1	COQ8A	MEOX2	C19orf54	CISD3	NDC80	IL1B	GALNT1	ARFGEF3	TMEM230	POLG
SNX3	ALCAM	BCL2L13	GART	CHUK	ARHGAP35	SGO2	LMNA	PDK1	NKRF	PAPLN	DUSP10	COL7A1	MYO10	MKL1	DCTD	FCER1A	SFXN3	SRI	RSBN1	SLC12A1	RUBCN
SKI	SLC38A2	EDARADD	ZFYVE16	SRI	OR1D5	KISS1	SLC20A1	MEOX2	ADRM1	GOLT1B	SERF1B///SERF1A	CAT	TTC3P1///TTC3	SYPL1	CANX	LIMK2	POMGNT1	UBR3	CHRD	APOLD1	LOC115110
SHBG	ARG2	HSP90B1	PHKG2	B3GALNT1	MYLPF	DLEU2	KCND3	MYO10	THRIL	ZNF324	KIAA1551	ENPP4	NRP2	PBK	GOLIM4	ATP2B4	GSTM3	ETV3	LOC105372526	XKR8	LY6G5C
CNDP2	MAPK1IP1L	TRAK2	PLEKHB1	HBEGF	RBBP4	ITM2C	NDUFAF1	TTC3P1///TTC3	H1-1	IGHV1-3	PAPD5	GLIPR1	LY96	ARHGEF2	MRPS16	VCY1B///VCY	REEP2	PPTC7	LOC105369507	ZPBP2	POGZ
GDPD2	A4GALT	SLC22A4	MAP2K5	LYN	L1TD1	TOMM22	RANGAP1	NRP2	RADIL	LRP3	MPZL1	PRSS22	PRF1	EXOC3	ISCA2	SNRPF	RIOK2	FRYL	RASEF	CRACR2B	CREB1
WTH3DI///RAB6A	ECT2	CPSF3	MPPE1	SFN	CDKN1C	GTSE1	CDH3	LY96	PRDX2	MCRIP1	CSPP1	CEP63	RNF207	PIK3C2A	CCNYL1	NDST4	TBC1D30	API5	CEBPE	NFU1	DGKZ
ZNF609	FCMR	MS4A3	KXD1	STON1-GTF2A1L///GTF2A1L	IFT74	LARP1	TMEM131	PRF1	CDH24	KYAT3	GTF2A1	LOC102724562///MST1L///MST1P2///MST1	IL23A	MLEC	TARBP2	CXorf36	CMTM5	SUGP2	ETV1	AGTR1	LINC00938
NDUFA10	DUSP2	C4orf36	MPST	POP5	DAPP1	FOPNL	FAM47E-STBD1///FAM47E///STBD1	RNF207	ZNF397	RAP1GDS1	CNOT8	SMARCA1	SERPINA5	LINC01296///DUXAP10///DUXAP8	LOC101928195///LOC100996643///MTHFD1L	PCYT1B	DNM1	ZNF844	FBXL21	KIF26A	YIPF6
APOBEC3C	BUB1	CTBP1	RAP2B///RAP2A	STT3A	MXD3	RBM22	LOC101930416///LOC101929792///LOC100996724///PDE4DIP	IL23A	JPX	F8A3	ACVR2B	ZNF467	N4BP2L2	LOC100996583	BPTF	TPRKB	MIB1	ZNF160	NUDT21	TSPAN13	KXD1
MIR1304///SNORD5///SNORA32///SNORA40///SNORA18///SNORA1///SNORA8///TAF1D	TOB2	TSPO	YY1	GRK4	KIR3DL3	SMNDC1	SYNJ2	SERPINA5	CDKN3	GGA1	EMP3	CNOT2	LOC100505498	CROCCP2	ADNP2	PRIM2	SHROOM3	CNBP	PTGS1	SYNPO	ADCY7
CFHR1///CFH	CAMSAP1	RGL2	PVALB	MRC2	HIF3A	CREG1	ADAMTS3	N4BP2L2	FAP	PRSS53	ATXN1	LARP4B	LOC102723479	LOC101927204	EWSR1	GAGE12D///GAGE8///GAGE12F///GAGE2A///GAGE12H///GAGE12E///GAGE12B///GAGE12C///GAGE2D///GAGE12J///GAGE12G///GAGE13///GAGE2B///GAGE2E///GAGE12I///GAGE7///GAGE6///GAGE5///GAGE4///GAGE3///GAGE2C///GAGE1	HIST1H4H	C19orf70	OPRM1	MED27	DDX11
TRIM21	CROCCP2	TRAM2	JOSD1	EPHA5	DHX35	AQP1	HIP1R	LOC100505498	CCNE2	CDIP1	ZNF598	ACP1	PHF1	SRP72	RBM8A	SNORA66///RPL5///SNORD21	MIR675///H19	ELK4	ERAP1	CCDC53	SETD3
HCP5	HGF	WDR20	ATP9B	RNH1	KLRC4-KLRK1///KLRK1	HIBADH	PRKY	LOC102723479	LAMC1	ALX3	ADAT3///SCAMP4	PUM2	SNCAIP	C11orf57	CUEDC2	TSNAX-DISC1///DISC1	STXBP5L	RPL36A	TMCO1	HCRTR2	SPHAR///RAB4A
TNKS	STYXL1	FAM102A	ARHGAP22	CCL15-CCL14///CCL14	HMG20A	NEPRO	STAT5A	PHF1	ANKRD11	NAB2	RNF11	GNRH1	JAG2	HOPX	FOXO3	TRPC7	KIAA1671	LINC01089	LRIG2	ARMCX5-GPRASP2///GPRASP2	MZT2B
AKIP1	GUCY1B3	NUCKS1	ATP6V1H	INSIG1	PHF1	RN7SKP23///COG7	LMO1	SNCAIP	MPHOSPH6	NFIX	TINAG	NDN	CD2	FAM69B	RBM26-AS1	MRM1	SH2D4B	KLHL20	PTPN13	MAGEB18	PPA2
SNX2	OPRL1	HSP90AB1	YIPF3	SLC7A1	LPCAT4	FOXJ2	RIMBP2	JAG2	LOC100335030	UPF3A	CAPN10	IGFBP5	CORO1C	CLIP4	MGC70870	MAFF	SERINC5	CYBA	CPEB1	CSRP1	MGAT2
SNX17	ZNF185	NSG1	PSMD3	REL	TRRAP	AGO1	C6orf120	CD2	E2F1	TLR1	TULP2	TSC22D3	AQP2	LOC101927673///OTUB1	MRPS35	2004-09-01	ZFX	ZEB1	PRPF38A	PTPRE	LOC646762
MTX2	CUL7	ARF4	PARP4	GLUD2	LOC101060521///POLR3E	LOC100996671	MAGED1	CORO1C	ATP6V1C1	COL5A3	ZNF567	ABTB2	KCND3	N4BP1	RPP40	NECAB2	C10orf128	CALCOCO1	SLC25A42	NUPR1	NNT
MS4A1	HEG1	TMEM8A	OSGIN2	RAI14	GAS1	MAPK1	AXL	AQP2	DCP1B	PCGF2	LRCH3	RAD51	TRAF1	KRT2	SNAPC3	WHSC1	ZNF468	CD244	CCT6A	RNF112	RBM4B
COL4A1	EPYC	FAM135A	SELE	FAM162A	C12orf29	LINC00886	PCBP2	KCND3	CDC20	RAP1B	NOL11	ABCA8	BTD	U2AF1	RAP2B///RAP2A	MAGI1	NBPF25P///NBPF26///NBPF19///NBPF20///NBPF10///NBPF8///NBPF9///NBPF15///NBPF11///NBPF14	NR3C1	SUCLA2	IFI44	FLJ35934
GPR18	ACP5	ZNF428	SUCO	BAZ1B	IQSEC2	MCOLN3	CCL22	TRAF1	LOC102724467	LOC541473	TMF1	2002-03-01	RCAN2	STRBP	SH3BGRL	THPO	REEP3	AKIP1	TMEM161B-AS1	RGS7	MIR4657///PURB
DTX3	ENAH	MYBPC1	HTR7P1	ITGA2	CXorf36	STK16	TSHR	BTD	NATD1	C13orf46	PAXBP1	RETSAT	BTN3A2	ZFHX4-AS1	TET3	KCNB1	B4GALT6	LRRFIP2	PF4	CYB5A	EIF2AK3
SIVA1	BANK1	TSC22D4	DDX19A	NAGA	KPNA2	TCOF1	KIAA0907	RCAN2	TFIP11	C16orf86	XIAP	PTS	HS3ST2	DYNC1H1	TXN2	CCNC	SNX1	ALKBH7	TEAD1	RTBDN	TTBK2
CKAP2	PTGES	PLEKHO1	PTP4A1	KCTD13	PPP1R37	RP1L1	FANCG	BTN3A2	MAP3K20	MIR770	KLF16	ERBB3	RABGAP1L	ZNRD1	EFL1	VCP	RECQL	OIP5-AS1	SLC25A15	CEP126	PRRC2A
MDH1	SMN2///SMN1	EGR1	PAPOLA	CTC-338M12.4	TGFBR2	PSMD12	SKAP1	HS3ST2	PAQR8	IGHV3-21	CHST12	TOP2A	AGK	ISG15	HBP1	BLMH	CEP68	ELMSAN1	DEFB106B///DEFB106A	KLK1	ZNF226
YIPF3	MKI67	CLCF1	WDR37	LRP1	NKX2-5	NOM1	KLHL21	RABGAP1L	GALNT15	HOMER3-AS1	E2F5	MAP2K5	GGNBP2	NLRP2	F13A1	DKKL1	ARHGEF12	GIMAP1	GOLT1B	ULBP1	FCRL2
NF1P9///NF1	TMEM258	SLC25A32	FPR2	NME5	RIBC2	C1QTNF5///MFRP	CLK1	AGK	BNIP2	POM121	IFT57	ACPP	LOC100272216	GLRA3	XYLT1	SKI	UGT8	SKP1	THBS1	LTV1	NFKB2
GJA9-MYCBP///MYCBP	GRAMD3	CORO6	MGAT4C	NABP1	C19orf54	MAST4	ZNF146	GGNBP2	MIOS	OGFOD3	MTMR4	AGAP1	LOC101928405	CDCA3	RPAP3	CXorf57	PARP6	ADO	LOC284669	GJA8	SPTBN1
PSMA2	RPL36A-HNRNPH2///HNRNPH2	PPP1R12B	CCDC181	PCDHGC3	CACNB2	C1orf105	DAXX	LOC100272216	LOX	LOC101928095	GOSR1	EXOC7	ENHO	PTPRC	UBE2T	RABGAP1L	SOHLH1	GPATCH2L	LOC100131347	C5orf60	XPO7
IGLJ3///IGLV@///IGLC1	MOB1A	C19orf12	PLEKHM2	ANKRD10	LRBA	AKT1S1	FAM234B	LOC101928405	NDC1	ZDHHC24	SMOX	ZBTB3	ITPRIPL2	TOX4	GUCY1A2	STX16	MCAM	CD1E	VASN	BYSL	UBXN7
LOXL1	NTRK2	KANSL2	NDUFAF1	NCAM1	ISCA1	PDXK	MRPL33	ENHO	MAIP1	CXCL5	CCHCR1	RALGAPB	RHBDF1	PHF13	PEAR1	NDUFC2-KCTD14///NDUFC2	PRKACA	RCAN1	HIST1H1T	FAM19A1	NEK8
COQ9	SLC35E2B///SLC35E2	MMP8	RSRP1	MAX	OTOF	PPP1R26	RPL34	ITPRIPL2	BAP1	LRRC8C	MGAT1	FGFR2	REEP1	BTG2	RRP1	RPL13AP5///SNORD32A///SNORD33///SNORD34///SNORD35A///RPL13A	VDAC3	HERPUD2	PQLC1	MDGA2	ZNF814
GZMK	WASL	SYVN1	ATP2B4	CSTB	CLCA2	DLEU1	CHURC1-FNTB///FNTB	RHBDF1	SLX4	CLEC4E	FOXI1	DNM1L	GLIDR	GJB3	GNA11	DBP	HCG8///ZNRD1ASP	KIZ	IQGAP3	CRMP1	SLC25A3
FDXR	PCCB	LY9	ASNA1	URB1	PALM2-AKAP2///AKAP2	MPDZ	RPS6KA3	REEP1	GPRASP1	LOC107984590	OSBPL2	PDS5B	TXN2	CELSR2	TRBV27	HTR7P1///HTR7	ZFAS1	RBM14	ZNF2	TBC1D29	LMBR1L
GGA2	IQGAP2	ZBTB46	WBP2	AP5S1	CLPS	EZH1	RAD54L	GLIDR	SERP1	CCDC86	EMC4	HAUS5	PLAUR	ZNF582-AS1	SLC4A7	RANBP9	IVD	PRRG4	RAP1GDS1	STRN3	PUM3
ORC5	TARS	OR7G2	BIVM-ERCC5///ERCC5	SNORA11E///SNORA11D///MAGED4///MAGED4B	CLCN4	PAPD4	COPB1	TXN2	ALDH6A1	LOC112267915	LOC101927166	FAM162A	LSM12	AES	LOC106146153	RUNX2	SLC6A9	CCNI	ZNF550	AP3B2	ATXN3
SUB1	SCD	PPP1R13B	RFNG	SRSF6	BRF1	THTPA	ADGRF5	PLAUR	CFH	LOC112268079	XK	C21orf2	NREP	ZBTB1	INPP5D	DHRS2	KIF21A	HNRNPC	PTCRA	CAV3	BNIP1
CCZ1B///CCZ1	SAMD9	SRPRB	TMEM41B	PLAT	RAPGEF6	DNAJC8	SLC9A3R2	LSM12	NBPF1	TIAF1	C5orf22	CEMIP	SMARCA1	BACH1	PLCL1	AGXT	PTPN23	POC1B-GALNT4///GALNT4	ZNF646	MAD1L1	FAM131A
PEBP1	SIAH2	CLEC5A	PEMT	GNAI3	AASS	ALDH3B2	HADH	NREP	RIT1	MIR3677	MAPK14	XPC	LAX1	GPATCH8	CCND3	TMPRSS4	SUN2	CA1	PDLIM7	ASPA	GUCY1B3
SPRED2	SYNC	CALHM2	LZTS3	LOC100509764///KRT86	MOAP1	RNF103-CHMP3///CHMP3	ZNF45	SMARCA1	MDC1-AS1	RRP9	CFLAR	HNRNPL	SIRPA	C3orf14	PCSK5	PTGER3	PLEKHG4	CTNNA1	CD84	VPS41	LMBR1
TUBA1B	ZEB1	VARS	LIPT1	NEK1	DDX17	HECA	ACAA1	LAX1	CCDC78	CCDC127	RRBP1	C7	C6orf106	DTL	LOC285097	RPS12	GTF2H2B	TRMT5	HIST1H3E	BDKRB2	SF3A1
CRKL	MAST4	FAAP100	ZNF207	NBN	SLC8B1	TANC2	IDH3B	SIRPA	HAPSTR1	NOTCH3	TBX1	ALOX12B	NAP1L5	SLC7A5	KCCAT333	ATF6B	PRRG1	PGPEP1	TAF8	CYP8B1	RPRD1A
VWA8	VAMP5	ASH2L	ATP2B1	IFNAR2	ATP6V0E1	L3MBTL2	RAB21	C6orf106	PLEKHA4	IGHV3-33	ADRA1A	CLIC5	DNAJB8-AS1	ZNF275	CYTH2	NXPH4	VSTM2L	LPXN	2009-09-01	ATP6V1D	PPM1A
CEACAM21	OAS2	CACNA2D2	IMPA1	MUC5AC	MNS1	LOC100128164	LSS	NAP1L5	SOGA1	BET1L	CREBBP	ZNF573	NPAS3	PLEKHA7	HOXA3	ABCB11	DRP2	HSPB1	SNTB1	HINT2	CROCC
KIAA0101	SPI1	USMG5	POLD3	COBLL1	TBX2	ASXL1	CYLC1	DNAJB8-AS1	LAP3	MIR612	TAF6L	SERPINB9	BCOR	C1orf53	SATB1	MIR22///MIR22HG	MUC6	MINA	LOC101928902	RFPL4B	LPIN1
ATP5H	KIF5C	MAPRE1	RRM2	DLG1	COPA	SNRNP27	DUX1	NPAS3	SEMA5A	DESI2	CENPB	HOMER1	TMPRSS5	CDC23	IL15RA	XAGE1B///XAGE1E	FBLN7	IKBKB	LOC101929777///WNT3	ARL6IP4	TBC1D15
WNT5A	RPA3	ADD1	CREB1	NSDHL	CD82	ZFP62	SPHAR///RAB4A	BCOR	ZNF12	MIR6848	SBK1	E2F3	PVRIG	GEN1	ATP10D	TSPAN1	BEND4	SNAP29	DHX35	TCF23	CKS1B
RPS27	SLPI	CDKN1B	LOC100996696///PABPC4	FAM53C	SBNO2	SMAD4	FCER1G	TMPRSS5	CNTLN	ZNF358	ADGRD1	NSMCE4A	LOC644135	LOC101929224	CCDC86	TPRA1	ZNF736	PPID	ESPL1	RABEP2	ZNF836
PAPSS2	BIN2	PVRL3-AS1	AKAP12	DCTPP1	ATP12A	HSF5	EMD	PVRIG	OPCML	NRXN2	MTM1	SNORD18C///SNORD18B///SNORD18A///SNORD16///RPL4	ZNF488	RWDD2B	TOMM5	UBR2	C1orf21	CALM3///CALM2///CALM1	PAK3	APOBEC2	LINC01410
CCNB1	PCYT1B	RBFOX3	OVOL1	TOPORS	GABRA3	LBR	ZBTB5	LOC644135	TMEM19	PLCD1	ADM	VAPA	PLA2G12A	SHCBP1	TMEM223	RAD1	SLC17A7	CEP290	CD244	EXOSC9	IMP4
PTTG1IP	THADA	GUCY1A2	ADGRL2	PQLC1	NTSR1	TBRG1	CNTN1	ZNF488	SNHG10	ENTPD7	AGAP4	AUH	ZNF568	CNOT9	LOC100287852///FAM136A	SEMA6A	LINC01314	CAMK1	TRPM6	ADPRH	SLC12A6
ATRIP///TREX1	PCIF1	POU2F2	CRYBB1	SPAG9	MYC	IGSF3	CTSW	PLA2G12A	NPIPB8	LOC107985029	LTBR	SEC62	FAM27B///FAM27C///FAM182B	C21orf59	RELL1	PBX2	NFATC2IP	C12orf10	ESAM	NDUFB1	OMA1///DAB1
SENP3	LXN	ZNF106	RNF10	UBAP2	XIAP	NFKBIE	IPO8	ZNF568	TNFAIP1	CDC123	POLR1B	YWHAQ	ADGRF5	LOC105379499///FLJ45482	LOC101929034	HNRNPDL	SIRT2	HNRNPU	LOC101929072///LOC285835	MEGF6	AKAP13
CGB1///LHB	ITPKB	HOMEZ	MPI	DENR	LRIG2	CLCN3	CD7	FAM27B///FAM27C///FAM182B	PRNP	BMAL1	USP19	CEACAM7	ZCCHC2	LOC645261	HGF	OGFOD3	P3H4	ABLIM1	ATP2A2	MBP	HELB
RITA1	PARP1	SYS1-DBNDD2	MTMR4	LIMK2	NPFFR1	KCNMB4	NDUFS5	ADGRF5	TM9SF4	H2BC17	GATAD2A	ARMCX6	TCTE3	GKAP1	ZNF286A	GINS2	AGAP9///AGAP6///BMS1P5	SNX29	SSH3	ANXA13	SPHK1
C17orf80	FNDC3A	KAAG1	ARHGAP5	CCL23	RGS11	TSC1	LGALS9	ZCCHC2	NCOA3	DNM1P46	SUGP2	KLC1	SMAD5	PTCD3	MAP3K2	PTGER4	MACROD2	VHL	SNORD77///SNORD76///SNORD74///GAS5///SNORD44///SNORD47///SNORD80///SNORD79///SNORD81	SMOX	HECA
AZIN1	TAF1C	CSK	CCDC93	GATA3	ACTN1	THRAP3	FAM149B1	TCTE3	MRTFB	SYCE1L	ATP11A	SMURF1	TRUB1	DPY19L2	NAMPT	PLA2G5	CACNG3	CISD3	UBALD1	CCNL2	HDAC4
KMT2D	AQP9	OXER1	RTN2	NLK	MICAL1	RAB37	ARHGAP29	SMAD5	CD55	CTBS	RNF19B	STXBP6	IVL	ABLIM1	MIF4GD	HNF4A	SYNPO	MIR6840///STAG3L5P-PVRIG2P-PILRB///PILRB	GLYR1	SEZ6L2	CCNK
MYBL2	SYTL2	PIK3CB	PRKAA1	SAMD4A	TSC22D1	DNAJC6	BAIAP2	TRUB1	DNAJB4	MIDN	ISG20L2	ZNF350	LOC102723697	MAP3K14	TXNDC17	SRPK2	DDN	CUL4A	MUC5AC	ATP8A2	MYCNUT
RIMS1	SPINT2	ROCK2	LOC100507855///AK4	BAIAP2L2	TPSB2///TPSAB1	EMC10	ADSL	IVL	GCC1	CALHM6	FGFBP2	LINC00667	CDC37L1	AKT3	UQCRC1	DHPS	PKNOX2	P4HTM	LOC729296///MIR646HG	NUTF2	SNX2
UBE3B	DNASE2	SNTB1	MYH9	ACE2	TF	KRAS	PEX2	LOC102723697	LBH	MIR6730	CCDC77	TGFBRAP1	PIAS1	GNB1	HIST1H4H	PRELP	CACNA2D1	SLC35F5	COL12A1	THUMPD2	CD37
CHRNA4	CCL20	WASF2	EGR2	LRRFIP1	RASAL2	AGPS	SNX19	CDC37L1	LOC107986126	MIR939	SH3GL1	NOV	MIR7703///PSME2	HGS	RNF5P1///RNF5	LOC81691	MPP7	APOBR	PARVA	PSMD1	FOXRED1
TRAT1	MIR6787///SLC16A3	PAQR8	CDIPT	PCDH11X	HOPX	ZFP91-CNTF///ZFP91///CNTF	ABCD3	PIAS1	RMDN2	RNU1-3	ZNF467	ADCY6	LRRC37A2///LRRC37A3///LRRC37A4P///LRRC37A	WBP4	PARVB	TUBB7P	LOC100287590	ATP13A3	KIF3C	ANKRD33	ZNF507
LOC101928718///FAM212B	CYHR1	CPXCR1	RPL31	FCER1G	ZC3HAV1	TSN	TMF1	MIR7703///PSME2	DHRS1	LEPROTL1	LOC389765	SLC12A2	PCGF2	EPHB6	ZBTB38	EPX	PAOX	TMX2-CTNND1///CTNND1	LOC102723701	GPX3///GPX3	ZNF365
TRMT1	SEL1L	STARD10	THEMIS2	ITGA9	DEFB4B///DEFB4A	TTYH2	PLOD3	LRRC37A2///LRRC37A3///LRRC37A4P///LRRC37A	YPEL3-DT	IRGQ	PHF2	GBP2	SMAP2	PRMT2	ZNF625-ZNF20///ZNF20	ITGB4	ARHGEF25	SPPL2B	OR51E2	POF1B	ARHGDIA
NRP2	IL21R	FAM120B	HRAS	RPGRIP1L	TPM1	ZMAT2	KYAT3	PCGF2	CFAP20DC	SULT1B1	ARID5B	GPATCH1	TNFSF12-TNFSF13///TNFSF13	CNOT7	WDR62	ZFY///ZFX	PHF3	UFL1	REPS2	TARS	MOCS2
NF2	SLC35F6///CENPA	ZDHHC1	BRF1	DPP3	PDE4B	CNOT7	RNASE6	SMAP2	CCDC117	NSMF	RAP1A	GDPD2	NFASC	EML4	INTS6-AS1	ARHGEF3	CEP350	PROSC	PAX3	MAPK4	NPHP3
NSMCE4A	CA2	SHC1	KHDRBS2	KCNE1	SOX4	IKZF4	MAPKAP1	TNFSF12-TNFSF13///TNFSF13	SMIM27	LOC102723878	EMC8	PTGER3	CXCL16	RNF139	GPKOW	FAU	ZNF264	FGFR1OP2	COX16	PUS7L	ZNF709
LMAN1L	NSUN5P2///NSUN5P1	DPAGT1	TLK1	ING4	TRAM1	NLGN1	RAB11FIP3	NFASC	TTYH2	PBX2	TRBC1	ARHGEF12	ADAMTS9	SMURF2	RUVBL2	SCAP	ZC3H14	LOC101930404///SNORD116-28///SNORD115-26///SNORD115-13///SNORD115-7///SNORD116-22///SNORD116-4///PWARSN///SNORD107///SNRPN///IPW	ORAI2	RPA4	GUSBP11
ELOVL2	PHTF1	CATSPER1	BEST1	MAPK10	SEL1L3	GTF2E1	KLK7	CXCL16	GALNT16	MIR4758	BPHL	BRD1	CPTP	LRRC1	LINC01600	DRD3	LOC100653247///DUSP22	SFSWAP	ARHGAP32	TMEM54	IL23A
ATP6V1E1	UCHL3	TMEM69	PTX3	KRTAP2-3///KRTAP2-4	GINS4	PAIP2	SDR39U1	ADAMTS9	ARPC1B	PEX26	LOC100505585///ARHGEF1	LRP3	MAST2	LINC00470	LOC285147	NBN	SYT4	CWF19L1	AXDND1	2008-03-01	RANGAP1
USP2	CBLL1	STARD5	PDK1	ADD2	TCTN1	FIG4	GPM6B	CPTP	CEP57L1	GOLGA3	ATP6V0B	CFD	SCG2	CTNNBIP1	OSER1	LGALS8	PRPF4B	IL12RB1	CDC42EP2	CFAP161	PTPN4
CLP1	ZNF112	NDUFC1	LOC101928625///MED21	GTPBP1	SLC6A2	STK26	CARS	MAST2	FAM111A-DT	GOLGA6L17P	RNF41	FKBPL	LOC286068	EDC3	MRPL15	DHX30	ZNF33A	HLA-DRA	MLKL	LYPD6B	RILP
APC	HSPB8	CPSF1	EHMT2	EZR	ARL4C	DTWD1	ADAM19	SCG2	PHF19	PPAN	NR2F1-AS1	PLEKHM1	LRCH1	RNF217	PTGES2	LOXL2	MPPED1	MRPL43	NCK2	SKAP1	DCAF17
MICU2	UBXN1	PABPC1	TUBGCP2	DARS	MRC1	SLC22A18	MBNL2	LOC286068	CENPV	PCIF1	LAMB4	GBAP1	SNORD65///SNORD49B///LRRC75A-AS1///SNORD49A	DNAJC11	PPA2	STC1	NEK9	LINC00342	PHLDB2	DSC1	TP53I13
SSR4	UGGT2	AKAP8L	RPGR	ABCC9	XCR1	LZTFL1	CCDC9	LRCH1	ULK2	FAAP100	RAB6B	PLOD2	ZNF407	LOC101060399///CDR2	PSMA3	PSMB6	MBNL1	2006-03-01	SNHG8///SNORA24	HOXB1	ID4
IGLL3P	RYBP	MEF2D	IGLV6-57	PLEK	PSMD4	PTPRD	PPM1F	SNORD65///SNORD49B///LRRC75A-AS1///SNORD49A	MBNL2	TBC1D10A	INTS10	POLE	DDA1	GALNT12	TRAPPC5	ARPP21	ZNF174	SPINT2	ELL2	TMEM14C	CHFR
TSSK2	TGOLN2	KMT2E	NF1P9///NF1	MEST	FHL2	VWA8	PAK3	ZNF407	ZMYM5	DCAKD	ZNF398	AVEN	CAST	DESI1	TPSB2///TPSAB1	SRSF3	TTC33	TYROBP	BCL2L10	KLK5	BEND3
FSTL3	RSL1D1	NXF1	REV3L	ACADSB	OSBP2	ILDR2	EFCAB11	DDA1	SLFNL1	SHLD3	SWI5	TACC3	PRDM1	ABCB7	UBE2Q1	TUBGCP3	CEBPG	OARD1	SKAP1	PCK2	DENND1B
FAM162A	SYBU	RPL26L1	FDX1	PBXIP1	FLI1	ROMO1	ELK3	CAST	IKZF2	DDR1	LOC283665	CPQ	PTPN13	LIG3	DNAJC19	EPHA1	PSMB2	GK	GHDC	TOM1	EXOSC4
SOX2	ETF1	MRPL16	MCM3AP	REXO2	CEACAM7	LINC00667	PDLIM3	PRDM1	WASHC2A	LOC107987264	ABHD2	DLGAP4	LOC101928553	FAM98C	ANKDD1A	ZNF248	SLC31A2	REEP5	TINCR	RNF113A	NUBP2
HPF1	ATP6V1A	EBAG9	NCAPD2	KLHL22	EVX1	H2AFY	UBTF	PTPN13	PSMB8	IGKV1D-16	ASPHD2	TSPYL2	YAP1	PPP4R1L	FH	RPS4X	GPATCH4	DCAKD	LOC647070	CTBS	DCUN1D1
EBLN2	ARHGAP10	DHRS12	MAD2L1	IGSF3	ZNF143	CENPBD1	MPP2	LOC101928553	PDCD2	PPP2R2D	TIMMDC1	PRKCA	PEBP1	TMEM134	RARA	ADH1A	LOC100506990	FEM1B	CCDC169-SOHLH2///CCDC169	SLCO2B1	CPNE3
FGFR2	SEPHS2	LOC102725068	BTG3	HLA-DPA2	DHRS9	AP3S2	ITCH	YAP1	AATK	NPIPB12	PTAR1	C11orf63	HAB1	ECE1	TIMM50	BTF3P11	CX3CL1	RRAGA	ABI1	TBX5	RBM5
FAM114A1	EGLN1	HINT1	EXOC3	RAD51B	KLHDC2	GREM1	ISG15	PEBP1	PFDN4	ATP1B3	SLC35C1	SLC2A1	SIRPB2	TTC3P1///TTC3	OSBPL8	TACC1	PCDH11Y///PCDH11X	TXNRD2	OXSM	SNX12	FAM214B
DOCK2	CAPZA2	POLG2	TULP1	ATP8A2	PLXNB2	CCNT2	SFXN3	HAB1	CYP39A1	LOC112268048	SCAF4	GSPT2	LOC101930075///NPIPA8///NPIPA7///NPIPA5///NPIPA2///NPIPA3///PKD1P1///NPIPA1	PRMT7	PDIA4	MXD1	LOC102724250///NBPF26///NBPF19///NBPF10///NBPF15///NBPF11///NBPF1///NBPF14	TCF3	ZNF776	BBS1	CLNS1A
MIR3652///HSP90B1	AREG	BORCS5	DAPK1	HCCS	HSPA6	PHIP	GJA9-MYCBP///MYCBP	SIRPB2	PHLPP2	AGTPBP1	HIST1H3D///HIST1H2AD	GGA2	MACROD2	YWHAB	FOXJ2	CCDC121	UHRF1BP1L	GPATCH4	TMEM50B	KLF10	TAF11
C14orf2	GSS	SNRPD2	SP110	KPNA2	MUC5B	CSNK2A2	LRIT1	LOC101930075///NPIPA8///NPIPA7///NPIPA5///NPIPA2///NPIPA3///PKD1P1///NPIPA1	LAMA3	ARHGEF10L	ERICH1	FBXW4	GCLC	CTBP1	ZNF638	TSPAN31	ZNF567	LAMTOR2	BACH2	S100A4	DHRS13
ABHD10	SPIDR	IER3	BIRC3	IDS	CLDN18	AIF1L	TMEM47	MACROD2	PCSK1	IGLV1-47	CHD8	FBXO17	PACS1	TPPP	YES1	PEG3	ITGB1BP1	HAVCR2	DANCR	C8orf58	CARS2
NECAP2	FAM53B	RAE1	BAG6	BZW1	TEX15	LMAN1	ESR1	GCLC	SPTLC2	PPM1F	AP5B1	FUT3	RNF24	LDHAL6B	PRICKLE1	BMP1	SEC62	UTP23	ZNF248	PDE6G	TACC1
MXRA5	H2AFJ	VPS26B	APOBEC3F	GSTT1	CDCA8	SLC25A12	ANP32B	PACS1	SELENON	DEAF1	MIR4697///MIR4697HG	STYK1	COL5A1	STK10	EI24	SEC14L1	LCORL	ARSG	LOC101930114	CPT1A	EFHD2
NEBL	AVPI1	SDHA	SOCS3	ZMYM4	ZSCAN32	SPR	DGKG	RNF24	ZNF687	MAU2	ZFP36L1	PRR5-ARHGAP8///ARHGAP8	ACLY	P2RY8	EPB41L1	CKS2	GNAQ	ARIH2	VASH2	FANCG	TPI1
MUC3B	ABL1	RYK	STX16	UGGT2	HSDL2	RPP38	BYSL	COL5A1	ZFPM1	LOC101927550	GTF2E1	KDM4C	PTGDS	SYTL1	CMIP	RPS23	IGF1	MRPS30	LY6G6C	DGUOK	RRN3P1
MAPK9	HHEX	UQCR10	EP400	SLC29A1	WHRN	TMEM259	CDK1	ACLY	PXDC1	C8orf58	PRODH2	TMEM189-UBE2V1///TMEM189///UBE2V2///UBE2V1	ZNF614	SBF1	UQCRQ	DIO2	CUEDC1	CEP135	NUP93	RASGEF1B	LOC107984534
RHPN1-AS1	RBM14-RBM4///RBM4	MGST3	DNAJB5	SNAI1	MRPL44	SSR3	STK4	PTGDS	PRR14L	TFEB	MSH6	ANO1	FCHO2	NIPA1	MFSD5	IER3IP1	MGAT4C	NDUFS6	TAB3	PSMG1///PSMG1	MUL1
RNASET2	LPAR1	BOP1	OLR1	MIR1304///SNORD5///SNORA32///SNORA40///SNORA18///SNORA1///SNORA8///TAF1D	NQO1	CUL4A	PGRMC2	ZNF614	UBTD1	JKAMP	ZNF330	UBXN1	ADGRL3	CA5B	RNF185	EOGT	FAM49A	VCP	CLUAP1	ERAS	EMC8
CDCA4	TAPBP	PRMT3	ARFGEF1	GGA1	NTSR2	HGSNAT	HSPB2-C11orf52///C11orf52///HSPB2	FCHO2	C11orf24	ADAT3	PFKFB3	SCCPDH	LOC100506142	LOC101930476///LINC00476	MIR6800///MED25	NR6A1	MRI1	IL13RA1	SV2C	CCDC127	PHF3
CEP350	PARP2	TMUB2	GSTO1	MOS	LOC100506603	INO80D	LOC101930303///TRIM16L///TRIM16	ADGRL3	FBXL9P	CAPZA1	C1S	POLG2	EMX2OS	EGR3	NFE2L2	B4GALT4	ZNF25	SGSM2	TMEM174	PTPN12	LARP4B
CLIC5	NSUN5P1	UTP4	LGALS1	ATP5G2P1	VSIG4	CXCL12	ZMYND8	LOC100506142	DPYSL2	LINC00957	GRHPR	POLDIP3	CHSY1	TSG101	PPP1CA	PPFIA1	CDH18	ZNF37BP	EARS2	DDX52	MOG
MCM4	HLA-DQA1	DOCK5	UGT2B15	RPL27A	TGOLN2	SPPL2B	LOC100287387	EMX2OS	ARHGAP11B	MALT1	RAD52	LRRC37A2	AEBP1	PQLC3	NAT8B	STRAP	BHLHE41	PLIN3	USP6NL	RNASE4///ANG	MIR1292///SNORD110///SNORD86///SNORD57///NOP56
PDK1	CBS	CEACAM6	PDLIM7	WBP1L	MCM7	DGKZ	CD28	CHSY1	LDOC1	IL1B	PDLIM5	TBX3	LOC101928152	LINC00996	CLDN5	PLA2G16	BRF1	FUT8-AS1	VPS13A-AS1	TPT1P8	HIP1R
TRMO	ITGB5	ZCCHC17	PRKACA	GALNT7	LAIR1	LRRC8A	GYPC	AEBP1	ALG3	LYPLA1	PRPS1	TNXB///TNXA	SCN4B	FA2H	TOMM40	KCNC2	TRNAU1AP	ZMAT3	AGRP	KITLG	LOC257152
SLC9A6	KRT9	ACY1	PLCB3	USP10	MS4A2	RYBP	KRT18	LOC101928152	ZNF10	MZB1	AHSA2	AMT	CCR1	FAM208B	HSD17B12	GOLPH3	ZNF804A	EWSR1	CFAP69	OR2B6	EDAR
PLCL2	DHCR24	THBS1	CRHR1	LOC642533	SLC9A2	GPR17	UNC5B	SCN4B	HUNK	LRP5L	MAPK10	FOXJ3	MEG3	EIF4ENIF1	PPP4R3B	CPSF6	LYST	RBM15	DAB1	ZNF517	DOCK5
MAPK8IP3	EPS8	PIGU	CREM	CD38	CSRP3	FOXK1	PTPN18	CCR1	ZNF786	AGPAT5	TIMM21	CSTB	STXBP2	HERC5	MAX	TMX1	ACTR3C	ILF3-AS1	CHN2	CXCL16	SRSF7
GOLGA5	PART1	FADD	INPP1	CLEC11A	C7orf69	THAP5	CA2	MEG3	CYTB	LOC107986755	MAF1	EHD2	CHI3L1	KLHL7	BTN1A1	PKI55	ITGB8	TRIM21	PRKY///PRKX	C14orf80	PTRH2
SPIN1	CADM1	SLC19A1	LHCGR	NCK1	CITED1	ERC2	ZNF862	STXBP2	NUDT9	DIP2C-AS1	RNF217	MUC1	MAX	MFSD8	LOC102725213///LOC100507387///FAM153A///FAM153B	HEY2	RUFY2	OTULIN	CANT1	ALDH3A1	NAAA
CSNK1G3	NDUFA9	IL1R2	SSSCA1	PLCB4	CYHR1	SH3GL1	VAMP3	CHI3L1	ZMYND8	GPR65	NARS2	VCP	MRPS25	PJA1	DHODH	LAMC3	WDFY2	MFSD8	TGIF1	MNAT1	HIPK2
TMEM258	LOC102723407///IGHV4-31///IGHM///IGHG4///IGHG1///IGHA2///IGHA1	NLGN3	POLR2A	PRC1	PRKCH	FAM96A	PDZK1IP1	MAX	RFC4	SNORA32	HENMT1	DOCK1	LINC00982	LINC01226	CUL7	GLYR1	CLCN4	AFF3	C15orf52	MIB1	SENP5
DOCK10	EDEM1	NOLC1	ABLIM1	NHP2	CENPB	PREX1	CHRNE	MRPS25	CLPX	NOP53	IGLC1	OSGEP	NORAD	FHL2	MCPH1	GATA2	MIR124-1///LINC00599	ATP5J	BCL10	MZT2A	CAPRIN1
CD2	MIR3658///UCK2	BAZ1A	PPP3CC	GPI	LRRC1	RCN3	MTUS1	LINC00982	GART	MTMR6	RPS6KB2	LPP	SARDH	PCDH7	SLC52A2	SERGEF	FOLR1	ZC3H4	PTPRN	IQCD	GDE1
PAIP1	TRIM29	GPAT3	GORASP2	CXCL13	PTX3	SEC63	KIAA0391	NORAD	ZNF587	AXIN1	PRKY///PRKX	GCFC2	SLC10A1	CCDC136	KCNJ15	PPIF	SLC35F1	STAT5B	FAM98A	MCF2	AES
UBAP2	ALDH2	PDK2	RPL24	CATR1	DHODH	GALNT2	LHX2	SARDH	SLC41A3	C11orf68	TUG1	KIAA1324	ITPRIPL1	COMMD1	PSMD4	CDV3	KIFC2	SLC25A5	ZNF227	CHTOP	POLR2L
SLC35E1	EHMT2	CLDN15	ACADSB	SLC4A4	IL23A	ADO	GLI2	SLC10A1	RGS12	C2orf81	HIBADH	C16orf58	DLL4	TSC22D1-AS1	ZNF250	GARS	MGC16275	TTF1	COX11	TMEM9	AARS2
HNRNPA3///HNRNPA3P1	HIGD2A	LRRC8A	GOLGA1	RYBP	CPS1-IT1	CNIH1	ASGR1	ITPRIPL1	TNFSF9	LOC105379524	CCNF	DDHD2	LOC100130370	FANCI	NFATC1	PARD3	CACNA1E	KIDINS220	LOC105376997	SAR1B	GK5
TMEM39B	IFNAR2	PAK2	AKAP13	TGFA	ILF3	UBA6	TBX2	DLL4	TIGIT	LOC102723904	MYLIP	NOP10	BAHCC1	RAB39B	LOC440704	FXYD3	PAK2	MTMR3	CASC17	INSIG2	DDX55
LOC101930241///ARHGEF4	SLC31A1	KLHDC4	SIN3B	RPL3	S100A12	FAM107A	LUM	LOC100130370	MCM7	RNVU1-7	CSTF3	TANK	DOK3	ITCH	TMEM39B	SEMG1	SCN3B	CECR5	RBBP4	NOB1	HTRA2
PAFAH1B1	SLC2A1	C1orf122	RRBP1	TSPAN13	TMEM8B	RWDD2B	COL4A6	BAHCC1	STBD1	CCDC85B	MMAB	SETMAR	CHML	LINC00880	LRFN4	SNORD42A///RPL23A	LOC102724689	DNPEP	IL1RAPL2	ARSE	CDC42EP3
LAX1	CD8A	NOB1	NFIX	DTYMK	MAGEA12	RPRD1B	TRAF3	DOK3	ACD	CSF1	ZNF182	SCMH1	RAD51AP1	WDR17	TAF12	SLC46A3	TMEM189-UBE2V1///TMEM189///UBE2V1	TUSC2	APP	FBXO4	LMO4
AURKB	NLGN4X	TMTC3	EBAG9	ATP5O	ADAMTSL2	UIMC1	PEX12	CHML	UBE2J2	ZNF785	KDELR2	MRPS30	GRN	RUNX2	CDKAL1	HSPA5	SLU7	SNX27	TRAF3IP2	LOC101928841	LOC101927609
NSFL1C	SKAP2	MCM4	TOP2A	SUB1	IGF2BP3	ADAM12	TCTA	RAD51AP1	SH2B2	LOC102723696	DCTPP1	CNNM4	SSH2	TMEM70	MGC40069///TRAC///TRAJ17///TRAV20///TRDV2///YME1L1	SLC4A4	SCAF11	E2F5	KIAA1143	INPP4A	GSTCD
CYBA	MAPK13	UCK1	CD3G	PHACTR2	GEMIN7	CDC20	NR2F6	GRN	FIBP	MINPP1	MPHOSPH6	ZNF184	IFIT1	CBR3	FAM60A	DNAJC4	HSFX1///HSFX2	EIF4H	FAM45A	TGIF2LY///TGIF2LX	UBAP2
LOC101060373///NOMO3///NOMO2///NOMO1	PUDP	IMPDH2	PRPF31	KIF5C	CRYBG3	NCSTN	SYDE1	SSH2	EPS15L1	LENG1	KMT2A	SF3A2	FLI1	MCC	ZNF670	ADCY2	COPG2IT1	SLC31A1	CCDC120	SYT3	LAMP2
ACTR2	NRCAM	WBP1L	TEF	EFNA5	MVP	IGFL3	TARP///TRGV9///TRGC2	IFIT1	GNAI1	KIF18A	MAPKAPK5-AS1	SCEL	EMILIN2	WDR89	TFG	PITPNM1	RORA	RNF103	C3AR1	FNIP1	DCAF5
EML2	MVB12B	ATXN7L1	ZRSR2	POMGNT1	EMCN	NUDT11	WNT11	FLI1	FER1L4	MIR3648-2	GNLY	KAT8	LRPAP1	TMED7-TICAM2///TMED7	YIF1B	RECQL5	GOLGA8DP///GOLGA8F///GOLGA8CP///GOLGA8EP///GOLGA8G	EXOSC7	NFAT5	COL15A1	NFATC2IP
HIRA	ZNF184	PLEKHA3	SIM1	GSTM1	C11orf80	DTNA	STK25	EMILIN2	PHF20L1	TRNH	FAM126B	TAF7	TSC22D3	PRCP	QDPR	HNRNPK	RPRML	CDKAL1	GLCCI1	C11orf87	CDC7
PACSIN3	PDLIM7	NIPSNAP1	CDSN	MSH2	KDM6B	AFDN	ARHGAP5	LRPAP1	PCOLCE2	TSPAN4	CLN3	B3GAT3	TMEM37	MX1	PTCRA	ANGPTL4	FKRP	DOCK5	LOXL1-AS1	SLC11A1	ZNF444
AMN	SPRED2	LMTK3	ANKHD1-EIF4EBP3///ANKHD1///EIF4EBP3	HMCES	KCNV2	PHACTR2	BCR	TSC22D3	DNM3OS	COPB1	GM2A	FZD5	NBL1	MPO	TIMM21	ATP5G2P1	CDKN2C	RCOR1	NPM1	AKR1B10	DPY30///MEMO1
SLC5A3	TTC28	LRRC30	FURIN	PLEKHB1	EML4	HIPK2	FAM65B	TMEM37	NCBP2AS2	IL1RN	PRF1	GSTM2	ACKR3	ACAN	EPHA4	WNT16	SIX3	SLC41A2	BLMH	LOC79999	GPR132
MYCL	SRSF4	KIFAP3	SPI1	CGRRF1	MGEA5	CD44	GUSBP9///GUSBP3	NBL1	GPX8	SLC9A1	MARS2	VNN1	DNAJA2	TMEM191A	FAR2	CCL4	EPHB2	MBNL2	SLC4A5	NSL1	NUP205
SNORD68///RPL13	TMBIM6	GPR84	PFN1	FABP7	MAST2	GPD2	VARS	ACKR3	MATN2	MLYCD	FPGS	TBC1D8	SLC6A2	DDX60L	LOC100131541	HBZ	MIR612///NEAT1	ZNF626	SLC25A12	SCARF2	HSPA14
CTNNA2	HS3ST3A1	NVL	RBM38	STATH	FBXO21	AMOTL1	APOL1	DNAJA2	JAK2	C1orf167	GAPVD1	MT1X	PMS1	FOXK2	FHL1	PCNP	HFE	MPV17	SKIV2L2	PRELID1	PRPF38B
SYT11	BCL2L11	CLIC3	TNFRSF11A	CRELD2	GTF2H3	ABI3BP	EP400	SLC6A2	USP1	LIMS2	NOCT	GLTSCR1L	ZNF652	WDR41	C16orf72	ARHGEF16	BMT2	CSTF3	MCM3	MPG	DUSP1
ZBTB1	PPRC1	CREB5	PDK4	GPX3	COL4A2	SNX2	SDC3	PMS1	FLAD1	LINC00896	PI4K2A	ABCC3	TGIF2LY	PPM1L	LOC101928504	TMEM135	PPP1R9A	CDC42SE2	MRPS14	ADAT1	LOC102724782
CACNB1	FOXC1	FAF1	ALAD	RASGRF1	S100A5	NFE2L1	IL1R2	ZNF652	CCDC62	SH3PXD2A	RNF166	NOP2	HLA-DPB1	SRA1	CSNK1G1	RNF17	PSD3	UBE2J2	P4HB	FAM170A	TIMM21
ACVRL1	BLVRA	B3GNT2	MTCL1	G6PC3	MEIS2	TP73	HAUS3	TGIF2LY	RB1	ZNF668	AP1S1	PGRMC1	TMED4	LINC01568	DNAJC11	MKKS	BSN	CHTOP	UNC13C	CSTF3	IDH3B
MAD2L1	RNPEP	TRIM25	GDF10	CLIP1	LCK	ZNF626	FEN1	HLA-DPB1	NPIPB11	LOC107986982	LOC642852	PODXL	CALM3///CALM2///CALM1	IFI6	SRSF4	UQCRFS1	TMEM57	AKT2	SOD1	VIM	WDR73
DESI2	MR1	PSMB7	ADCYAP1	ENG	PPP2R3A	FAM179B	TGFBI	TMED4	CYBA	EVC2	PPP5C	GDI1	KLF12	RHBDF2	CD2BP2	TNS1	PCDH19	TMED7-TICAM2///TICAM2	TRIOBP	C1orf53	CYP20A1
MAGEH1	MLF1	TREML2	STIL	CRELD1	ASB8	ADGRL3	PAIP2B	CALM3///CALM2///CALM1	RETREG1	DUS3L	CDC14B	NQO2	LOC101928710	PLEKHG1	GPR1-AS	PKD1P1	NGB	CRBN	RPP30	NR1H2	CALR
PPP1R37	NOC2L	YTHDF2	FAP	ZNF426	NAGLU	MRPL40	QPCT	KLF12	PON2	CTDP1	GFER	CCL20	LRRC14	CASP2	LOC102724162	SDHB	HHIP-AS1	ACVR2A	STAG1	PWWP2A	MRPL30
ARHGAP10	ADAMDEC1	IDH3G	SNORD42A///RPL23A	MAGEA12	YES1	PINX1	EAPP	LOC101928710	APP	FCGR3B	KLF12	DUSP3	LOC100127974	CISD2	PRPF38B	ZHX3	SLC25A3	JDP2	SPATA6L	CHUK	FAM172A
PEX2	NSL1	PDCL3P4	DBP	SPHK1	FUT4	WAPL	SAT1	LRRC14	MIR6721	NCLN	PIGM	FBXO9	ZBTB20	STRAP	MED16	SCTR	EP400NL	TIAM2	PFDN4	CEP152	RALGAPA2
FER	DEF6	ST7-AS2	CLSTN3	HDHD3	PTGER3	JOSD1	HLX	LOC100127974	H2AC7	KHNYN	RNASE7	DTX4	SEC31B	PSMD11	MRPS10	CD47	PRUNE2	GHITM	ABCB4///ABCB1	GALR2	UBE2H
PIWIL2	UBE2A	DIMT1	MEP1B	HOXD4	KLK13	POGZ	STIM1	ZBTB20	CAVIN2	MEPCE	ABHD6	WDR48	LOC101928762	CCSER2	AK2	GOLGB1	CARMIL2	CEP95	DHX8	PRR18	KDM3B
STAT2	TMEM127	RPL19	TMC6	OGFOD1	DMTN	CDADC1	YWHAZ	SEC31B	ZMYM1	SIRT6	CPOX	COCH	STRBP	HYOU1	WRAP73	SORCS3	ARL3	UBE2B	PRICKLE1	LINC00527	RPP38
SNORD24///SNORD36A///SNORD36B///RPL7A	RNFT2	FLOT1	SAMM50	LSM4	IVD	FAM159B	PTPN3	LOC101928762	C2orf74-DT	IFI27L1	FBXO8	GAS6	CLOCK	TBCB	MFN1	ZNF221	UG0898H09	ZNF507	DPYD	AZGP1	PHKG2
KHDRBS1	PLK3	FCGBP	CTSZ	LOC101060581///AGAP7P///AGAP12P///AGAP6///AGAP11///AGAP4	ARNT	TRAPPC11	CD44	STRBP	USO1	CAVIN1	RWDD2B	GABRP	NSMAF	RASSF1	CYBRD1	SPANXA2///SPANXB1///SPANXC///SPANXA1	SETBP1	COMMD9	METTL21C	HSPA12B	INF2
B3GALNT1	LY75	CARHSP1	PPAN-P2RY11///P2RY11	SLC24A1	TMLHE	C10orf99///YME1L1	MFGE8	CLOCK	ARSJ	POM121C	CSNK1A1	RHOBTB3	YTHDF2	ZNF287	RBM19	COL11A2	FAM234A	HPS4	HFE	PLEKHH1	RPS6KA2
PAX9	KIAA1033	CNBP	KIR2DL4	COL4A2	LINC00597	RNF8	PRNP	NSMAF	FANCG	CERKL	ALDH6A1	ATP7A	ERAP1	PAFAH1B2	RITA1	C5orf30	TSEN54	FKBP3	WHSC1	NANOS1	SP140
CLDN18	MDM1	DTX3	FGFR1	HTR6	UBE4B	ISG20	GNG5	YTHDF2	CCDC86	RIPK2	LOC101929356///ARL5A	DIO2	VHL	GSR	ARHGEF2	RPL13AP5///RPL13AP6///SNORD32A///SNORD33///SNORD34///SNORD35A///RPL13A	EXTL1	JAG1	LOC644090	LY96	NDE1
CD86	PLCL2	ENPP3	ETS1	ANXA2P3	JPH2	ZNF618	MPP1	ERAP1	ADAMTS1	GTF3C5	PPAN-P2RY11///PPAN	NR1D1///THRA	HDAC6	TXNDC17	ARFGEF2	GH1///CSHL1///CSH1	RFTN1	GFM1	AASDHPPT	OGDH	PHF20L1
PPIEL	FST	MYPOP	ASGR1	STRN	TLE2	CDAN1	RNF5	VHL	IL12A	AMMECR1	TIPARP	ZNF112	SGMS2	RAB3IP	NDFIP1	JMJD7///JMJD7-PLA2G4B	PDPR	GALK2	LRRK1	UTP11	TMEM256-PLSCR3///PLSCR3
ALDOB	DNAJC12	MAP4K2	KIF5B	ZBTB1	RIC3	UBXN10	GP1BA	HDAC6	HINT2	CHUK	C17orf100	DCN	ZNF594	ZC3HAV1L	HILPDA	RNF216	NPTX1	ZMYND8	GPATCH2	CLDN23	SYNJ2BP-COX16///COX16
MATN1	C17orf62	MTPAP	MIPEP	HMGN1	NOL3	FAM129C	MAPRE3	SGMS2	SNX33	IGLV1-51	HES4	ORMDL2	FRY	LGR4	RICTOR	ZMYM2	MEG3	GALNT7	ADGRA3	SLC23A1	MIPEPP3
GUSBP11	EVI2B	BCL2L12	KYNU	ADAMDEC1	LDOC1	ZNF576	MIR7112///BOP1	ZNF594	MAF	LCP1	TMEM222	MYH10	OTUD1	ADAM21	MRPL17	HIST1H2BE	EBAG9	TBL1X	NME7	WSCD2	LRRC8B
ZNF324	THBS1	ZFP64	ARL4D	CCNE1	CLCF1	RNF25	ARC	FRY	SEC23A	RARA-AS1	IFT46	EIF2B2	FOXA2	PQLC1	ZNF826P	ABCA2	HECW1	TCL1A	EMCN	OR7E37P///OR7E35P///MGC72080///OR7E5P///DAPL1///OR7E24///OR7E47P///OR7E12P///OR7E14P	MLF2
KALRN	SNX6	LPGAT1	BNIP3L	EPHA2	SLC2A2	ADH1C	WASL	OTUD1	CKAP5	RNF6	ALOX5AP	PIAS3	RPL35A	SLC22A18	WNT8B	BRD2	SYBU	GBP4	PLD1	PLEKHJ1	PBRM1
CTRC	TMEM185B	TM2D1	IMPA2	DHRS3	NFYB	SLC9A7	ITGAD	FOXA2	NAA16	HS1BP3-IT1	ELF4	ALDH6A1	TTTY7	SEC16B	PRTFDC1	SCG3	RASL11B	PFDN5	CCL18	SPTLC3	RAB2B
TLE1	INSIG1	CSTF1	COPE	NCKAP1	CXCR4	TMEM63A	HES1	RPL35A	KLF6	SLC35E2B	CPNE9	MICU1	SLCO4C1	MCPH1	LRRN3	MIR3658///UCK2	OSTM1	C19orf60	TLN1	GSN	CABIN1
TSPAN31	VAC14	C15orf56	PDZK1P1///PDZK1	WHRN	CPB2	ATF5	PTH1R	TTTY7	RNF227	S100A12	OR3A3	NPAS2	ITCH	CTDSP1	ARHGDIA	ZC3H15	MSI2	MT1X	MRPL34	SYNE1	RPS11P6
ADCK2	MAST3	PECR	IGHV5-78	FOXO1	PAX9	UBE2R2	HDAC1	SLCO4C1	MRPL17	LOC728392	GTPBP3	ERAL1	TPK1	CD47	DEXI	NR1I3	LOC105371352	KLF3	MPHOSPH8	MCTP1	ASB7
CDK13	TOR4A	TRABD	CDH13	CXCL12	HOXC8	LOC101928767	KDM5D	ITCH	SNX32	ADCY9	FLYWCH1	NSUN5P1	HOXA3	SLC26A2	HTATSF1P2	GSTZ1	SLC13A4	ATP5H	TSR1	CDC42EP5	GLS
APOBEC3G	AHCYL1	FLNB	PLCB2	SAP30BP	RRBP1	ZFYVE26	ANKMY2	TPK1	ARID4B	GCH1	CLDN3	CEMP1///AMDHD2	DCUN1D1	FER1L4	PDE4D	CCNB1	WNK2	GOSR2	MAP7D2	ARHGEF4	ASCC2
AFF1	CFAP20	MAB21L1	SASH3	MSMB	SPCS1	MRPS30	DIO3	HOXA3	GLT8D1	SYNGR1	SNX25	MIR6758///MARS	MCOLN3	ECSIT	NCKAP5	ANGPT2	CNDP1	PIAS1	FBXO3	ACSM5	PIK3CG
RECQL4	HNRNPA3	MT1M	SEC14L1	GADD45GIP1	ADARB2	LINC00202-2	PLAGL2	DCUN1D1	SAMHD1	C21orf91	NXNL1	ZNF273	SNORD114-3	NOP2	LOC101930107///LOC730268///LOC285074///ANAPC1	MAP4K2	VIPR1	KDELR1	ADGRB3	BPIFA1	GATAD2B
ZNF362	SMPDL3A	CLN3	COASY	SCTR	ICMT	TMEM161A	KHSRP	MCOLN3	NEAT1	ELF1	ARL8A	STAC	LINC00917	HSPD1	CNPY2	CCND1	CLK2	MIB1	LNX1	NEURL2	ATG4B
PDHB	THEMIS2	BDH1	UBA3	MIR6883///PER1	NOTCH1	SMPDL3A	RUNX2	SNORD114-3	ZNF821	GOLGA6L3P	KRT33B	DFFA	CEP41	RPN2	RBM28	PRPF18	RRP15	LOC101930583///GOLGA8B///GOLGA8A	APOH	ZNF562	C7orf73
BTF3	GATM	RPL8	RAC2	SEC23IP	MBNL2	HGS	CADM1	LINC00917	ARL2BP	ITGA7	ZMYND8	NFATC1	AS3MT	POLH	PTGER3	MRPS28	GRIK2	ENTPD1	GNAZ	LRRC3	GGA3
GNL3L	GUCA1A	HECW2	ARPC4-TTLL3///TTLL3///ARPC4	HNRNPA1P33///HNRNPA1P10///HNRNPA1L2///HNRNPA1	DDX21	B3GALT6	IL1RAP	CEP41	PPAT	COMMD8	GLRX3	SYNE1	PGK1	PPP2R2B	MIR6125///USP15	DAD1	ILKAP	SGMS2	ST3GAL2	NLRC4	ATP6V1G2-DDX39B///SNORD84///DDX39B
SCRN3	SLC5A6	EIF2AK2	KDM5C	KMT2A	DTNA	THAP7	ZFPL1	AS3MT	LOC644656	LINC00106	OGDH	GTF2IP4///GTF2IP1///GTF2I	OSBPL5	SCO1	ARID1B	KCNN4	MTUS1	BTBD6	PIGT	OR7E37P///OR7E35P///MGC72080///DAPL1///OR7E24///OR7E47P///OR7E12P///OR7E14P	C17orf51
TOX	PMP22	S100A13	RRAS2	LOC101929047///HERC2P10///HERC2	GCNT3	NIT1	FSTL1	PGK1	ZNF267	FKBP8	TADA2A	SRGN	CDC14B	HAGH	H2AFV	RPL21P28///SNORA27///SNORD102///RPL21	SPOCK3	CCZ1B	LINC00484	ZNF468	NAT1
SPARCL1	DDR2	CCDC93	PPP1CA	KRTAP9-9	HGH1	RNF168	MX1	OSBPL5	DOK5	BCL10	WDR89	GGNBP2	TP53I11	PCBP2	ST8SIA1	BORCS6	PARM1	ABHD2	KLF17	LRRTM3	C16orf72
MIR4800///MXD4	KRR1	HPCAL1	RTEL1	GNPTAB	CDHR2	FLVCR1-AS1	ENTPD1	CDC14B	CHAF1B	MYBBP1A	PCBP1-AS1	RAD1	FOLR2	PIGM	ZNF584	TNP2	MSTO1	VCPIP1	BTD	DNAJC6	ACO2
GSN-AS1	SCRG1	CYP4F12	TTN-AS1	GIPC1	PEX7	OFD1	CRTAM	TP53I11	NAPEPLD	LYNX1	WHSC1L1	LMAN2L	CBARP	RGL2	NPHP3-ACAD11///ACAD11///NPHP3	AKR1C3	SUV39H2	HUS1	IGLV6-57	SLMAP	HOTTIP
RRM2	IL18	SLC16A3	GLT8D1	ABHD2	SLC18A3	MTO1	PCDH1	FOLR2	ZCCHC10	IGLV3-1	ABI1	NAA15	ZXDC	COMMD4	MYL9	KLHL7	KIAA1549L	CEACAM8	PIGX	CCNE1	AKT3
CDK1	FCN1	RNMT	TRIM27	KLRC3	CTSH	TUSC2	CREBL2	CBARP	UGGT1	METTL16	MARK4	APOL6	MYO5A	FAM133DP///FAM133B	TMEM165	NR2F2	KLHDC10	GALC	SMIM24	BREA2	RMDN3
PPP1R8	PPID	CHD9	ITIH2	CHGB	SCAND1	PRKAB1	GNAQ	ZXDC	TUBB4B	FXYD7	RBCK1	RPL10A	MDM2	GLS	KIAA1257	ATP6V1G2-DDX39B///SNORD84///DDX39B	GPR19	SIKE1	LOC101929465	PHTF2	C18orf21
SNX4	LONRF1	EXD2	SYT17	TLN2	IFT140	SVIP	IGLV6-57	MYO5A	POGLUT2	GUCA1B	LOC730268///ANAPC1	STX17	WASL	PIK3C2G	HIST1H2BK	CREB1	ATP6V1G2-DDX39B///SNORD84///DDX39B	GCC1	PARVB	RINT1	NUS1
EHMT1	RAF1	BCDIN3D	NDUFS2	FAM60A	AQR	ZCRB1	ZNF652	MDM2	RPH3AL	ACAP2	COG3	NCK1	GLG1	RSAD2	FAM173A	RNMT	SPON1	SNX30	SERPINA1	NOX4	LOC399716
TXN	SRSF11	CSNK2B	MIR7112///BOP1	LOC101927180///ATP6V1F	NNAT	TBC1D1	CRISP2	WASL	UPF3B	CPSF3	PDHA1	SLC39A6	NPM3	USP14	NPCDR1	DUSP5	TIA1	BRK1	SNIP1	TRIM50	TMEM183B///TMEM183A
TRIB2	SERTAD2	ZNHIT1	COL8A1	B9D1	EPS8	C16orf74	NSG1	GLG1	RBBP8	ST8SIA4	ZNF573	KIF20A	TIRAP	SEC22C	TTLL5	ZNF257	LRRC6	HERC4	VIM	CSTF2	TSTA3
ACP2	UROS	SEMA6D	NFKBIB	ANGEL2	TLR6	ELOVL6	DHFR	NPM3	FAM20B	POLR2E	MT1E	LOC101930388///LOC101928143///NUMB	CDH5	RAD51B	ITM2C	SVIL	ALG10B///ALG10	ODF2	AHI1	GLA	UBE2A
KERA	SNORD96A///SNORD95///RACK1	CXXC1	RGS12	APOBEC1	TREM2	FLJ30679	MIR6787///SLC16A3	TIRAP	NT5E	LOC107985998	SMIM8	SKIL	HECW1-IT1	TIGD1	SMG8	SERPINI2	KCNQ3	KRTCAP2	SLC25A35	IL1RAP	HTATIP2
PLP2	NDRG1	STARD3	SKIV2L	NET1	CUZD1	MIR99AHG	TOB2	CDH5	NBN	MAP3K6	CPSF3L	MGRN1	PRDX1	AP1S2	CENPJ	GLRX	LIX1L	FAM204A	ZFP62	ZFYVE28	PCID2
PSMB4	TIMM8B	XPO4	RTCB	ST3GAL2	CASP10	MED13	PIP4K2A	HECW1-IT1	CFAP20	HIF1A	ERC1	EIF2D	WFDC9	FAM47E	NFIA	PYY	SLC16A1-AS1	2011-09-01	MIR1244-3	MILR1///MILR1	DR1
GNE	HNRNPK	BATF	XRCC1	MAP4K4	TTTY14	ANAPC7	IL2	PRDX1	PFN1	NUCB1	MRPL55	FAHD2A	SERF1B///SERF1A	JAK1	STARD8	PKP1	IDH2	MYCL	CEP57L1	DNAJC8	ASH2L
LRP6	AHCYL2	REXO4	PEX10	SREK1IP1	EIF5B	ACVRL1	WSCD2	WFDC9	RUFY3	KLHL26	LOC100507507	ADAM17	RGS16	CTDNEP1	MAST2	LAG3	SORBS2	NCK1	LOC101928491	ASF1B	PHTF1
TRPM3	ABCD3	UBR2	RBBP8	ELP4	SLC34A2	MIR4307HG	LEF1	SERF1B///SERF1A	CARHSP1	IGHV1-18	ZNF879	SSR2	NEK3	LINC00328	COQ8B	COQ8B	UNC5A	CUL4B	SPRR1B	UBASH3B	SH3BP5-AS1
THAP12	MIR1292///SNORD110///SNORD86///SNORD57///NOP56	PAM16	LMAN1	GATM	JUND	WWP1	MYCBP2	RGS16	TAF13	CASP16P	SETX	PPP2CA	HAS2	2003-03-01	LOC101929774	FNDC4	RERE	TNRC6B	SMUG1	RPF2	MIR4271///C3orf62///USP4
CRTAM	EPHA1	KLC1	SCAMP5	ABHD8	CCDC57	CWC15	JUNB	NEK3	DTYMK	GNG10	CHP1	IPPK	FLJ20712	METTL15	TUSC3	MIR6778///SHMT1	LOC101060179///PRDM11	FXN	LOC115110	PDE10A	ITGAM
IFI27	CCR7	CIRBP	FCMR	ARHGDIB	FBN1	SLC25A28	NHP2	HAS2	POC1B	PLEKHA6	LOC102725526///IGHV4-31///IGHM///IGHG3///IGHG2///IGHG1///IGHA2///IGHA1///IGH	CADM3	IGHV3-23///IGHV4-31///IGHM///IGHG3///IGHG1///IGHD///IGHA1///IGH	VEZF1	LRR1	RGPD6///RGPD8///RGPD3///RGPD4///RGPD5	GKAP1	AHSP	LRRC8E	TINAG	YIPF5
GORASP2	PRKCQ	NDUFS7	IL18R1	ASIC4	ADAMTS8	LOC100506274	KAT8	FLJ20712	DMXL2	UGCG	VPS13C	SFRP1	CFI	PAQR8	MFSD12	SSH3	AMER2	MED13	TRAPPC9	SLC5A9	PLEC
PRAMEF11	SEPHS1	TUBA1C	GSTT1	MIR6866///CASC3	ASB13	ARPC2	WDHD1	IGHV3-23///IGHV4-31///IGHM///IGHG3///IGHG1///IGHD///IGHA1///IGH	SPOP	OSGIN1	GH1///CSHL1///CSH1	TESC	NARF	GPR107	MRPL40	RYBP	MAP7D1	IDH1	TTLL5	DNAJC18	ZNF548
TES	RAP2B///RAP2A	GIPC1	GNA11	KCNAB1	KRT32	ZC3H6	MSH2	CFI	CNDP2	YIPF1	KLF2	B4GALT4	LINC00339	TM9SF1	GLRX2	AGAP2	DNM1L	CD47	RBM47	PHLDA1	DGKE
SLC35E2B///SLC35E2	HDGFRP3	DUSP10	TEX41	C19orf60	DNASE1L1	LOC100506083	SLC7A5	NARF	GPI	COLQ	SPEM1	MPC1	LOC101928647	LOC101928847	MED28	RACGAP1	GRK3	ITGB1	MAP1B	FGD6	LDB1
TARS	DUSP10	DNAJC24	PRKACB	PPIA	PDK1	FTSJ3	IFRD2	LINC00339	PPP1CB-DT	STRN4	PIK3AP1	QSOX1	GZMH	TACC1	LOC158863	BUB1	UGCG	P4HA1	ZNF681	VAPA	SEC23A
AP3B2	TBCB	FAM214B	MAPK7	KLHL26	CTRB2///CTRB1	ZNF192P1	HNRNPA0	LOC101928647	EIF3H	CCZ1	RNF38	PARP2	CYP1B1-AS1	THAP12	SCOC	ATP6V1B1	NUCB2	PPIB	KRIT1	SLC2A3	CHD3
BAZ1B	WIPF1	PEBP1	GPR31	DBN1	GTF2A1	CNTN1	SNAP23	GZMH	LOC105370687	SGSM3	WNT11	SELT	ARPC4-TTLL3///TTLL3///ARPC4	C17orf58	NBPF20///NBPF10///NBPF8///NBPF9///NBPF15///NBPF12///NBPF14	DPYSL3	FLNB	INHBC	PACSIN1	RIBC1	PRDM12
FOSB	PDLIM2	KDM4B	PCCA	PBLD	PRB1	SMARCB1	IFIT1	CYP1B1-AS1	FAM98A	KLRG2	2009-09-01	IL37	FCRL3	ATL3	PELO	DPF1	PACS2	ACAP2	HIST1H4H	MARS	APPL2
MOSPD3	INSIG2	TMEM45B	HMOX1	PRUNE2	IL6R	STIM2	MICAL3	ARPC4-TTLL3///TTLL3///ARPC4	CDKN2D	PCNA	MYC	SERGEF	LIMS4///LIMS1	SLC46A1	GNAS	ZNF839	GTF2IRD2B	TTC32	KIF26B	AMHR2	RBMXL1
POLR2F	IFIH1	TUBA4B	MIR4738///H3F3B///H3F3A	MYO19	CD300C	TUSC1	WHSC1	FCRL3	ADAMTSL1	FLJ42627	PRKD2	CALR	MRPL30	LSM1	LOC105379045	SLC7A4	ZADH2	PICALM	PTK7	GPR68	RAB30
CCNL1	ESF1	ADAM5	RNF19B	HNRNPM	ZFP36	TRAF3IP2-AS1	LTBP2	LIMS4///LIMS1	TMEM106B	POLL	MLPH	NSFL1C	GLTSCR2	DISC1	LOC100288637///ARHGAP11B	TJP1	CLCA2	SYNE2	TMEM67	SEC61G	ERICH1
IP6K1	HLA-DOB	METTL17	FAM105A	AP4S1	PNISR	ESCO2	TTC39A	MRPL30	ZNF568	CHCHD6	ZZZ3	ZNF443	RIN3	LOC283788	TMF1	CALU	APOD	XPO6	GFPT1	LACE1	GPR153
PTPRH	AK6///TAF9	TRAP1	COX5A	PPP2R5B	HOXD11	SPTLC1	PDHA1	GLTSCR2	PYCARD	SERHL2	MSH2	FARP2	MCF2L	B4GALT1	SLC43A2	HIST1H4L	MARCKSL1	BANF1	TSPAN16	SLC16A1	MTM1
CHD9	PNISR	MCM3	FABP5	UGDH	CXCL13	TMEM232	FBLN1	RIN3	R3HDM2	ABCF1-DT	FFAR2	PAWR	OXCT1	PDIA3	HABP4	PTS	DCP2	WWP2	EMC4	GGCX	BRPF3
CADM1	TSPAN8	KIAA0319L	MGAT5	BUB1B	NR2F2///NR2F1	SCN2B	ZFP37	MCF2L	ATG4A	TGFB1	ZER1	INPPL1	TTC16	PIF1	MIR1292///SNORD110///SNORD86///SNORD57///NOP56	MMP17	RBM14	POLR2J	LOC101930241///ARHGEF4	BDKRB1	LOC101060275///NPIPA5///NPIPB5///NPIPB11///LOC613037///NPIPB4///NPIPB3
COIL	CHPF2	MTIF3	QPRT	CDKN2C	DHX57	MTF1	PI4KB	OXCT1	ARMC1	HSFX1	USP35	RRP15	XDH	CACNG5	RRP7A	DCAF13	AP2B1	MORF4L1	SUSD2	CCDC27	EEFSEC
SMG9	IGHV4-31///IGHM///IGHG3///IGHG2///IGHG1///IGHD///IGHA1	RNH1	IFITM1	REPS1	MRPL42	XPNPEP1	DIXDC1	TTC16	ZYG11B	UNK	ZNF770	GATA2	SHROOM1	C17orf64	TMEM129	SAMSN1	RFC5	SYF2	GBA3	ITPK1	MSL1
RFC4	TFDP1	LINC00399	PARG	NUP210	GZMB	ARHGAP31	IDO1	XDH	TM4SF1	RTL8A	KPNA6	TBC1D22A	CSAD	HNRNPDL	ABAT	ACLY	NR4A3	MS4A1	POLE3	SUSD2	TRIM52
ATF6B	LOC732360///TDG	HBZ	DGCR9	NEK7	POFUT1	BSPRY	RSU1	SHROOM1	TCAF1	ACOT8	ZDHHC18	C1QTNF3-AMACR///AMACR	LRP1B	FAM213A	PTPRM	OR11A1	TPR	SNRPD3	ELK1	TMSB4Y	MBTD1
LOC100505585///ARHGEF1	EXT1	SLC22A1	ATRX	TECR	TRIM44	SUSD6	FABP6	CSAD	MRPL57	ANKS6	UBE2Z	ADAM19	SOX7	RPSAP19///RPSAP9///SNORA6///RPSAP58///SNORA62///RPSA	B4GAT1	COL7A1	CACNB3	PLEKHA3	A1BG-AS1	ADRB3	LINC01134
ETHE1	ZNF529	SNX5	SUPT3H	TPST1	PIGQ	CEP44	DRD3	LRP1B	SCG5	TNXB	ATXN10	CRTAP	TRPM1	BYSL	FAM133DP///FAM133B	PTGR2///ZNF410	C12orf76	UBA52	HMHB1	GNA15	DRAM2
RRN3P1	BMP2	LINC00662	COG2	PHF24	EPHA3	RUNX3	PAK2	SOX7	VPS33B	MIR5010	SUB1	OGG1	CXCR6	KIDINS220	BORCS5	GREM2	ACTR2	STX3	PAIP2B	C1QBP	MCM7
NLGN4X	TJP1	ARHGAP45	GK3P///GK2///GK	TOP2A	SPOCK1	LRRC56	KIAA0100	TRPM1	LOC105379193	SLAMF7	SPDL1	CHRDL1	NUP210	MTHFD1	RPUSD4	AP1G1	SGK1	VPS50	AMMECR1	PPP1R26	TAOK1
LOC101928634///SENP3-EIF4A1///SNORD10///SNORA48///SNORA67///EIF4A1	PIAS1	TMEM254	TUBB	TP53I11	SKAP2	STXBP3	ANXA4	CXCR6	NEDD9	IGLV2-23	MICALL1	CIAO1	SPARC	NOL6	NUDT22	DTX3	SOCS5	NEK1	ACAD8	TGS1	TMEM216
TAB2	SPCS1	SRXN1	IQCJ-SCHIP1///SCHIP1	AGT	CHKB-CPT1B///CPT1B	MEF2A	MKL1	NUP210	SBDSP1	NUP37	FSD1	CALML5	MTMR1	MRPS22	SLX1A///SLX1B	FBLN1	SPAM1	MIR6748///TMEM179B	WFDC21P	UBE2V2	TTLL12
PKP1	SYT17	MS4A2	MMP3	PPP1R2	TMEM14B	SART3	MIR1178///CIT	SPARC	C21orf58	BRD9	HPR///HP	DALRD3	SORT1	CACNA1I	PRR14	PRSS12	ARRB1	MCCC2	MAGEE1	NCAPG2	PFKP
DYNLRB1	SNAI1	RPL11	CELP///CEL	AKAP11	ROCK2	NFX1	WIPF1	MTMR1	SMARCAL1	FANCL	FBXO30	CROCC	POPDC2	NEMP1	MYT1L	LRRFIP1	LPCAT4	WTAP	PHYH	KCNJ15	CBX5
NXF2B///NXF2	SWAP70	RALGPS1	THAP3	PGLS	ERMP1	THAP8	CACNG1	SORT1	LOC107985050	LGI4	ZC3H13	DDX42	ADH1B	HDAC1	MTIF3	CPA3	DIO2	HIST2H4B///HIST4H4///HIST2H4A///HIST1H4L///HIST1H4E///HIST1H4B///HIST1H4H///HIST1H4C///HIST1H4J///HIST1H4K///HIST1H4F///HIST1H4D///HIST1H4A///HIST1H4I	LINC00572	NAT8	WIPF2
SFTPB	SNX11	FGF13	ANXA13	TNFRSF1A	CEACAM3	SPNS2///MYBBP1A	SMIM8	POPDC2	DKC1	TMED7-TICAM2	CENPT	CYBB	CTTN	WDR81	PWP1	UEVLD	PRSS35	SBNO1	MIB1	SPACA4	SLC26A11
FGF18	TDP1	KRT73	GCNT1	RAP1GDS1	SSH3	STPG1	EML3	ADH1B	GM2A	NTN5	GABARAPL3///GABARAPL1	TLDC1	LRRC59	MDH2	POMGNT2	MAP3K13	PLD5	RANBP9	NAA30	OR5A2	ATP7A
LOC100506282	CDK19	DNM2	PLP1	IL13RA1	PGBD5	KLF3-AS1	GPR78///CPZ	CTTN	CCDC85B	MIR147B	SMIM7	MACF1	KLHL42	IGSF6	PYCR1	YAF2	ZNF451	FEZ2	ZFHX3	SEC14L2	KIF5B
ATP8B4	PSEN2	ALDH6A1	CRIP2	FICD	LIMCH1	MYO1C	EFNB3	LRRC59	ZNF318	IGHJ6	FOSL2	WBP4	PRKAR1B	BAG2	MITF	PLCE1	EML6	ZKSCAN4	FAM71F1	GABRD	RBMS2
TMOD2	FIBP	ZNF777	GABARAP	DNAJC3	EPHB4	DDX49	ILF3	KLHL42	PELI2	CLCN7	ITIH4	LPIN1	UBE2L6	MEI1	RBM5	INTS12	DPF3	HIPK2	MYO7A	SPG21	GNA11
CD58	LSM14A	PPP2R2B	EPCAM	OAZ2	OBSL1	PPHLN1	FAM69A	PRKAR1B	ATRIP	LOC730668	CBX3	RAB5A	SRSF1	OGDH	HMGA1	LRRC40	TBC1D2	ATP5C1	MIR6734///ELOVL1	ELP6	PIP4K2B
NFKBIB	FAM171A1	CUL3	RAB6B	SHPK	OPCML	RLF	TULP3	UBE2L6	CLVS1	BSN	MGC20647	CDK14	DACT3	RANGRF	PRMT9	PPM1A	APLP2	PHACTR1	ANGPTL4	NUTF2///MT1L	S100A13
LRP1	NUCB2	MED23	ZNF460	CLEC2D	SPAG8	CFAP44	PTP4A1	SRSF1	FBXO34	ZMIZ2	SYNCRIP	STK17A	ELMOD2	FLJ38576	HMGCR	ENTPD7	CDK5R1	SBF1	BAZ1B	GALNT2	CCDC58
ACTR10	VPS8	CCT6A	CLK3	GRIA3	REEP1	EIF1AD	PCBP4	DACT3	SEC14L1	PPT2-EGFL8	C1QC	EID1	LOC401463	PTAR1	CUX1	TDRKH	HNRNPDL	INIP	SOCS6	ROPN1B///ROPN1	PRSS58
KIFC3	TACSTD2	TLR4	NFATC2IP	PLEKHB2	BBIP1	HEXIM1	CD47	ELMOD2	RNF10	THAP4	SLC2A13	SMAD3	ARHGAP1	S1PR3	IL4I1	TPBG	FKBP1B	LNPEP	CRY2	DPEP2	TMED5
ACOX1	MCM2	TAP1	ZER1	TGFB1	NFE2L2	TUBE1	GLRA3	LOC401463	PITPNC1	SKOR1	ALS2	SLC2A10	GCHFR	ZDBF2	HCFC1R1	NCAPG	PRRG3	WIPI1	PFKFB4	LDHA	DUS4L
KPNA6	KYNU	LPAR2	PKN1	RUVBL1	IL1RL1	ZBED5-AS1	ALG13	ARHGAP1	H4C11	WASHC3	FYB	CYP27A1	GS1-124K5.4	KYAT1	FSTL1	CCNA2	CAMK1G	COPE	GP6	RAC2	FN3KRP
MX1	JARID2	IL12RB1	RRP7A	EIF2D	LMBR1L	CLIP3	PTGDR2	GCHFR	DPY19L4	TRMU	GAK	RBM5	LOC101930578///MRPS31P5///THSD1	FLJ21408	NDUFA13	CEBPA-AS1	GPR158	MTX2	RPS28	TLDC1	ABHD16A
ST6GALNAC4	MZB1	LINC01628	SREBF2	RHOC	RARRES1	SCG3	CD3E	GS1-124K5.4	EFEMP1	TRIL	USB1	TMEM47	PRKAG2	EARS2	WISP2	ACAT2	THAP12	PABPC1L	AKAP10	PLGLA///PLGLB1///PLGLB2///PLG	ATG16L1
IPO8	CEP57	DPH7	BLZF1	MRPS12	TIMELESS	PAGE4	GUCY1A2	LOC101930578///MRPS31P5///THSD1	DUSP10	SINHCAF	PPP1R10	KLHL5	TUT1	PIK3CA	PSPH	RAB1A	FAM201A	TTC12	GPR82	RGL1	BRWD1
ANKRD12	ADO	PSME1	DGCR2	NRAS	TXK	NAXE	EPHB3	PRKAG2	ZNF461	IGKV1D-12	XXYLT1	BCL2	IL10RA	CUL1	IKBIP	FRS3	FLYWCH1	SNCA	PRKY	LENG9	TJAP1
STX7	P2RX5	ATP5J2	POLD1	ZBTB11	MIR636///SRSF2	HULC	CYTH1	TUT1	LOC112268267	ARL4A	SSBP2	PTPN2	DBF4	ZNF483	NGLY1	INSRR	RAB39B	AHCYL1	METTL10	COLGALT1	CLK3
PDGFA	MYO10	NKG7	CASC7///AGO2	MIR1248///SNORA81///SNORA4///SNORD2///SNORA63///EIF4A2	H2AFZ	LYST	BET1	IL10RA	FBXO30	IGHV3-30	SSPO	SNX27	JAM2	COQ3	STAT4	EXOSC9	AKAP17A	BLNK	SNN	BPNT1	NCOA2
TMCO6///IK	CD27	SPATS2L	PPP1R7	PAPPA	USF2	ATP10A	UBE2L3	DBF4	GRK2	MAN1C1	SNORA16A///SNORA61///SNORA44///SNHG12	CNOT6	LRRD1///CYP51A1	L2HGDH	PPP2R1A	ELF3	ANKRD36BP2	CDK8	LOC100507520	KLHL15	E4F1
TTTY1B///TTTY1	PRMT5	C7orf50	B3GALT2	DDX51	NR1I2	UBE2L6	MYD88	JAM2	ZNF107	IGHJ5	STIP1	CDK5RAP1	PGGHG	CCNA2	SPRYD4	LMAN2	LOC101929188	AP4E1	PREPL	ADAMTS5	PANX2
EPB41	TMEM106C	ANTXR1	ZNF609	NOL8	TFEB	LAPTM4A	CXADR	LRRD1///CYP51A1	IKBKB	TXNDC9	ZFAND6	RPS6KA4	ADAL	WBP11	DDI2///RSC1A1	CDKAL1	MALSU1	UBALD2	MORC2	PLXNC1	NMB
LOC100272216	MYO5A	CLEC3B	HTT	ARMCX5	GH2///GH1///CSHL1///CSH1	EMC3	ARSD	PGGHG	IFITM1	FPR2	NOVA1	NUAK1	CNNM3	REPS2	HOXD11	FZD4	BICC1	DIS3	CD52	EDEM1	SMARCC2
SNTB2	THBD	TIMM17B	CDK1	FIS1	FRZB	PLA2G4B///JMJD7///JMJD7-PLA2G4B	RBBP4	ADAL	CCER2	GOLGA8T	C6orf48	TUSC2	SIRT5	PCDHB1	PHPT1	CRP	PHYHIP	SLC36A1	GLS	ITIH6	MGEA5
GPRC5A	RNF4	SPHK2	IDH1	GPM6A	PIDD1	LINC00672	ROBO1	CNNM3	NAV3	RYR1	PRKCI	RBFA	SEPSECS	TMX4	RBM25	C4orf46///TOMM7	CHIC1	ZBTB33	LINC00910	CLEC7A	CHCHD7
DNAJB12	DOPEY2	MORC4	NDRG1	DAG1	MFSD11	C5orf15	COPB2	SIRT5	PVR	CYB5R3	DCN	ZDHHC3	HERC2P9///HERC2P2	NDUFA6	SNORA28///EIF5	WTAP	LITAF	ZFP41	GAP43	PLCL2	PSMD11
PTPRO	CALCOCO2	PAQR7	EFNB2	TRIOBP	NFATC1	PAXIP1-AS2	SSUH2	SEPSECS	OAS2	IGHJ3	ADCY7	DDI2///RSC1A1	SH2B1	ZNF606	PML	HRH1	SHROOM4	PHF20	SPRED2	PLEKHG6	COG1
CTTN	MIR3656///TRAPPC4	ITK	DDX28	LTBP4	ZFP69B	SMAGP	DLG1	HERC2P9///HERC2P2	ZCCHC24	PLCD3	PRDM13	EIF2AK1	THEMIS	KIAA1654	TP53RK	CD99	CXorf38	PMVK	STK40	AGAP1	RETSAT
ZFYVE26	MSX1	MIR600HG	RHOD	MIR1908///FADS1	MARK2	SERBP1	SERINC5	SH2B1	BDKRB2	YIPF5	KLHL24	ANKHD1-EIF4EBP3///ANKHD1	LY75	OSBPL5	BCAP29	TRMT5	NMT1	MAPK1IP1L	MMP1	METTL24	ZNF655
TNIP3	CNP	ACAD11	HSPA2	SQSTM1	EPHB2	HSPA5	ZNF185	THEMIS	CSNK2A2	SNORA53	MKL1	TNPO1	SRGAP1	SPIN1	HS3ST3B1	SFSWAP	LYSMD3	SIPA1L3	LRRFIP2	GZMA	DND1
RREB1	CENPF	LOC653712	LOC101928635///ALDH1A2	OPRM1	LOC101930416///LOC101929792///LOC100996724///PDE4DIP	SEC16A	ZNF593	LY75	SNHG19	SLC35A5	MAN1C1	ASPH	SOX8	HMMR	PRKAG2	FLG	NOVA2	TRIM14	LOC100996342	RFX4	ZNF511
SAMD4A	CFD	NSUN6	IGFBP3	CHERP	LOC102725292///DTX2	THBS1	PPP5C	SRGAP1	MEPCE	ABCB9	LOC102546299	PLXNA2	NPL	TENM4	SELP	PRRG2	COL15A1	TNFRSF10C	ACSBG1	NID2	NEDD4L
EIF2AK1	CAMLG	SNAI3	MAGEA8	HRC	DND1	HACD2	ITM2B	SOX8	NCBP3	CYP2D7	CD37	LYZ	RSG1	SOAT1	ZSCAN32	C3orf14	TUBB4A	STX17-AS1	ACTN4	SDHAP2///SDHAP1///LOC220729	KLHDC7B
GTF2IRD1	DHCR7	ATG3	FAU	APOBEC3C	ZNF451	CCNY	KLF6	NPL	ELK1	LOC105371573	ARAF	IL1RN	HLA-J	PELO	TDP1	CDC20	TTC3P1///TTC3	USP47	FASTKD2	DEFB119	RAB28
NTSR1	SLC1A1	TSHZ3	TSHR	INPP5D	PDE3B	LINC00400	BASP1	RSG1	CAMK1	ZNF629	DENND6A	UBAC1	PAK6	SKA3	TIPARP	MIR7114///NSMF	UVSSA	DNAAF2	CNBD1	NOL10	RDX
TP53TG1	NDUFA1	CEP350	ABCC5	ALOX12	PRRG1	CISD3///PCGF2	RAP1B	HLA-J	IGSF8	RNU1-1	LOC100505938	TNS2	HEY2	GLIPR1	TRIM32	PRSS22	ADIPOR2	VAMP1	OFCC1	ZC3H10	TMEM43
INPP5B	ITFG1	IGFL2	ATP2A2	TAF9B	IGHM///IGHG1	HPS1	BCL11A	PAK6	KDM3A	MIEF2	PTPN18	TFDP1	MIR4680///PDCD4	KDM7A	LOC643549///PCIF1	SLC7A1	SLC35E2B///SLC35E2	PIK3AP1	UTY	DAD1	LIN52
SOX4	GEM	PAK1	ALDH9A1	SEC31A	SCN7A	ME1	GPN1	HEY2	MARCHF6-DT	APOBEC3A	IKZF4	LOC100294033///TCAF1	LOC100506248///MIR1244-2///MIR1244-3///MIR1244-1///LOC728026///PTMA	BICD1	TM2D1	VPS51	SRRT	RNF34	TMEM165	POT1	FARS2
POLR3D	EAF2	RRAS	CCL2	YIPF4	GATA4	NPTN-IT1	LUZP2	MIR4680///PDCD4	PRTFDC1	LOC105371371	TMED7-TICAM2///TICAM2	DDX39A	DPY19L1	BNIP2	GLIS3	MYOZ2	PPP2R5E	DR1	GATA3-AS1	VSX1	CTCF
MBD1	ARHGAP4	N4BP2L2	IFIT1	CEP350	FUT5	KIF1A	LRIG1	LOC100506248///MIR1244-2///MIR1244-3///MIR1244-1///LOC728026///PTMA	WFDC21P	GPANK1	IL18BP	SCYL2	FAAP20	SLC16A14	PANK2	CYLD	LOC105373418	SIRT3	PIK3CD	SIAH2	LPAR6
NKG7	RBCK1	AK1	ENOX2	GBAP1	ITGA5	MRAP2	NTRK2	DPY19L1	IFI6	SNRNP35	MRC1	PHF2	LOC105372547	BEX3	PPP2R3C	ART1	TMEM39A	DCAF5	NKAIN3	PDCD1	SGSH
POLR2E	C1GALT1C1	PROM1	SGSM3	DNA2	CBLC	LRFN5	GAA	FAAP20	RRP12	TLCD2	KLF10	ZWINT	DOK4	FAM150B	FIGNL1	PGC	WTH3DI///RAB6A	2007-03-01	XPO6	NEK6	KCTD20
CHRNB1	PRDX6	GIGYF1	PVR	CASP10	CAPG	ANKRD10	SLC6A9	LOC105372547	RPL19	MITD1	LINC00280	SLC43A1	QPCT	TMCO3	DDRGK1	SERF2-C15ORF63///MIR1282///HYPK///SERF2	INPP4A	XRCC2	PLG///LPA	MFAP3	GPATCH11
AKR1C1	NDUFB11	POLG	EPYC	CUX1	MAPK13	CXCL16	LEPROTL1	DOK4	ARGLU1	NYAP1	TTC23L	TESK1	CEBPA	PINK1	SIK1	SERPING1	KIAA1211L	TMEM230	VDR	ADGRF1	SLC26A4
EXOSC7	TMC6	FGD4	KCNF1	DIP2C	DDN	FCGBP	GPR137B	QPCT	PCYT1A	LSM14B	ZFP36	RARA	SSPN	LIME1	IDI1	SEMA3D	HPCAL4	RAB3GAP2///AURKAPS1	LINC00911	OR5F1	TNRC6A
GSTK1	RHOH	TPM2	ADGRV1	C1QTNF3-AMACR///AMACR	ADH1B	FNIP2	NMT2	CEBPA	SVIL	IGHG3	RGS3	TCF4	POFUT2	MAP3K1	C19orf43	CEP250	GPC5	RAB2A	ZNF320	2014-09-01	R3HCC1
NTRK2	AOC3	DYSF	CPSF4	MIR1292///SNORD110///SNORD86///SNORD57///NOP56	ITGB3	IPCEF1	PRR3	SSPN	TMEM158	HEXB	NCSTN	ARNTL	KIAA1462	NIFK-AS1	MYO5A	ENPP3	PPP2R1B	CYTH1	SMIM5	NFE2L2	VILL
ACAN	MGST3	PSMA3	PIK3IP1	CDKN1C	SYCP2	SLC30A9	NCBP1	POFUT2	CCT8	TRMT2A	L3HYPDH	EGR1	PRCD	LYN	FBXO3	BMP8B	PMS2P1	RSL24D1	NRGN	SHROOM2	CSE1L
ANXA2	RPS4Y1	LCN2	LIMK2	LAPTM4B	TTC3P1///TTC3	DNAJC16	CSHL1	KIAA1462	LIX1L	COX7A2	ETV1	NIP7	HLA-B	LIN52	PLXNA4	SPAG8	H2AFY	USP21	IMMP2L	SDAD1	KRR1
EPN3	GPR171	TCF25	NOV	DNAJB5	CUL5	TYROBP	LTB4R	PRCD	RNF11	LOC105373985	USP32P2	TOPORS-AS1	TTC26	VAT1	TWF2	IDI1	TLK1	BCAP31	LEF1	BCAT1	SDK1
KIR2DS3	CSF1	CERK	PWAR5	ZNF721	ODF1	NOP14-AS1	BCKDK	HLA-B	SPINDOC	LOC101927178	OSGEP	CCL15-CCL14///CCL14	TET3	SREK1IP1	TIAM2	DPYSL4	COL18A1	ARPC2	LOC731157	C19orf24	MRPL42
RAD52	POMT1	PCM1	VGLL4	CLN8	TMX1	DUS1L	PTPN4	TTC26	C1RL	ASB7	ACADVL	GUSB	PPP1R1A	BMP8B	NME1	SMAD7	KIAA1147	PRPF6	MAP1A	ZW10	DICER1
MIR4738///H3F3B///H3F3A	ABHD3	SIDT2	LINC01314	LGALS8	HTR1D	GALC	CYP1A1	TET3	FAM193B	SYMPK	EXOC6	UEVLD	ELK4	LOC102724197///LOC100132705///GGT2///GGT8P///GGTLC1///GGTLC2///GGT3P///GGT1	FASTKD2	CHMP1A	HTR2C	ZZEF1	LCMT1-AS2	LRIF1	BRAF
MIA-RAB4B///RAB4B	ATF7IP	TSEN2	SLC35E2B///SLC35E2	NMNAT2	NKX2-1	FSD1L	TAP1	PPP1R1A	SHC3	TECPR1	ERVK3-1///ZNF8	TRIT1	JAG1	UNC119B	MRGBP	TIGD6	FAM19A2	CREBZF	RAD51AP1	LYRM9	CASK
ADIPOR1	TAGLN	ECD	AHSA2	CORO1C	SMPD1	BBX	DYNC1I1	ELK4	ERCC4	LOC100130987	TRIM50	BHLHE40	MSRB2	HOXA13	YBX1	UQCRQ	DNAJC10	ITPR1	SERPINA10	GBGT1///GBGT1	COPE
GLRA3	MFSD1	CRK	HTR2B	ACRV1	PAGE4	SNX14	BCL2L11	JAG1	CCDC9	GBP5	PBDC1	SEC61B	MAP3K7	ENC1	PLCXD2	SENP3-EIF4A1///SENP3	RCOR3	GNG3	RAP2A	DKFZp434E1119	PON2
KLHL18	KIAA0196	SCARF2	DMXL1	SIPA1	ILF2	TNIK	COA1	MSRB2	TCEAL9	TMEM60	FAM114A2	CSPG5	MEX3B	C1orf27	FAM213B	CARTPT	NOL4L	REEP4	ZCCHC5	LOC407835	GYS1
DCAF4	IFT20	ASB1	ARF5	TMEM259	DDX23	TBC1D12	PPP2R1A	MAP3K7	VPS13D	LOC102723811	SEC22C	CSPG4	TNRC6C	MRPL4	DBI	RIMS2	SNTB2	KDM7A	ERLEC1	ZMPSTE24	ARSK
KDM6A	CSDE1	PCID2	PBXIP1	ABCB4///ABCB1	BCAT1	SLFN11	MSR1	MEX3B	DUS4L-BCAP29	TREH	DTWD1	TNFSF12-TNFSF13///TNFSF12	LRRC4C	NDUFS6	MAFF	MSI1	TSPYL1	DOCK2	USP51	NPM2	PDXDC1
MIR3190///MIR3191///BBC3	TRIL	DPEP3	CNP	LOC101930112///SPG7	ABCB6	ZC3H11A	CACNB4	TNRC6C	ENGASE	STIM1	ANO6	IFNGR1	LAPTM4B	BAK1	C19orf44	FSTL1	TYRO3	GLRX	HPR	PTER	LPXN
ATN1	TUBA1B	MFSD3	NSL1	PTGER4	BEX3	HADHA	APITD1-CORT///APITD1	LRRC4C	ETV1	CPD	PTPN13	BNIP3L	KCTD16	MUM1	TKT	ACACB	LOC100505501	SNAPC1	APOBEC3C	MVD	HPS3
ARIH1	GATA6	MELTF	SLC25A11	GFRA2	SFXN3	HDAC7	EGR1	LAPTM4B	BRMS1	RASA4B	RAE1	LZTFL1	CHM	DDX17	KCMF1	RPS19	ATG13	MAP9	LRRC69	DDX10	SIKE1
KIF13A	HSPA5	MBP	MUC1	TRPV2	HIST1H2BJ///HIST1H2BG	SUMF1	SLC22A4	KCTD16	SRGN	LOC112267878	TMEM37	TRIM44	ATP8A2	MCPH1-AS1///MCPH1	HTRA1	GRIK1	VPS29	ORAI1	ACOT7	PDILT	ZNF211
LRRC37A2///LRRC37A3///LRRC37A4P///LRRC37A	STX7	ALG8	FSTL3	MYC	TNK2	C5orf63	GUSB	CHM	FLVCR1-DT	PCGF3-AS1	ID2	LSM14A	MIR6125///USP15	STX4	GPHN	DRD2	RHEBL1	VPS13B	FKBP4	CDK13	UCA1
FAR2	MIR4745///PTBP1	PSMC4	ITPR2	PLA2R1	2006-03-01	ZNF790-AS1	ZBTB43	ATP8A2	TNFRSF1A	HDAC7	SHARPIN	HNRNPA3	ZNF462	ZNF581	ATP5D	PIAS4	PDP2	SVIP	LOC101927494	TCEAL4	FAM228B
VAV1	HIST1H1C	ATG9A	PART1	CASC7///AGO2	DAP3	PIGN	AKT2	MIR6125///USP15	MIR3661	SEPTIN9	DHX40	PPP1R12B	REM1	MRPL3	RBBP9	CHRNA4	GFM1	CPNE3	NEK5	UCN3	POMGNT2
DEFA1B///DEFA3///DEFA1	DR1	CASC3	DRG2	ZNF24	TTC12	LRRC8B	ADAM9	ZNF462	TTC21A	LOC105372235	NUDT4P1///NUDT4P2///NUDT4	ERLIN2	ANKS3	NEUROD1	FIS1	JRK	HS6ST3	BFAR	PRKCE	ZFP2	MAX
LSM12	ZXDB///ZXDA	PLEKHA7	SGCB	KIR2DS1	MCF2L-AS1	CABLES1	SNX7	REM1	CTSD	KLHL33	TMPRSS6	LMBR1L	ARHGAP5-AS1	EME1	C8orf33	NUDT3	GPATCH2	GPR75-ASB3///ASB3///GPR75	TOLLIP-AS1	ZNF391	CDK5RAP2
HEATR6	ANTXR1	ZW10	LILRA2	NR1D2	COMMD4	METTL17	IGF2R	ANKS3	ANKFY1	NOXO1	ARHGAP30	UBE3B	C1QTNF2	RALGPS2	LIMS4///LIMS3///LIMS1	HOXA7	MOB1B	TBXAS1	ECE1	SCP2	SLC38A6
SDC1	PVR	HERC3	TNPO2	HBP1	DENND2A	THRB	GABRA3	ARHGAP5-AS1	SV2A	NOTCH4	GTF2F1	NFKB2	AP1G2	MIR3658///UCK2	RBM14	TMEM33	PLA2G16	H2AFJ	ATIC	TRIM71	EBP
PPT2-EGFL8///EGFL8///PPT2	SHCBP1	AGPS	PDE4DIP	LEF1	KIR3DL2///KIR3DL1	PDZD4	GATA2	C1QTNF2	PLCB4	IGHV6-1	PRIMPOL	DIDO1	ADIPOR1	P2RY12	USP16	ADD1	DYNLT3	LUZP1	RPS14	BTN1A1	NT5C2
NEMP1	SGMS1	CD3E	RPS10-NUDT3///NUDT3	PREP	ADAM22	VASH1	RPL31	AP1G2	YIPF4	CCDC24	TBC1D9	LOC150776///SMPD4	NUFIP1	KNOP1	MALT1	NME1	RNF144A-AS1	MBP	HOXB3	SLITRK1	MAPK9
B3GALT4	C2orf42	RASD1	NELFB	BTRC	CIDEB	MRPL47	CS	ADIPOR1	SIL1	HRAS	MIR4746///UBXN6	ZNF23	LSM2	MAPK8	GSPT2	NOL7	APLP1	CCNYL1	BTG4	RRAGD	CLCN7
ANKMY2	MDFIC	CTNNBL1	NR1I3	ESRRG	GTF2H2C_2///GTF2H2C///GTF2H2B///GTF2H2	OLFML2A	AGPS	NUFIP1	PRPS2	NUP58	TMEM161B-AS1	AKR1C3	DBT	TBC1D10A	XK	HAPLN1	SNHG4///MATR3	SERPINA1	SMPDL3A	TPTE2P5///SUGT1P3	DPM2
FBXO42	EIF2S1	PID1	TCEB1	ANXA9	GAREM1	SENP6	CAPN11	LSM2	CIB2	U2AF2	WDR76	SORT1	PWWP2A	TSHR	ALMS1	SFTPC	CITED1	SPPL3	CALHM3	ANKRD37	ZNF18
LOXL2	CYTIP	OGFOD3	TRAFD1	TCOF1	LIMK1	ANK1	OR7E12P	DBT	ARSA	H3C12	BTN2A1	ACOT7	MBD3	KCTD18	SHC1	PRMT8	LRRC4C	MYL6	LRRFIP1	OR9G9///OR9G1	APIP
FUT4	SNAI2	HSPA4	TEX261	ABCA4	LEF1	GID8	PPP1R2	PWWP2A	FOSL1	METTL7A	SEC14L1	MST1R	SPEN	HENMT1	MAP4K3	EIF4G1	PAQR8	FPGT	ATAD2	FGFBP2	PRKAG1
PHACTR2	UGGT1	FGGY	RBM25	B4GALT3	HSPB6	MRVI1	ATN1	MBD3	SOCS6	RUVBL1-AS1	PSMD5-AS1	PNISR	AFF4	PGRMC2	COMT	ATP5C1	TRIM33	HLA-DRB1	GALNS	SLC25A10	MTFR2
RPL3	DTNB	TAF10	TSC22D4	ZC3H4	RARG	FZD7	TM2D1	SPEN	PAXBP1	LOC107985497	PITHD1	DYNC1H1	CCND3	GARS	PSMB9	MAPRE1	BTRC	KATNA1	CT55	AFF2	OGFR
SKAP1	GNAI2	MASP1	PNMA2	APOF	HAVCR1	SIRT5	PDPN	AFF4	OSGIN1	IGHV3-7	CES2	MYC	LRRC41	UBE2C	MOSPD2	FBXL7	FGD2	ITPRIPL2	ZDHHC21	BLOC1S1-RDH5///BLOC1S1	PAIP1
PFKFB3	ABCF2	ARL6IP6	NSUN5P2///NSUN5P1	IKBKB	RORA	PDE4D	JAK2	CCND3	MFSD14A	QTRT1	SLAIN2	USP22	MTG2	NRF1	SLC14A1	GAGE3	RHOG	USP36	GCSAM	MMD2	S100A7A
ABCA2	NXPE3	RAB12	PDYN	OSGEP	RECQL5	WDR45	MTIF2	LRRC41	LOC112268437	GLA	TES	NADK	NAT2	CCDC122	CASR	KIF20A	RNASE1	CD83	MIR124-2HG	MIPOL1	ANGEL2
PTP4A1	TRAT1	AMD1	ZIC3	A4GNT	LPCAT3	RBM5-AS1///RBM5	BMPR2	MTG2	CSKMT	EPHB6	AGTRAP	RPL35A	FRMPD4	ALG8	IGHM///IGHG1	ICA1	PROSER1	ATP11A	EFTUD2	NUP58	SAMD4B
LHPP	RIPK2	NCBP2	TRRAP	STAG2	KIAA0556	ELMO2	GRAMD1B	NAT2	NOL12	LINC01770	MAPK1IP1L	NT5C1B-RDH14///RDH14	SRC	PSMD3	CARMIL1	SLC13A1	MARK1	WDR44	IRF4	PGLYRP2	UBFD1
TDGF1P3///TDGF1	LDLRAP1	SLC25A22	DDX3X	CHMP1A	DIXDC1	CBL	ZKSCAN1	FRMPD4	DBP	IGHV4-39	ZNF326	BTD	PDGFRB	LZTFL1	TEFM	SLC34A2	SLC9A3R1	ZNF234	PXDC1	LOC728392///NLRP1	C5orf24
TBX10	QKI	USP48	FTL	SEZ6L	SCAMP1	GPR179	PPP1R16B	SRC	PTGR1	ATP6V1A	RLIM	UBE2G2	TMEM150C	MBNL2	DDX28	PSMD12	PDE4D	PNPLA2	LNPEP	CAPN10///GPR35	SLC35E1
E2F4	IKBKAP	SMURF1	RBBP6	N6AMT1	TRMO	TMCO6	DCTN5	PDGFRB	TMOD3	ADGRA2	NIN	ECHDC2	POLR3A	PLCD1	VARS	C14orf132	JADE3	GBF1	ATG16L1	AGPS	LIMD1
NUDT18	AREL1	RPL3L	GALE	TUBG1	LINC00894	LINC01106	ZMYM3	TMEM150C	APOL1	HEMK1	WRAP53	HLCS	LAP3	CLPTM1L	KIF5C	RPL11	HSPA4L	FMO5	PALM2-AKAP2///AKAP2	ATP6V1F	C22orf29///GNB1L
MIR3656///TRAPPC4	LINS1	PRDX6	ACADL	BID	TNP2	COA5	SNRPD1	POLR3A	GTF2I-AS1	ABCA7	KMT2D	KIF2A	PXDC1	ZNF746	DDX50	MAP3K7	LOC101929356///ARL5A	GNRHR2	TMEM128	SLC2A14	PPP6R3
SLC38A7	PLAC8	DDX6	TNFSF10	LOC100652930///STX16-NPEPL1///NPEPL1	CCT4	UNC5D	HCRT	LAP3	ZNF227	TLR2	CTU2	MYH11	MEGF10	BMF	SNTG1	CASP2	LDB2	NMRAL1	FUT2	SNORD116-6	AP1G1
KCNK2	NEMP1	COQ8B	SPAG7	SYS1-DBNDD2///SYS1///DBNDD2	AHSG	CERS4	CDKN2A	PXDC1	IL11RA	EPB41L1-AS1	CREBZF	HCG8///ZNRD1ASP	LCTL	SIRPB1	FBXL13	MMRN2	PRKCB	PABPN1	PDZK1	TNNI1	SRGAP2C///SRGAP2B///SRGAP2
SGTA	PA2G4	PIGM	MYL6	C1orf123	CASP8	LGMN	FANCL	MEGF10	H2BC6	CXCL13	MIR6791///GPR108	HIC2	DCAF7	YPEL1	TEX261	AP4M1	NPY1R	CD79B	HERC2P9///HERC2P2	APEX2	ERGIC3
TSPAN4	FAM13A	XRN2	ACOX1	BLK	EFNB2	STRN3	PAWR	LCTL	ZNF57	DTX3	PCM1	TMOD1	C9orf72	FUBP3	POLR2G	POLE2	CDC6	CTLA4	SULT1C2	DEFB4B///DEFB4A	SRSF1
MARCKS	ZWINT	DYM	HTRA1	PIN4	SNRNP25	TMEM167B	RASSF1	DCAF7	THRAP3	IGLC6	THAP9	WIPF2	VCAN	HERPUD1	ATAD2B	HSPA4	SH2D3C	FAM127A	LOC101929964	GPCPD1	ADCK1
PEX7	SYNGR2	TXK	ACTG1P4///AMY2B///AMY2A///AMY1C///AMY1B///AMY1A	ADGRL2	PRH1-PRR4///PRH2///PRH1	AK2	PARP3	C9orf72	LOC101928120	IGKV1D-33	ALB	ARL4A	NISCH	ENDOD1	TMPO	MEX3D	LOC101930416///LOC101929792///LOC100996724///PDE4DIP	RAB27A	NRCAM	DRD3	PTPN13
PNMT	MYL4	MBD2	PFDN4	SSX1	NOS1	ID4	CREB1	VCAN	REXO4	DPF2	ASB7	TP63	HOOK3	PARD3B	NPR1	ALG9	CASP9	STAG2	HOXB8	TMEM52	LOC101927826///FBXO41
RNF121	ADRA2A	GAPT	LOC101930388///LOC101928143///NUMB	SMAD6	MAGED2	WAS	CCR1	NISCH	MAMDC4	FBXO44	EXOC3	SOD3	RRP8	ERMP1	ANKRD12	FOXL1	SLC25A29	TNFAIP3	LOC441178	OR13C8	ZNF426
GABRD	HLA-DQB2	EXOC2	MAP3K11	CD163	NRG1	TCTE3	CRY2	HOOK3	DCLRE1A	DHX16	KIAA1033	AASS	ANKRD10	LOC102606465	MIR7113///MIR4691///NDUFS8	HS2ST1	EFNA1	KBTBD7	FNDC1	TUBA1C	HDAC7
LSS	EPHB3	RDH8	ANKRD34C	DERL1	TAGLN	EPC1	DHRS3	RRP8	ZNF175	DERA	LINC00308	IER5	PLCG1	UBE2D3	SMIM8	ETV3	BLOC1S6	CSNK1G2	LY6G6F///LY6G6D	ZKSCAN7	DSG2-AS1
CAND1	XIST	PIK3R2	RBCK1	HOXB7	SLC22A8	RUNX1T1	FAT1	ANKRD10	ODF3B	SKAP2	FAM89B	EIF2AK2	OFD1	KCNE4	IRF2BPL	TTC22	RPRM	PET100	SNORA52///RPLP2	SNORA33///SNORD101	ASAH2B
DHX29	VAMP2	NECAP2	DENND3	STARD5	COL11A2	LGI4	MAOB	PLCG1	IARS2	OSBPL3	INPP1	TSC2	PEX2	PPP1R13B	HGD	SORBS1	BDP1	IL4R	WNK4	KLHDC10	CEP135
PIGV	AGPAT4	TMEM170A	TWIST1	CD84	KLK15	ABT1	IGH	OFD1	PCCB	POGLUT1	GRK2	DHX29	MAPT	ZMYND8	WDR3	MIR15A///DLEU2L///DLEU2	KMT2E	RHBDD2	AK2	MAGED2	SFR1
SGCD	TMX4	UBALD2	VWA5A	KPNA4	WNT1	FIBP	FCGR2C///FCGR2B///FCGR2A	PEX2	TRR-ACG1-2	MSMO1	NOA1	STX16	RBM26	CCKBR	SEC61B	CNIH1	SUZ12	RER1	LOC729966///PDE4C	CTNNBL1	DVL3
PSMB8	TSC22D3	RNF113A	ZNF133	POMZP3///ZP3	GDF5	CHMP2B	LINC01565	MAPT	STEAP2	IGHV1-69	ACADSB	ARMC8	STAU2-AS1	TLE3	BIRC2	BDKRB2	DHCR24	RAB1A	SSR1	RSL1D1	SAP30L
PLEKHM2	PCSK7	SERPINB1	RFX4	IMPDH2	TOP3A	FAM84A	ATP10D	RBM26	PTPN6	KYAT1	CDH18	PDGFRL	NIPSNAP3B	WSB1	RGS10	ZSCAN18	SLF1	LOC286052	OBP2B	LOC100505502///LOC646700///LOC392364	CUL4A
TMED2	NKX3-2	BCAN	CUX1	PTAFR	ZSCAN12	AMBRA1	SIK1	STAU2-AS1	BRCC3	RPL22L1	RNF20	PSD3	NFE2L2	LOC729652	MIR3934///UQCC2	MID1	MYSM1	SQSTM1	SERPINE1	NDUFA4L2	ROGDI
MAN2A1	ASXL2	VGLL4	GRB10	SATB1	FOXA2	FGFR1	DAZL	NIPSNAP3B	SGSH	CD48	ZNF148	KPNA6	TCTEX1D1	MYCN	PGAP1	TRAF3IP1	TSPAN31	TM9SF1	VGLL1	DYRK4	COPS7B
LINC00312	SFPQ	RASSF1	DUSP10	PACS1	ALLC	FAM178B	ACP5	NFE2L2	LOC107985147	NCKIPSD	BRWD3	BCKDHB	ZNF767P	BRCA2	LOC100130856///PSPN	RPL39L	MAP4K3	XIST	CDA	MRPL42	BLOC1S3
MYO9A	PRKD1	ANKRD34C	PAGE4	INTS7	POLR1B	USP40	DHX8	TCTEX1D1	DCUN1D5	NME4	SSRP1	TUBA1C	EIF3L	SERPINB1	SIGMAR1	UCHL1	C21orf91	BAIAP2	CAMSAP2	OR11L1	NDUFS2
TAOK1	LOC101928634///SNORA67///CD68	CDH23	PCDH8	DZIP3	PRKAR2B	IL23A	TRMT1	ZNF767P	CNBP	TMEM63A	NFKB1	NDEL1	SGCB	RWDD3	MPZL2	MTF2	TMEM19	RBM48	SLC15A1	USP30	ABHD14A-ACY1///ACY1
STK11	CUTC	STARD7	PLEK	HAUS5	DYNC1LI2	ME2	ABI1	EIF3L	TTC1	SLC35E2A	PRNP	ZC3H14	UVRAG	CALM3///CALM2///CALM1	NDUFA3	GABPB1	DLEU2	ZNF317	PCDHB13	NAT10	CRNKL1
ZNF3	PEX11B	LIN7A	STARD3	IDH3B	KMT2D	SIRPA	NFIX	SGCB	BCKDK	GPR85	GOLM1	CCT5	TMEM56	LOC100128185	DBN1	TAF6	ZEB1	NCOA3	SEMA3A	DYRK3	SH2B2
VPS13D	P2RX4	AKR1B1	EIF4E	CHMP2B	AKT2	TFRC	SLC2A2	UVRAG	ANAPC1P4	ZNF775	CRISPLD2	SFXN1	ADAMTS15	PENK	ZRANB1	SEC23A	ANKRD36	HMGCR	ARSK	EPSTI1	TSEN34
ERAP1	CD46	SH3KBP1	CLIP2	NEB	NKX3-1	RAPH1	IFI44	TMEM56	TES	SAMD4B	NOSIP	PSMB9	UBE2Z	XKR8	TMCO1	CYB5B	RNF14	STXBP3	TMPRSS6	XAGE1B///XAGE1E	LOC91548
DLC1	BSDC1	CLEC4F	EIF4A3	IGK///IGKC	FGF23	STX12	ACOT13	ADAMTS15	CCNYL1	LOC105379342	TRIM15	NME1	DHRS9	HJURP	PDIA6	LOC100287590	ADORA1	ANKLE2	SPC24	MXRA8	LOC100233156///TEKT4P2///MAFIP
E2F1	CLSTN2	HP1BP3	PTRF	ZNF236	CENPBD1P1	HOXC13	DDX10	UBE2Z	LOC100288637	MYPOP	HSPA14	TMEM187	WDR74	STK25	SERBP1	ABI1	ERGIC2	GPX1	MTX2	USB1	CCDC28A
ITM2C	HNRNPA1P33///HNRNPA1P10///HNRNPA1L2///HNRNPA1	SIGIRR	ENO1	LOC55338	S100A4	IGF2BP2	PARVA	DHRS9	UBTF	TANK	LOC101930081	PLA2R1	IFNGR2	TEAD2	LOC101928111	TRAF3	PHF24	KLHL22	MAPT	WDTC1	ZNF274
GATM	TBC1D22A	CYP4V2	DOCK9	UBE2N	DDR1-AS1	DOCK7	SHC2	WDR74	ZCCHC18	WDR81	AP1AR	TARDBP	STX6	OR5P2	FAM58A	DDX18	SACM1L	STK16	NPL	ODF1	UPF2
DGKH	COQ8A	ALAD	UBE2E3	ATRX	PEG10	TMF1	TRIB2	IFNGR2	LIMS3-LOC440895	STOML1	FBXW7	PDZRN4	URB2	DENND1B	BOLA3	PCBP2	PTP4A2	TINF2	FKBP5	MBD4	LOC102723620
PNPO	TPGS2	TRAF3IP2	CPB2	ANAPC5	FN1	ZXDB	CDC27	STX6	PLCD1	PIGB	PRMT9	WDTC1	SNX1	DHODH	MAGEB1	PVR	GLS	LOC730102	ABCC11	CASQ1	C5orf22
ZNF174	LDHB	FAM178B	TCF25	RPL10A	COX5B	STAU1	TCHH	URB2	SIK1	PTPN2	DHX38	DMD	IGHV3-23///IGHV4-31///IGHM///IGHG4///IGHG3///IGHG1///IGHD///IGHA2///IGHA1///IGH	SOWAHC	COA3	CADM3-AS1	LINC01007	PAK1	LAX1	ATP6AP2	MYSM1
CIITA	SPOCK1	ZC3H14	GNAI1	HIST1H2AH///HIST1H2AG///HIST1H2AM///HIST1H2AL///HIST1H2AK///HIST1H2AI	ATN1	DIDO1	FILIP1L	SNX1	CMPK2	KIF14	SKIV2L2	CXCL2	MAGEA8	CACNA1G-AS1	SLC25A12	RSU1	TOP1	ORC3	NCBP2	PSTPIP2	ZNF518A
EIF5	PALM2-AKAP2///AKAP2	RAI1	MIR4640///DDR1	PPP1R7	ADD3	MYB	UBE3A	IGHV3-23///IGHV4-31///IGHM///IGHG4///IGHG3///IGHG1///IGHD///IGHA2///IGHA1///IGH	MRPS15	WFS1	ZNF440	APMAP	PHF3	PFDN5	DNAAF5	IL17RC	RAB2B	APRT	PIGW	FGF5	RPAP3
NPIPB15	IDI1	RAB41	FTH1	CABIN1	KDM1A	ELAC1	CYP19A1	MAGEA8	RPS9	SLC38A9	TMED5	GNE	HRH4	PDCD4	PRG4	LTN1	RNF167	RASEF	BCAS4	ACOT13	TFB1M
KIR3DL2///KIR3DL1	ZNF623	PPP2R2D	TTTY15	GPR17	GREB1	MRPS31P5	GRAMD4	PHF3	SIGMAR1	ANKRD24	TNRC6C	EEF1E1	ARMCX2	TMEM19	PTMA	GGA2	LINC01116	RPE	TMEM192	CIAPIN1	ARRDC1
NUCKS1	ABHD14A-ACY1///ACY1	MX2	LIPF	HIST1H2BE	PRKCA	BST2	GPR107	HRH4	TLR4	GLYCTK	GTF2IRD1	PVR	CAPN9	ZNF24	CXorf40B///CXorf40A	SCMH1	KLK11	ANKRD42	FAM47C	PTRH1	TRAF7
DIP2C	SSX2IP	TNFSF14	COL4A4	PLCB1	ABCA8	GLG1	DNAJC13	ARMCX2	PCLAF	LOC107986596	DHX29	BMP2K	BCL10	CALCOCO2	MANSC1	RPSAP19///RPSAP9///SNORA6///RPSAP58///SNORA62///RPSA	PLEKHA3	FKBP15	FSCN3	THOC5	ZDHHC24
FKBP11	MLXIPL	SIRPD	SNRPC	TUBA3D///TUBA3C	SNORD68///RPL13	DHX30	PSEN2	CAPN9	ZGRF1	GSN-AS1	LOC100288675	POLRMT	MIR4458///MIR4458HG	BMP3	MZT2A///MZT2B///PHGDH	TBCA	NPAS3	RPP14	LOC286083	SLC9A3R2	ORC6
LOC732360///TDG	ENPEP	MT1X	RNF41	ITGA6	IKBKB	FAM179A	DR1	BCL10	TDG	TAF2	DNMT3A	TUBB3	PPFIA1	REEP4	RPS6KA1	GLB1L2	FGFR1	MIEF1	LOC101929341	UBFD1	SEC24A
SEPP1	MIR7703///PSME2	ICAM1	CYCS	PTGER1	SMG7-AS1	PREPL	CDKN1C	MIR4458///MIR4458HG	MLXIP	WDR74	LOC102725108///LOC101928910///FAM66D///FAM66B///FAM66C	FBXO7	PRKAB2	TNFRSF21	CANT1	KRT15	DKK3	BRD3	PHTF2	DSCC1	PPP2R2A
GRIN1	PPP3CC	FBXL5	CELSR1	ABLIM1	SPRY1	SPRED1	KCNG1	PPFIA1	MMP25	APBB1	DERL3	HMGCL	SEC24D	ABHD17C	NACA	IMPAD1	PCSK1N	AGO4	CD59	TIMD4	PRDM11
TNFRSF14	ATRAID	NUP160	2009-09-01	LINC00965	SCNN1A	CALHM2	PODXL	PRKAB2	LINC02666	THAP3	CAPRIN1	HSPA5	POU6F1	CTNNBL1	PRDX6	PRKAG2	SNHG17	GAB1	MIR4680///PDCD4	OR7E37P///OR7E35P///MGC72080///DAPL1///OR7E47P///OR7E12P///OR7E14P	KLHDC3
LYRM2	SPA17	MPHOSPH8	MOS	AGPAT1	KLF3-AS1	ARHGAP32	UBN1	SEC24D	TNS2	MDC1	SIK1	TMSB15B///TMSB15A	VWA1	FAM13A	SIGLEC11	SNORA41///EEF1B2	PDK4	RNF216	ITPR3	HSFX1///HSFX2	GNL1
SELT	UBL5	EARS2	GSTZ1	SUGP2	DBT	POP5	VAT1	POU6F1	DLX6	MIR3175	GOSR2	SDC1	STAT3	BLOC1S6	FOXN4	FAM3A	SUB1	RIT1	MSI2	C22orf46	PTK2B
CXCL12	CYB5A	EZR	MRE11A	FAM192A	ALDH1A1	ANKRD28	SBSPON	VWA1	RTN4RL1	DNAJC25-GNG10	NCF1C///NCF1B///NCF1	PDK2	CLNK	NIPAL2	GALNT2	BAIAP3	NHLRC3	RBM43	GPR107	ENOX1	DMBT1
ABHD2	LOC654342///LOC645166	PDX1	DLG2	SPON1	LMO4	HNRNPA2B1	CIITA	STAT3	SPHK1	FASTKD3	PDIA6	TPM2	MR1	AKAP8	HECA	NQO1	KCNE5	COMMD4	TMEM218	ABCA13	CXorf65
SAFB2	TLR8	PHKA2	CAPN1	IDUA	TERF1	TCP11L1	GLUD1	CLNK	ANGPT2	MIR655	AGRN	TUFT1	NDRG2	SFT2D2	ANKRD36	ZNF212	GPD1	ZCCHC18	ART1	DLL4	RPAP2
TRIM15	AP2A2	IFI27L2	ABCB6	ZNF22	LINC00965	MPI	MARCO	MR1	ARHGAP45	DOK7	RAB12	RECK	C2orf76	LAT	TNFSF8	POLR2K	TFAP2E	BCL7A	ARHGEF38	SKOR2	LOC101928014
KIAA0100	PRRC2C	NOL6	MORC2	PPP3CC	TENM3	NCAPD2	PRR5-ARHGAP8///ARHGAP8	NDRG2	CSE1L	IGHV2-70	TOR1AIP2	SIPA1L3	LINC00526	ALG3	DUSP7	NMT1	NEDD4L	FTL	RAB3GAP1	RNF13	TRIM28
RAB32	KLHL29	PAAF1	MAP4K4	RALGAPA1///RALGAPA1P1	FAM76A	RBX1	PDHA2	C2orf76	HOXA13	NAMPT	TCP11L2	PCSK7	WDR82	SLC38A7	C1orf145	MLEC	LRIF1	GPSM3	ATP11A-AS1	SLC11A2	KLHL22
JCHAIN	OSGEP	SLFN5	HIST1H2BL	NUP85	SORBS1	LRRC23	DIO1	LINC00526	MCFD2	BTBD2	SART3	SSBP2	FIBCD1	RBM17	PATJ	PLEKHA4	PARVA	NFAT5	CAMKV	C11orf16	HHEX
FBXL15	GPM6B	CXorf40A	ST6GALNAC2	CXCR4	MALT1	LY6K	C22orf31	WDR82	LRRFIP2	SPTBN5	ITSN2	OCA2	HFE	NDRG3	HAGH	HIPK1	RNF114	NPFF	DDHD2	CCDC121	GPATCH4
LRRC8D	GPR183	PNPLA3	MCRS1	GTF2H1	ITIH5	TMEM56-RWDD3///TMEM56///RWDD3	POP4	FIBCD1	GNB4	RAP2C-AS1	C18orf54	CALM3///CALM2///CALM1	C1orf162	ETV6	CTDSPL	TRANK1	ANK2	ETV6	POU4F3	C1orf21	PI4KA
NFX1	GALNT7	DRG2	DUT	FN3KRP	FOLR1	SOX11	RAD17	HFE	BUD23	PRB2	CDK9	SSX2IP	MAEL	LOC101928283	RCC1	LOC102724364///SEC22B	PMS2P9///PMS2P5	NFATC1	LOC105370832	GSDMA	PDE6D
IGLL5///IGLV@	SEMA4C	MAGEA10	HLA-DRA	BTF3P11	FRMD4B	LAMTOR2	LIFR	C1orf162	GSR	ABRACL	CCDC59	USP18	OR10D3	RAB27A	CLDND1	GPX3	PNCK	C16orf72	LOC285889	PCSK1N	SNX13
C1orf159	CSTA	PIK3IP1	SF3A3	SLC2A4RG	TCIRG1	SGSM3	TGFB3	MAEL	XAB2	LOC284009	VPS9D1	LINC00963	DUSP3	MANEA	NUP50-AS1	DRG1	DIP2A	ZNF134	CEBPD	CACNG8	ZNF581
BRCC3	TIMM9	DPH2	MT3	COL3A1	MXRA8	COMMD1	PAM	OR10D3	GPBP1	CDC37	SLC2A3	ACP6	DEUP1	COPE	SUZ12P1	RHEB	MON1B	EMSY	SLC25A36	IPMK	MAGEF1
PXDC1	HECTD3	FKBP5	ACADM	SLC33A1	ZNF780A///ZNF780B	CAMLG	C1QL1	DUSP3	H4C1	SH3BP5	LOC90834///BRD1	MSX1	DACH1	LPCAT1	EEF1E1	ADORA1	AZGP1	TRAF3IP1	TCEB2	ZNF275	FHL1
SCARB2	TBXAS1	ZNF827	INTS9	SMARCC1	CST7	GATA2	NKX2-5	DEUP1	CBLL1-AS1	ALG2	ZNF408	SHROOM2	GSTM3	ERC1	TAPBPL	PPM1E	LRRTM2	CTSC	HERC4	ANXA7	LOC101927020
SLC30A1	RELA	WDR45	HSPD1	GPNMB	GGT2///GGTLC1///GGTLC2///GGT1	FAM120AOS	TEAD1	DACH1	STUB1	ARAP2	AKT1S1	CPA4	TDH	MCM5	TMEM107	RAP1A	PHLDA1	TGIF2-C20orf24///C20orf24	HNRNPA3///HNRNPA3P1	KRT8	ZCCHC17
RARA	ROR2	LOC102724323	ECM2	KITLG	PLXDC1	ZFAND3	B3GALT4	GSTM3	METTL14	NAA60	MAPT	SCAMP1	MX2	WAC	USP39	TENM3	SCARB1	PKP4	CAMK1D	FNBP1L	LOC100129884
SPG11	KPNA2	ERLIN1	BRMS1	NELFCD	ITGA3	NRSN2-AS1	SRSF10	TDH	TUBB6	DLL1	NRG1	PFDN5	ADAMTSL4	GLB1L	IPO5	A1CF	MCM5	RAP1GDS1	C5orf51	SDCCAG8	NUBP1
STAMBP	TNFSF8	SNORD55	LPAL2	COL6A3	GALNT12	SPIB	RAC1	MX2	GLRX5	BEAN1	ZNF585A	ELF2	NECAB1	ARHGAP42	GOLGA4	KIAA0753	FBRS	SEC23A	CCDC13	RCAN2	GLG1
RAB40C	MINA	METTL13	LOC101930392	TRIB1	GPR21	TNRC6A	SLC22A18	ADAMTSL4	NOCT	SNORD139	INIP	SLC25A36	PKP4	GRHPR	SREBF2	MGA	FBXL17	VCPKMT	GSE1	LIMK1	SIDT1
GUK1	MOCOS	ZNF576	PAFAH1B1	G3BP1	FASTK	BCL7B	EXD2	NECAB1	RNF213	TTLL3	TTL	F2R	CALY	THBD	MS4A8	PDHX	CTNNA3	AGFG1	ALDH1L2	LMTK3	SLC4A2
ICA1	PPIG	RPA3	RUNX2	EIF4G3	SEMA6B	CYLD	HBD	PKP4	POC1A	HACD4	PTBP2	RYK	MLC1	PITHD1	DYNC1I2	NSUN5P2///NSUN5P1	RBM48	HIGD2A	BTBD11	MMP26	MIRLET7D
TMEM147	OSR2	MPO	IAH1	CYP3A43	KIF2A	ZBTB14	OLFM1	CALY	FKBP9	XPR1	POMT2	MPPE1	B4GALT6	ARL6IP4	TRPM6	CLDN18	DIP2C	TOE1	CDK16	1060P11.3///KIR2DS2///KIR2DL5B///KIR3DL3///KIR2DL5A///KIR3DS1///KIR3DL2///KIR3DL1///KIR2DS5///KIR2DS4///KIR2DS3///KIR2DS1///KIR2DL4///KIR2DL3///KIR2DL2///KIR2DL1///KIR3DS1///KIR3DL2///KIR3DL1///KIR2DS5///KIR2DS3///KIR2DL1	SEMA7A
AKAP11	LOC101929272	HSPA6	PSMB1	VNN2	CCAR2	FAM20B	GRM5	MLC1	RFC3	NPDC1	LPAR5	ARFIP1	FGFR1OP2	CTPS2	SLC35E4	ACP2	MAPK1IP1L	GCHFR	COQ10B	GNAZ	FGFR1
PRKX	KDM6B	SLC39A6	OLFML2B	NACAP1	MSX1	PLXNA3	POLD2	B4GALT6	MAP2K3	CSNK1G2-AS1	HSPA9	PARP8	FAM46B	MAOA	CST1	BRIX1	SEC61A2	SAMD8	MTG2	TLL1	C1orf131
GIN1	NOC4L	PFKFB2	LEPROT	ZMYM2	TCP11	ANKAR	NIPAL3	FGFR1OP2	HRK	CYP2A7	MAN2A1	TJP2	SEC14L1	PEX16	ACACB	HIF3A	TOR1AIP1	TOMM6///PRICKLE4	FAM3C	ZBTB32	GPR161
LSR	LTBP4	TMIGD3	RGL1	RRAGB	ASGR2	TBC1D9B	DHRS7	FAM46B	HYMAI	NPIPB3	RASSF5	CXorf57	TMEM140	SP2-AS1	CARMIL2	ERAP2	TMEM266	SLAIN2	PADI2	REEP3	MCUR1
CYP27A1	PDIA3	PANK4	DYX1C1-CCPG1///CCPG1	RIT1	RBMS3	LAD1	MAPK11	SEC14L1	FOXJ3	CCDC188	ANAPC16	RRNAD1	EPB41L2	ACP1	ZEB1	ERCC6	NOS1AP	INPP5F	SLC22A18	OR2L8	SLC19A2
MAGI1	ABL2	MAPKAPK2	DTX4	NINJ2	LRRFIP1	KDM5A	UPF1	TMEM140	DOCK7	RFX1	CCL5	LOC100507353///CACNA1A	GBP1P1	FH	APCDD1L-AS1	HNRNPU	SNRK	CSNK1G1	METTL14	MRGPRG-AS1	NAGLU
AOC4P	AGPS	CTDNEP1	TSHB	MPC2	RAI2	AP4S1	LIMK2	EPB41L2	UHRF2	SRP72	TTC30B	PLCB1	SYNPO2	LINC01613	AKR7A3	MYH7///MYH6	AMOTL2	HNRNPM	FBXL4	PRF1	GAL
PTCRA	KAT6B	ELF4	MAP1B	PRODH2	TMPRSS15	DESI1	ADCYAP1R1	GBP1P1	TM9SF1	COPS3	ZNF507	LOC101927180///ATP6V1F	NRIP1	NKTR	BAG4	CPT1A	PAFAH2	SBDSP1///SBDS	DYDC1	NUP107	WFDC8
COPS6	FANCF	NARF	LAMC1	RALB	ADAMTS5	CPEB2	HSPA2	SYNPO2	DPY19L1	PTRH1	MUC8	TERF2	SLC26A6	POLR3H	MAST4	TRIL	HNRNPUL2-BSCL2///BSCL2	LINC00173	ELOVL2-AS1	DYNLRB1	SETD1B
TMEM63A	HYMAI	MAPKAPK5	CDC16	AP2S1	DRD1	ESRP2	LNPEP	NRIP1	RPL13AP20	EVI2B	GCFC2	ZFP2	GRK3	RHOF	SLC25A3	SIGLEC15	PHACTR4	PMS2P5	ABCA4	WDR88	PIH1D1
MAVS	PITPNB	ANKHD1-EIF4EBP3	CSHL1	DLGAP5	INS-IGF2///IGF2	SH3RF1	PAPOLA	SLC26A6	GATC	MORC2	WDPCP	PGLYRP4	WDR31	LOC100130458	BLK	GOLGA2	TMEM130	GLS	PAOX	DUSP5	RNF145
TMEM106C	RRAS	CARD17	BRD8	AIPL1	HLA-DOB	UPF1	ZBTB1	GRK3	LLGL1	CBARP	MUT	TBC1D2B	TRIM21	ARID1A	RAB33A	RPS28	PTPRA	CLN3	SNRPD3	A1BG	SPATA32
PTGER3	SENP3-EIF4A1///SENP3	IKBIP	INPP5E	KCNJ8	CXCL14	IREB2	CHST1	WDR31	PAK3	ZNF451	CEP83	DOPEY1	TLR4	APRT	THADA	KIF2C	ERBIN	NFX1	C5orf22	CCT2	KDM5C
DCLRE1B	SLAMF8	CPEB4	KIFC1	PON3	PTPN11	VSIG10L	NEUROG3	TRIM21	RNF182	ATP5F1D	PRKX	EFEMP2	GPSM1	ATP1B3	RAF1	SLC23A3///NHEJ1	RAPGEF6	NOLC1	RAD54L	RPL34-AS1	USP3
HERC4	KDM4A	ZNF526	WHAMMP2///WHAMMP3	SCAND2P	KIF1A	GPATCH8	HERC2P9///HERC2P2	TLR4	FBXL14	HCFC1	ST14	EFNA1	SLC6A1	LOC100506990	PANK4	TFPT	KIF19	CCNY	PDE1A	C5orf63	URGCP
MORC2	M6PR///PHC1	COX14	GTPBP1	TNFSF9	CYTL1	HEY1	SAMHD1	GPSM1	MARK3	LOC105372449	RGS10	PRPF40A	LOC101060521///POLR3E	CTC1	PNKD	CKB	FAM217B	POLR2F	IL9	OMG	ZADH2
BIN3	EIF5B	TLK2	INHBB	ESR2	SAR1A	MARK2	PRG2	SLC6A1	LHFPL2	GABBR1	BPTF	PCTP	CELF4	SRSF7	CSNK2A1	BFSP1	AEBP2	CCAR1	PPP2R2A	CD200	MED27
PLAA	TMEM110	DAGLB	MUT	ARHGAP28	MEGF9	BTBD10	NAAA	LOC101060521///POLR3E	RALGAPB	IGKV1-39	HNRNPL	WDR12	BMP1	CEP89	HUS1	GABRQ	HIF1A	SEC13	HELQ	DACH2	GRK6
PCSK6	RGS3	SDCCAG3	CEMIP	TMEM33	TMEM63A	RAB21	FAM214B	CELF4	TXNIP	C1orf131	TCEAL8	ASAH1	TDRD1	GLIPR1L1	SIKE1	ABCC1	SIGLEC10	CR1	LOC100996579	STPG1	MIR302B
OGFOD1	PSD4	CTSG	ZNF197	BTN2A1	RBM19	WDR60	COPS6	BMP1	LINC01731	PLCH2	CYB561	CNPPD1	PEF1	KRTCAP2	AP2B1	LINC00588	COG3	TTC37	QKI	IL12RB2	MAP3K8
PTPRS	CAP1	WISP3	NKX2-1	BUB1	CTAG2	TMEM123	ITPR2	TDRD1	ARHGAP11A-SCG5	INTS10	DYRK1B	CADPS2	TNRC6B	LOC145783///ZNF280D	RPUSD3	COL9A1	NETO1	2010-09-01	TDRD3	JPH2	WDFY2
GPR137	ORAI2	BCL11A	WDFY3	NME3	CYLC1	ZKSCAN2	EYA3	PEF1	RAD51L3-RFFL	LOC102724093	OR6A2	GOLGA3	KIF7	LAMTOR4	MBD3	GPR17	DHX35	DUSP7	SRRT	GPRC5B	SNRPB
IZUMO4	TOR1B	USF2	SMNDC1	PIGB	HADHA	TP53TG1	LOC101930404///SNORD116-28///SNORD115-26///SNORD115-13///SNORD115-7///SNORD116-22///SNORD116-4///PWARSN///SNORD107///SNRPN///IPW	TNRC6B	LRRFIP1	MFSD3	VWF	NFE2L3	AJUBA	ERVH-6	TMEM261	ACSL4	ZNF37BP	CSNK2A1	KAAG1	SKA3	TNP1
STYXL1	PITPNA	CAPZA2	SNRPA1	CCDC102B	PSMA2	MBNL2	TLE1	KIF7	LTV1	CRYBB2	ORMDL1	MAPK1	STMN3	C12orf75	LOC401317///CREB5	FAM86C1	BMPER	LOC100294033///TCAF1	ZBTB1	VOPP1	TAB3
ATF4	NACA	DDX21	DCBLD2	FKSG49	NFASC	CDC42SE1	TGIF1	AJUBA	MEG3	ATP6V0E1	CSRNP1	SERPINI1	ZNF320	NAV2	GTF2H1	TMEM80	DPH6-AS1	ELP6	KLC2	ZNF483	ING5
KIAA0485	MSRB2	COQ9	YTHDC1	DNAJC10	LOC100287590	DNAJC3	CLK3	STMN3	LOC107987209	ATG5	TOX4	BLOC1S1-RDH5///RDH5	GIGYF1	PMS2P9///PMS2P6///LOC441259///PMS2P5///PMS2P4///PMS2P1	SHISA2	GYPB	CAAP1	CUL5	PRR16	KIF19	RPL7AP9
IL21	TNFSF12-TNFSF13///TNFSF12	ACKR3	GYPC	RAB40B	P2RX3	UBL3	C1QTNF3-AMACR///AMACR	ZNF320	LRRC56	RHPN1	CALHM1	MDN1	KIAA1033	LOC339593	SLC3A1	TGM3	UBA6	UQCRHL///UQCRH	SMAD5	PROSER3	POM121
GNAL	GRAMD1B	MPHOSPH10	MCF2L2	SLC43A3	EPS8L1	CUEDC1	GNA12	GIGYF1	ASH1L-AS1	FLII	SOX2	GEMIN6	KSR2	NOL12///TRIOBP	HSPA1L///HSPA1B///HSPA1A	CDS2	APTX	GUSB	KRT222	MDFI	TET3
USP36	CHFR	SUB1	GLRA3	MARK4	SIGLEC6	RCCD1	FGF6	KIAA1033	SRRD	ZNF613	UQCC2	HLA-B	PPIP5K1	CD320	TIMMDC1	TBC1D16	SYCP2	ROMO1	EIF5B	LTA	KCND2
HIGD2A	PLPPR4	BACH2	TCIRG1	LILRA6	KBTBD4	USP37	ODF2	KSR2	DFFB	WDR97	HTATIP2	ACSBG1	FAM213B	ALG11///UTP14A///UTP14C	CNPPD1	IQCK	LOC100505915	ARGLU1	NEXN-AS1	SLC35E4	MAVS
SUGP2	TULP4	DDX19B	ERVH-1	UBXN8	FZR1	OCLN	GLUD2	PPIP5K1	GCNT2	LOC102723407	LOC100507431	NPDC1	FRYL	GFI1	SIN3A	CAV1	SATB2-AS1	LOC101929368///FKBP1A	ZNF444	ZFYVE16	FOXP4
NEFM	MIR6866///CASC3	YY1	TPM4	HELZ	CCNO	KAT6A	CMC4///MTCP1	FAM213B	DNAAF10	TLR6	RPRD1A	SHC1	BNC2	FBXW4	H1F0	GRK4	STC1	ZNF85	ALDH18A1	B4GALT5	OGFOD2
BICC1	SVIL	CD248	ANP32E	FBXW12	GP2	PAXIP1	DDX51	FRYL	MOB2	ZNF71	RCHY1	RABGAP1L	MFAP3L	LOC440792	BEX5	UTF1	RPS14	FBXO45	C11orf94	ETFA	NOMO3
BTN3A2///BTN3A3	GPC3	KRT18	PTPN22	DHX34	MRFAP1L1	NOL10	UBE2A	BNC2	TIAM1	CSTPP1	KLK4	CTSF	CLCN4	ZNF568	LYRM7	FRMPD1	ENSA	COMMD10	SLC37A1	CEMP1	ZNF467
IGLJ3///CKAP2	PTBP2	ZDHHC13	DSTYK	ABCD3	CAMSAP1	SYCP2	NDUFV1	MFAP3L	DHX34	CARD10	ASB13	GNL1	ABHD2	EXOSC3	FEN1	RASGRP2	KIAA1958	FAM219B	ZNF70	DUSP6	SART3
SMAD9	2001-03-01	STMN3	ZBTB33	SPARCL1	PRMT2	ESCO1	NPY1R	CLCN4	EXOG	LOC102723704	FASTKD1	ARHGEF5	PPP4R3A	CLINT1	VAV1	SHCBP1	PLEKHA6	MAFB	ENSA	CNTNAP1	UPF3A
PIP5K1A	SNRNP25	C22orf29	MT2A	LYPLA1	NR0B2	FKBP10	ZKSCAN7	ABHD2	MUS81	RESF1	RALGDS	MAGEH1	NUAK1	IER2	LINC00176	EMC9	DAPK2	GABPA	PRRC1	KRTAP5-5	GPATCH3
APBB1IP	TMEM168	BCKDHB	MMP14	MAP7	LOC101060835///HLA-DQB1	CUEDC2	SP1	PPP4R3A	MARS1	LOC100506472	PLEC	MTF1	MICAL3	C4orf46	BCOR	GOSR2	LSS	FYB	LOC100128175	MUC4	ARL6IP5
CHURC1-FNTB///FNTB	MED20	C17orf58	ARNT	SRPX2	HPX	LPCAT2	LILRB5	NUAK1	RASAL2-AS1	ARHGEF7-AS2	CCNT2	EVC	GDAP2	CLDN12	ST18	RPS15A	LOC100506639///ZNF131	SNIP1	AKIRIN2	SIX3	LOC101927673///OTUB1
ADRB2	APOBEC3B	FIS1	MYC	FLNA	CORO7	SECISBP2L	IFIT3	MICAL3	CCM2	LOC101927060	LILRA5	ATXN3	ATP6V1C1	HDAC9	THAP11	ASB4	PPFIA2	KCNJ2	C3orf35	MIPEP	NTRK3
TRBV16	PLD1	CWC15	ST8SIA4	ZXDB///ZXDA	DNASE1	C15orf39	E2F5	GDAP2	DDX21	CAPN5	TRAPPC9	C11orf95	RANBP10	TRIM14	DEFA1B///DEFA3///DEFA1	YWHAH	PSRC1	PTOV1-AS2	CBX8	SPAG4	PPIG
DENND3	IVNS1ABP	ZNF335	CNPY3	MKI67	FERMT2	TMCO1	ENPP2	ATP6V1C1	GBP3	PAQR3	LOC285627	MTR	CARMN	PLA2G16	CTDNEP1	NPTX2	TRNP1	MCRIP1	DLG5	CALCOCO1	SUPT5H
FAM13A	FAM69A	PSMD12	TNFAIP6	RBM14-RBM4///RBM4	KRT81	TMEM87B	CIAO1	RANBP10	LOC107985875	TMEM70	PARP2	TSPAN6	SREK1IP1	TRIM72	F10	EEF1D	C5orf63	PAFAH1B1	PYGB	SEC23IP	PDS5A
PLXDC2	ATP13A2	AHCTF1	CASP7	MTRF1L	TRIM15	LIMS1	MYO1B	CARMN	CENPW	NCAPG	C19orf70	ARF6	FAM102B	PNMA3	WDR20	CNNM2	ZBED9	TFEC	MRPL15	FAM86HP///FAM86B1///FAM86C1	ZWINT
HEXA	GNG5	EXT1	MITF	SMOX	ENAH	ZNF621	MCL1	SREK1IP1	TMEM107	PXN	ZSCAN26	CDC42BPB	PAM	MED13	PTGR2///ZNF410	MORC3	UPF3A	NUBP1	AKAP13	MLH1	MIER3
HLA-DPA1	TRDV3	ADNP	PBX2	APRT	IRS4	NACC1	CECR7	FAM102B	ANP32E	ZNF200	LPAR1	RPRD1A	PDCD1LG2	ALG10	TMEM37	SLCO4C1	CELF2	ALG13	SELP	SNORD113-3	GGACT
NPRL3	TUFT1	ZFYVE21	MYO18A///TIAF1	FZD1	OGFR	OGG1	DICER1	PAM	APOBEC3C	SENP1	NUS1	CRAT	E4F1	CBLB	HIPK1-AS1	RASGRF1	ARHGAP29	HGSNAT	RHEBL1	RSPO1	MRPL28
MAPK8IP2	ZFR	LARS2	PIP4K2B	LOC100505984///ITGB6	ODC1	BCR	SRSF6	PDCD1LG2	RAB3D	TM9SF2	LAMP1	ABCE1	SCARA3	AURKB	RCOR3	HOOK2	PREPL	RHOB	KCNJ3	SGK1	GNAS
ARF6	KCNN3	EEF1B2	LOC100652777///PLA2G10	HSPH1	IKBKG	SLC25A36	WHAMMP2///WHAMMP3	E4F1	PRR5L	CFAP73	RBM17	PPP1R3C	PSMB8	VMA21	PAG1	POLR1C	CDC42EP3	TNXB///ATF6B	ZNF554	SNX22	RTF1
G6PC3	CPSF7	LSS	B4GALT2	TBC1D5	PTGER1	RAN	FHL2	SCARA3	PEPD	TDG	ACAP1	MAPKAPK3	MRAP2	MTFMT	GBP2	IL16	F8	EPM2AIP1	AP2A1	INTS4	MMP25
PRR36	TRA2A	CD163	GPR162	IFRD2	STYK1	WIPF1	CBR1	PSMB8	HERC4	LOC101929314	FBXO9	SPARC	AQP1	NTN1	ARHGAP18	DST	PTPN12	PIK3C3	SNX25	FAM99A	LOC642533
TTLL5	AKR1B1	MAN2A2	MERTK	MTDH	DSN1	OSTM1	ARSF	MRAP2	NUDT4P2	ZNF575	CHD4	APLP2	RECQL5	PRR11	RPP25L	2015-09-01	SRRM4	ZBTB48	GCC1	OR2T4	ATP6V1E1
CD63	SIL1	ACTR1B	CACTIN	CLDN8	NDOR1	CPSF3L	TNK1	AQP1	DBNL	USP3	TOB1	ATP6V1G1	DYNC1H1	CENPE	HLTF	H2AFZ	KCNJ10	JUN	MRPS18B	LOC727751///GOLGA2P3Y///GOLGA2P7///GOLGA2P2Y///GOLGA2P10	TIAL1
HTR4	PLXND1	SMPD2	OTUD4	SCD	HN1L	TRUB2	PPP1R12B	RECQL5	VSTM4	PMVK	GPX7	SMARCA2	ASAH1	BLCAP	ZNF581	PURG	NEMF	HBE1	IGBP1	GRB14	TBK1
ANKRD26	ATRN	UCP3	SOD3	PGK1	PDE6H	MAP3K2	TTF2	DYNC1H1	BFSP1	PBLD	COG6	TCEB3	PDLIM7	POU2F2	SH3KBP1	RRM1	MAPRE1	ITPKB	EXTL3	SDSL	CLPX
RPS4Y1	COQ4	MYO3B	CDC6	JUNB	INPP5B	MSMO1	MAP2K6	ASAH1	RANBP1	H2AC12	TIPRL	COQ6	POGK	C4orf47	ARAP2	TP63	LOC100288911	HNRNPH1	NBEAL2	ANKRD42	LOC100996792///MAP2K3
RLIM///PABPC1	HCFC1R1	SPEF1	RPL37	PEG10	CTSZ	TMEM231	CELF1	PDLIM7	MAGED4B	LOC107987209	GABARAPL1	G6PC3	BTBD3	KAT8	LOC101929819///LOC100133331///LOC100133182///LINC01001///LOC100132062///LOC729737///LINC01000///LINC01002	AKAP17A	OLA1	LPGAT1	CYP2A7P1	ATP6V0D1	KDM6A
ACOT7	ASF1A	KPNA2	HLA-C///HLA-B	POLQ	SPTAN1	SYNE1	MCM6	POGK	C4orf33	PHLDB3	REV1	AAR2	NAP1L4	ZNF844	CREBRF	EML3	OR7E37P	ANKHD1-EIF4EBP3///ANKHD1	GJB4	NANOS3	AHSA1
FAM114A2	TEAD3	SNORA25	RPP14	DDX17	FEZF2	ZNF180	ZIC3	BTBD3	APOL3	COX19	HFE	MGP	LOC101929583///LOC101928195///LOC100996643///LOC100133920///LOC286297	TESK2	WARS	MPRIP	PLCH1	CALM1	MKL2	ARHGEF11	HACD3
DPYS	MTUS2	SOX9	ATP6V0C	CCR8	IRAK3	STEAP2	SNX2	NAP1L4	EP400	ARAP1	MIR3671///MIR101-1	SLC15A1	SMOC1	ALG9	HIST1H2AM	LMF1	ZFAND3	INPP5B	ZC3H14	BEND4	ATF7IP
CCDC53	LPAR6	NDUFV2-AS1	INS	ARPC4-TTLL3///TTLL3///ARPC4	MDH1	ACSS3	RNASE2	LOC101929583///LOC101928195///LOC100996643///LOC100133920///LOC286297	ENOSF1	SELENOF	NACC2	RTN1	LOC646014	COMMD2	GGA3	RORC	ANKRD26	DIDO1	ATP6V1B1	PSMD14	CIPC
PML	ARL4D	BTLA	PCCB	RBKS	STRA13	GINS3	SMAD3	SMOC1	ZNF787	MIR4260	DDX50	ZHX3	DDX11L2	PIPOX	LOC102723335	PDCL	GPR107	NBPF26///NBPF10///NBPF9///NBPF14	SF3A1	ABHD17C	MBD3
ARFRP1	POLR2A	MLYCD	NELL2	TLR8	MED14	KLF7	LAPTM5	LOC646014	MKRN1	INO80B-WBP1	LOC101928000	BTAF1	ADAMTS17	CAPS2	ELMSAN1	MLLT1	SMAD5	GPATCH8	CASC2	LOC440173	PCGF6
ACOT13	TAF4B	TMEM208	RYK	HMGN3	RAB14	NUFIP1	RAD9A	DDX11L2	TOPBP1	ALS2CL	GRIN2D	GLUD1	ERCC1	PDGFD	ZC3H18	POLA2	HGSNAT	GPALPP1	PPARGC1B	AMIGO1	LAMA5
MAPK1IP1L	TRAF5	PES1	PITRM1	EXOSC4	BSN	SVEP1	ABHD3	ADAMTS17	DOCK8	MIR6789	AP1S2	COL16A1	CYP27C1	ATM	ZC3H10	DCX	PFDN4	SUPT7L	LOC400043	PTPN3	TFAM
NBN	TNFRSF11A	PAX3	SLC15A2	CKAP2	COL8A2	ANO5	BTF3	ERCC1	PLAAT3	ITPKB	GDPD5	PLA2G3	GRK7	COL1A1	PKN2	TESK1	TAF4B	PMAIP1	CLCN2	ZNF658B///ZNF658	DZIP3
HAS2	ZNF106	GLS	NFIC	ZCCHC6	SLF2	FAM122A	UBE2G2	CYP27C1	PLCB3	FAM234A	SLC46A1	LSM7	USP30-AS1	GIPR	TNPO1	CHMP2A	DCAF8	KCNK17	DTYMK	USH1C	AKAP10
ESR1	PTPN11	MTX1	HIST1H2BC///HIST1H2BI///HIST1H2BE///HIST1H2BF///HIST1H2BG	EHMT2	TEF	SYNRG	EPHA2	GRK7	ATF7	ENTPD6	CCDC97	C15orf38-AP3S2///AP3S2	LOC645513	GANAB	LOC105377832	EHD1	SLC16A1	HMG20B	NEXN	OR7E37P///MGC72080///OR7E5P///DAPL1///OR7E47P///OR7E12P///OR7E14P	POLR2D
LMNA	MEX3C	BBS2	TUBB2B	NFE2L1	JAM2	UTP3	CCT7	USP30-AS1	LATS2	LOC101927897	THAP2	GTF3A	LOC100506667	HDAC2	RNF144B	LGR4	SUSD3	MGEA5	SOCS5	ATIC	GNB5
BAG3	M6PR	INPP5A	WNT7A	PTMS	RIT2	CDC123	KCNQ2	LOC645513	ERCC5	CYP51A1	ANKRD44	C11orf68	LOC100507855///AK4	LAMP2	USP5	GFRA3	TFCP2	TMED7-TICAM2///TMED7	IGFBP5	MKNK2	URM1
ZSWIM8	FOXJ3	MAP3K4	DPYD	FAP	ZNF117	TRIP12	RTCA	LOC100506667	PARD6G	GRAMD4	TFCP2L1	EIF3J	GSK3B	MUC5AC	FEM1A	MAP4	ENPP2	MBD6	NUFIP1	SNORA80E	C20orf194
TRDV3	PDK4	EDC4	CTSD	IDE	PRO2214	FBXO33	ALAD	LOC100507855///AK4	BRD4	AIFM2	PDZK1	CREB3L1	NUDT4	GRSF1	MEF2C	SDK2	C1orf56	KLF5	LOC101930115///C16orf52///VWA3A	CES1	ACTR3BP2
IL21R	VPS13C	SAFB2	SNX1	CMC4	RALGPS2	TNFAIP8	TUBB4B	GSK3B	LONRF3	FBXO17	ZNF653	TDRD3	CKAP4	WNT5B	LOC100507351	FKBP14	GNB5	ZBTB25	DSE	PPARA	TGFBR3
TM6SF1	NRP1	GPR19	FEZ2	PRIM1	ZMYND8	BAZ2A	GALNT1	NUDT4	ATF7IP2	NUBP2	ST3GAL3	MAPK8IP3	ARHGAP23	GCN1	GPR26	PKNOX1	ID2B///ID2	CKAP5	OR1A2	GEMIN7	ACVR1B
TCF3	EIF4E2	PHTF1	AP2A2	COL4A1	MAN1A1	UBE2A	PIP5K1A	CKAP4	MAP3K2	PKD1-AS1	NCOR1	DNAJA2	LARP4B	PDLIM1	FLJ37035	OGT	PRKAA1	FOXK2	LOC101928343	OR1L1	MGC12916
KRR1	ADCY1	ISPD	LTK	CD47	COPG2IT1	TMEM191A	SCP2	ARHGAP23	USP18	IGHJ4	KLHL18	TRBC1	HAGLR	VHL	AURKB	NRL	PIBF1	ERICH1	SEC14L5	ZFP14	TMEM135///DNAJB6
MTMR1	VTI1B	CEBPA	MKI67	JMJD7///JMJD7-PLA2G4B	HMBS	KCNB1	EPCAM	LARP4B	TRIM52	PALD1	MAPK12	PSMD1	ARHGEF10	EFHC1	POP7	CARMIL1	PCDH9	POLR3G	TTC26	ASPH	CEP57
CA12	KCNH6	QARS	SEC16A	AKR7A2	SDC3	PDK3	CALCR	HAGLR	IPMK	HSFX2	MIR6732///ZC3H12A	CAPZA1	B4GALNT3	ITPRIPL2	OGFOD2	WTH3DI///RAB6A	BRCC3	NDUFA13	YY1	RETN	APOPT1
ENOSF1	PPIF	TNPO3	FAM168B	TANK	SLC27A5	TMEM55B	GIT2	ARHGEF10	SLC29A1	SCARNA5	YAE1D1	CTSA	LECT1	CEP57L1	MSANTD4	VTI1B	LNX1	MIR4800///MXD4	GART	LOC441268	MAD1L1
ZNF287	THAP1	MFSD14A	FNBP4	ID3	CASP6	ANLN	LY75-CD302///CD302///LY75	B4GALNT3	STARD13	H2AC11	TCAIM	LOC100630923///LOC100289561///PRKRIP1	IGLL5	TEDDM1	ANKRD28	HOXD12	BAIAP2-AS1	FAM89B	LYRM7	FANCL	MTA3
GHRHR	EPB41L3	LOC100507670///ZNF687	FRZB	KRT6A	CCL11	JAG1	CD40	LECT1	BTD	PGPEP1	ITCH	SLC25A38	DAB2	ZBTB20	LOC105369662	COX7A1	AHI1	TGS1	EFCAB1	CPNE2	GFPT1
CELA3A	LYVE1	PPFIBP2	EPHB6	ITPK1	TRIM37	PROSC	ITGAV	IGLL5	BCL2A1	RASA4	CFL1	CBY1	LOC101927059	BACE2	MED23	CRYBB2	HHEX	ZNF331	ZNF551	LOC100101148///LOC541473///FKBP6	USP4
GSDMD	SH2D1A	DMAP1	POLG2	ZNF814	LAMA4	AP1G2	PLA2G4A	DAB2	NAALADL2	FDXR	ATP6V1C1	ZNF207	ATPIF1	USP1	RSPH3	TYMP	INTS6	ATP6V0B	WDR1	TRIM7	HOXA-AS2
MCM6	IDH3A	PAQR3	ST8SIA1	PEG3	NRXN3	KCNT2	GTSE1	LOC101927059	NELFA	NFIL3	BACH1	RFX5	ARVCF	RAB22A	RHOF	PREP	STARD9	FBXO4	SUN5	GNG2	LUZP1
DLST	PRR5-ARHGAP8///ARHGAP8	GPATCH1	KCNN4	MAGEB4	PKN1	BTBD3	ATOX1	ATPIF1	ZHX3	PDCD10	CBX1	RPL17-C18orf32///SNORD58C///C18orf32///SNORD58A///SNORD58B///RPL17	C1orf174	ASPM	PARP1	PDE11A	CSGALNACT1	SERINC3	PDE11A	SNAPC1	FAM213A
SMPD2	CDK2	SP2	CDK5	ZAK	KEAP1	HOXD8	PSMC2	ARVCF	NUDT4B	C6orf136	COG4	CCNB2	BLNK	GNL2	KCNA3	PICK1	XKR4	SELO	GAS2L1	NRSN2	FAR1
ADCY7	SERPINE1	TARBP1	CCR5	ABCA5	KAT8	IL13RA2	APBB2	C1orf174	SRPK1	GCNT1	MTFR1L	GPRC5B	STT3A	DCTN3	RIOK3	IFT27	ZDHHC8P1	NABP1	COL5A3	ARMC4	SLC25A51
ITSN1	OPN3	KLHL42	RUSC1	CDKL3	MSANTD2	PACSIN3	DRD1	BLNK	TMEM203	ZNF430	MROH8	DNAL4	YWHAE	CARHSP1	ZNF77	APLP1	RGS17	TLR4	SEMA5B	RNF212	NPHP3-ACAD11///ACAD11///NPHP3
JADE2	GPR4	LOC105379362	ZPBP	P2RY1	PRDM10	ZMYND11	CCDC94	STT3A	LOC105371050	ITGA4	LINC00205	BAK1	NSUN5P2///NSUN5P1	HBEGF	LUC7L	TGIF2	MICALL1	RELA	MCUR1	EML5	SPRYD3
ATG5	MEG3	SRSF10	DDX51	CREB3L1	CDC25B	AP5Z1	LOC101929952	YWHAE	RAB39B	C3orf38	IQCB1	LMCD1	RBFOX3	ALS2	DNAJC16	ACTA2	OTUD6B-AS1	DMXL1	ERMARD	AMPD1	CLASRP
SYK	RBM4B	AIFM1	ILF3	GFAP	DDX3X	PABPC1	TLE4	NSUN5P2///NSUN5P1	CAMTA1	MFSD1	ATP6V1G2-DDX39B///SNORD84///DDX39B	NRIP1	C22orf29///GNB1L	RUSC1-AS1	GYPA	ATP10A	LGALS3BP	P4HB	WDR61	GRB2	LY6G5B///CSNK2B
CEND1	S100A2	HOOK3	HBA2///HBA1	LEPROTL1	CXCR5	LSM3	POLA2	RBFOX3	SMG5	GPN1	MIR4454///ABHD12B	MXD1	MEI1	MAP3K9	CBX1	GREB1	LOC728730	TSN	CFDP1	CYB561D2	EDRF1
SERPINB3	CENPU	ARID3C	TBC1D5	SEMA4C	PTCD3	LOC100508226///MAGI1-IT1///MAGI1	SLC7A2	C22orf29///GNB1L	NHSL1-AS1	SCAND2P	CRTC3	RASL12	SPG21	PAQR6	SNRPD1	MIR4738///H3F3B///H3F3A	LRFN5	MEF2A	C2orf88	C11orf74	BCL2
CASP2	TJP2	MYO1F	DENND5A	ADRA2B	PARD6B	GYG2	CFLAR	MEI1	FAM167A	FAM27E4	UPK1B	OSER1	PTPRB	CLPTM1	ASF1A	RBBP4	LSM8	ASB8	GALNT5	HOXC8	KMT2A
ORC4	YARS	C1QTNF9	IGLC1	EBAG9	CFTR	KIAA1468	ERP29	SPG21	CPEB3	RNA5-8SN5	FDX1L	CSNK2A1	ZNF785	RPRD1A	ITIH4	RPL23A	FAM19A4	SPG20	BICDL2	GOT1L1	ELF2
ZNF471	ARID3B	MRPS33	ZKSCAN1	ST6GALNAC5	APOB	FBXL4	ADCY2	PTPRB	NFATC2IP	DOCK6	RUNX1T1	LMNA	ZNF229	HBS1L	SEC23A	LGALS14	GPR75-ASB3///ASB3///GPR75	CALCOCO2	ZC2HC1C	LINC00167	RHOT1
RPN2	ZNF670-ZNF695///ZNF670///ZNF695	PDK4	ECHS1	MYBPC1	CEP104	ABHD10	RECQL	ZNF785	TTLL11	ZFPM1-AS1	SPRED1	CHFR	SRSF11	CPS1	HLA-F	SLC35E3	PRPF6	GBE1	WARS2	PIK3CB	INPP5K
TNK1	PDHB	BTG3	CLCNKA	VPS37C	PRDM13	TM9SF3	TET3	ZNF229	PLEKHG4	HDAC4	CEP68	ULBP2	VEPH1	PANK4	PBDC1	OR3A1	KCTD1	ZNF780A///ZNF780B	CRYBB2P1	CSHL1	SPN
CD72	CYB561D2	TRPV5	ADM	NPM1	TSPY1	SYNJ2BP-COX16///COX16	TMBIM6	SRSF11	CLCN6	TASL	GABRQ	KCTD20	CYTH1	ATG9B	SLC39A2	DIO3	GJC2	SLC25A40	GS1-124K5.11	LOC100132356	ZNF638-IT1///ZNF638
BTN3A2	LAMC1	MRPS25	LMO2	HBB	CC2D1A	SLC47A1	ZBTB14	VEPH1	MED14	H2AZ1	CETN3	HDAC6	LOC100505609	FABP5	ZNF281	DGCR5	ZNF782	ARHGAP5	XIST	MATN2	POMZP3///ZP3
TAF1C	YAF2	SLC22A16	SLC16A5	ENGASE	RNF125	INAFM2	WDR43	CYTH1	STRN3	TRADD	CD99	ITSN2	SH2D3A	IRF4	RHOBTB1	ARL6IP4	CHD5	WDFY1	NR2C1	PSMC1	RAB24
MGEA5	ZNF574	QTRT2	BLNK	CLTC	ANGEL1	MAN1C1	AMH	LOC100505609	ISY1	LINC00665	G3BP2	HOMER3	CSTA	CEP250	C8orf46	NDUFB8	KCNA1	RSPRY1	NEK3	CDKN1C	GRAMD4
CDC14A	KCNAB1	CACNA1A	CDK16	DIXDC1	GNL3L	LILRB1	TNFSF12-TNFSF13///TNFSF13	SH2D3A	CPSF3	ARID3A	ZNF143	NR2C2	DTX3	BRI3BP	RBL1	TMPO	CUL5	MTFMT	S100Z	NECAB2	PECAM1
GLS	COG5	DBP	HADHB	SLC38A1	PTPN1	C5orf24	NUBP1	CSTA	RRN3	TXNDC17	KIAA0430	STS	CCDC171	CDK19	ASH1L	SKIL	DMTN	FAR2	WDR19	ENTPD8	H2AFY
HIST1H4I	POLR2D	SSNA1	BLCAP	MRPS7	TEKT2	SYNGR1	NRP1	DTX3	ZNF721	ZNF335	ZNF813	RLF	WIPF3	KMT5A	ADAM23	GPR153	SESN3	CYCS	RPARP-AS1	SPRN	TMEM167A
ACSBG1	MRPL35	RAVER1	TMED1	HMGB3P1	ZNF688	LINC01004	DNALI1	CCDC171	PSMD12	SNORA7A	PPM1M	PSMC4	JRK	FKBP2	TCF3	JUN	HCN3	ARMC1	ABO	ALDH8A1	ULK3
GJB4	MMP24	CLK4	SDC3	SLC39A7	KRT8P12	RAE1	CBFA2T3	WIPF3	STAM	MGMT	C3orf35	DNAJC4	MT1G	PKMYT1	RBM15	ACTR2	PRDM2	RALGPS2	MICA///MICB	RASL11A	TEX264
SARDH	NAB1	PBX3	NME4	RGS20	ZNF155	LOC730961	NT5E	JRK	IRF2BPL	PPP4R1	KLHL12	ZNF43	CPLX3	RNF181	DICER1	TRIM17	MDC1	CTDSPL2	SERHL2///SERHL	RAB9B	CEP350
NEDD9	ARHGEF9	SKINT1L	CLIC1	PTTG3P	KIR2DL4	LRRIQ3	MET	MT1G	CACNB4	SELENOI	ZC3H6	PRUNE2	CTDSPL	ACTG1P17	ARMCX4	C10orf95	EFNB3	ADCY9	CYP2C9	C1orf115	RCC1
GHSR	MARK4	ABCC5	MRPL40	TGFBR1	STAG3	CHD8	MAX	CPLX3	DDIAS	ZEB1-AS1	LOC286083	MTSS1	SLC6A20	CCDC191	TOMM6///PRICKLE4	YWHAB	EWSR1	KTI12///TXNDC12	NPSR1-AS1	OSTN	IFI27L1
[truncated: 25,473 more rows]

## Sheet: DEGs  Meta-data
DEGs Meta-data
Gene symbol	Gene.ID	Nucleotide.Title	GI	GenBank.Accession	Platform_CLONEID	Platform_ORF	Platform_SPOTID	Chromosome.location	Chromosome.annotation	GO.Function	GO.Process	GO.Component	GO.Function.ID	GO.Process.ID	GO.Component.ID	logFC	AveExpr	t	P.Value	adj.P.Val	B
IRF8	3394	oy66c05.x1 NCI_CGAP_CLL1 Homo sapiens cDNA clone IMAGE:1670792 3-, mRNA sequence	3400628	AI073984	NA	NA		16q24.1	Chromosome 16, NC_000016.10 (85899168..85922606)	protein binding///regulatory region DNA binding///transcription factor activity, RNA polymerase II distal enhancer sequence-specific binding	cellular response to lipopolysaccharide///defense response to bacterium///defense response to protozoan///immune response///interferon-gamma-mediated signaling pathway///myeloid cell differentiation///negative regulation of growth of symbiont in host///negative regulation of transcription from RNA polymerase II promoter///phagocytosis///positive regulation of interferon-gamma production///positiv…	cytosol///nucleoplasm	GO:0005515///GO:0000975///GO:0003705	GO:0071222///GO:0042742///GO:0042832///GO:0006955///GO:0060333///GO:0030099///GO:0044130///GO:0000122///GO:0006909///GO:0032729///GO:0032735///GO:0060261///GO:0006351///GO:0060337	GO:0005829///GO:0005654	0.184693	4.0455	0.234761	0.822579	0.941908	-6.67129
IFI44L	10964	Homo sapiens interferon induced protein 44 like (IFI44L), mRNA	732662992	NM_006820	NA	NA		1p31.1	Chromosome 1, NC_000001.11 (78620382..78646145)	GTP binding	defense response to virus	cytoplasm///nucleoplasm	GO:0005525	GO:0051607	GO:0005737///GO:0005654	-0.586944	7.73302	-0.492271	0.640864	0.868014	-6.56571
CCR1	6354	Homo sapiens C-C motif chemokine ligand 7 (CCL7), mRNA	428673540	NM_006273	NA	NA		17q11.2-q12	Chromosome 17, NC_000017.11 (34270216..34272242)	CCR1 chemokine receptor binding///CCR2 chemokine receptor binding///chemokine activity///heparin binding///protein binding	G-protein coupled receptor signaling pathway///cell-cell signaling///cellular calcium ion homeostasis///cellular response to ethanol///cellular response to interferon-gamma///cellular response to interleukin-1///cellular response to tumor necrosis factor///chemokine-mediated signaling pathway///chemotaxis///cytoskeleton organization///eosinophil chemotaxis///inflammatory response///monocyte chemo…	cell///extracellular region///extracellular space	GO:0031726///GO:0031727///GO:0008009///GO:0008201///GO:0005515	GO:0007186///GO:0007267///GO:0006874///GO:0071361///GO:0071346///GO:0071347///GO:0071356///GO:0070098///GO:0006935///GO:0007010///GO:0048245///GO:0006954///GO:0002548///GO:0002548///GO:0030593///GO:0070374///GO:0043547///GO:0030335///GO:0050729///GO:2000503///GO:0008360///GO:0010332///GO:0007165	GO:0005623///GO:0005576///GO:0005615	-1.76852	5.78234	-5.12109	0.00251409	0.0963979	-1.14589
IL10RA	3587	Homo sapiens interleukin 10 receptor subunit alpha (IL10RA), transcript variant 1, mRNA	222136574	NM_001558	NA	NA		11q23	Chromosome 11, NC_000011.10 (117986391..118001483)	interleukin-10 binding///interleukin-10 receptor activity///protein binding///receptor activity///signal transducer activity	cytokine-mediated signaling pathway///response to lipopolysaccharide	integral component of membrane///plasma membrane	GO:0019969///GO:0004920///GO:0005515///GO:0004872///GO:0004871	GO:0019221///GO:0032496	GO:0016021///GO:0005886	0.280977	4.48981	0.627447	0.554592	0.828224	-6.48278
PAPSS2	9060	xs44g05.x1 NCI_CGAP_Kid11 Homo sapiens cDNA clone IMAGE:2772536 3-, mRNA sequence	6709635	AW299958	NA	NA		10q24	Chromosome 10, NC_000010.11 (87659719..87747705)	ATP binding///adenylylsulfate kinase activity///adenylylsulfate kinase activity///nucleotidyltransferase activity///sulfate adenylyltransferase (ATP) activity///sulfate adenylyltransferase (ATP) activity	3'-phosphoadenosine 5'-phosphosulfate biosynthetic process///3'-phosphoadenosine 5'-phosphosulfate biosynthetic process///blood coagulation///bone development///phosphorylation///skeletal system development///sulfate assimilation///sulfate assimilation	cytosol	GO:0005524///GO:0004020///GO:0004020///GO:0016779///GO:0004781///GO:0004781	GO:0050428///GO:0050428///GO:0007596///GO:0060348///GO:0016310///GO:0001501///GO:0000103///GO:0000103	GO:0005829	-0.271748	8.36991	-1.17111	0.288064	0.657661	-5.99272
RHOBTB3	22836	yx52h03.s1 Soares melanocyte 2NbHM Homo sapiens cDNA clone IMAGE:265397 3-, mRNA sequence	1126308	N21138	NA	NA		5q15	Chromosome 5, NC_000005.10 (95713522..95796367)	ATP binding///ATPase activity///ATPase activity///Rab GTPase binding///protein binding	retrograde transport, endosome to Golgi///small GTPase mediated signal transduction	cytosol///extracellular exosome///trans-Golgi network membrane	GO:0005524///GO:0016887///GO:0016887///GO:0017137///GO:0005515	GO:0042147///GO:0007264	GO:0005829///GO:0070062///GO:0032588	0.147426	9.53547	0.429112	0.683546	0.887145	-6.59816
KYNU	8942	Homo sapiens monocyte PABL (pseudoautosomal boundary-like sequence) mRNA, clone Mo1	1255614	D55639	NA	NA		2q22.2	Chromosome 2, NC_000002.12 (142877626..143042316)	kynureninase activity///kynureninase activity///kynureninase activity///protein homodimerization activity///pyridoxal phosphate binding	'de novo' NAD biosynthetic process from tryptophan///L-kynurenine catabolic process///anthranilate metabolic process///quinolinate biosynthetic process///response to interferon-gamma///response to vitamin B6///tryptophan catabolic process///tryptophan catabolic process///tryptophan catabolic process to acetyl-CoA///tryptophan catabolic process to kynurenine	cytoplasm///cytosol///cytosol///mitochondrion///nucleoplasm	GO:0030429///GO:0030429///GO:0030429///GO:0042803///GO:0030170	GO:0034354///GO:0097053///GO:0043420///GO:0019805///GO:0034341///GO:0034516///GO:0006569///GO:0006569///GO:0019442///GO:0019441	GO:0005737///GO:0005829///GO:0005829///GO:0005739///GO:0005654	-2.32952	7.89849	-6.38538	0.000840196	0.061789	-0.00200076
DSTYK	25778	Homo sapiens mRNA for KIAA0472 protein, partial cds	3413905	AB007941	NA	NA		1q32.1	Chromosome 1, NC_000001.11 (205142497..205211599, complement)	ATP binding///protein serine/threonine kinase activity///protein serine/threonine/tyrosine kinase activity///protein tyrosine kinase activity	cellular response to fibroblast growth factor stimulus///peptidyl-tyrosine phosphorylation///positive regulation of ERK1 and ERK2 cascade///positive regulation of fibroblast growth factor receptor signaling pathway///positive regulation of kinase activity	apical plasma membrane///basolateral plasma membrane///cell junction///cytoplasm///cytosol	GO:0005524///GO:0004674///GO:0004712///GO:0004713	GO:0044344///GO:0018108///GO:0070374///GO:0045743///GO:0033674	GO:0016324///GO:0016323///GO:0030054///GO:0005737///GO:0005829	-0.452943	6.25713	-1.32129	0.236842	0.614452	-5.82313
SLC11A1	6556	Homo sapiens integral membrane protein (NRAMP1) mRNA, complete cds	600219	L32185	NA	NA		2q35	Chromosome 2, NC_000002.12 (218381766..218396894)	manganese ion transmembrane transporter activity///metal ion:proton antiporter activity///metal ion:proton antiporter activity///protein homodimerization activity///transition metal ion transmembrane transporter activity	L-arginine import///MHC class II biosynthetic process///T cell cytokine production///T cell proliferation involved in immune response///activation of protein kinase activity///antigen processing and presentation of peptide antigen///cadmium ion transmembrane transport///cell redox homeostasis///cellular cadmium ion homeostasis///cellular iron ion homeostasis///defense response to Gram-negative ba…	cell outer membrane///integral component of plasma membrane///late endosome///late endosome membrane///lysosome///phagocytic vesicle membrane///plasma membrane///tertiary granule membrane	GO:0005384///GO:0051139///GO:0051139///GO:0042803///GO:0046915	GO:0043091///GO:0045342///GO:0002369///GO:0002309///GO:0032147///GO:0048002///GO:0070574///GO:0045454///GO:0006876///GO:0006879///GO:0050829///GO:0042742///GO:0042832///GO:0070839///GO:0006954///GO:0032623///GO:0032632///GO:0055072///GO:0006826///GO:0048255///GO:0042116///GO:0071421///GO:0006828///GO:0060586///GO:0001818///GO:0015707///GO:0006909///GO:0002827///GO:0001819///GO:0002606///GO:001062…	GO:0009279///GO:0005887///GO:0005770///GO:0031902///GO:0005764///GO:0030670///GO:0005886///GO:0070821	-1.5836	5.51847	-4.7554	0.00357794	0.111093	-1.51927
ABI1	10006	602152905F1 NIH_MGC_81 Homo sapiens cDNA clone IMAGE:4293985 5-, mRNA sequence	11946908	BF673013	NA	NA		10p11.2	Chromosome 10, NC_000010.11 (26746596..26861087, complement)	cadherin binding involved in cell-cell adhesion///cytoskeletal protein binding///protein binding///protein complex binding///protein tyrosine kinase activator activity	Fc-gamma receptor signaling pathway involved in phagocytosis///actin polymerization or depolymerization///cell-cell adhesion///lamellipodium morphogenesis///megakaryocyte development///movement of cell or subcellular component///negative regulation of cell proliferation///peptidyl-tyrosine phosphorylation///positive regulation of protein tyrosine kinase activity///somitogenesis///transmembrane re…	SCAR complex///cell-cell adherens junction///cytoskeleton///cytosol///endoplasmic reticulum///extracellular exosome///filopodium///growth cone///intracellular///lamellipodium///nucleus///postsynaptic density///postsynaptic membrane	GO:0098641///GO:0008092///GO:0005515///GO:0032403///GO:0030296	GO:0038096///GO:0008154///GO:0098609///GO:0072673///GO:0035855///GO:0006928///GO:0008285///GO:0018108///GO:0061098///GO:0001756///GO:0007169///GO:0048010///GO:0016032	GO:0031209///GO:0005913///GO:0005856///GO:0005829///GO:0005783///GO:0070062///GO:0030175///GO:0030426///GO:0005622///GO:0030027///GO:0005634///GO:0014069///GO:0045211	0.125898	8.67744	0.50887	0.629886	0.863797	-6.5565
CXCL13	10563	Homo sapiens C-X-C motif chemokine ligand 13 (CXCL13), mRNA	194733765	NM_006419	NA	NA		4q21	Chromosome 4, NC_000004.12 (77511753..77611834)	CCR10 chemokine receptor binding///CXCR3 chemokine receptor binding///CXCR5 chemokine receptor binding///chemokine activity///fibroblast growth factor binding///heparin binding///protein heterodimerization activity///receptor agonist activity	B cell chemotaxis///B cell chemotaxis across high endothelial venule///G-protein coupled receptor signaling pathway///activation of GTPase activity///cell surface receptor signaling pathway///cell-cell signaling///chemokine-mediated signaling pathway///chronic inflammatory response///defense response to bacterium///endothelial cell chemotaxis to fibroblast growth factor///germinal center formatio…	cell///extracellular region///extracellular region///extracellular space	GO:0031735///GO:0048248///GO:0031724///GO:0008009///GO:0017134///GO:0008201///GO:0046982///GO:0048018	GO:0035754///GO:0035769///GO:0007186///GO:0090630///GO:0007166///GO:0007267///GO:0070098///GO:0002544///GO:0042742///GO:0035768///GO:0002467///GO:0006955///GO:0006955///GO:0006954///GO:0048535///GO:0002518///GO:2000545///GO:0010820///GO:0033634///GO:0007204///GO:0033625///GO:0045765///GO:0042127///GO:0002920///GO:0032496	GO:0005623///GO:0005576///GO:0005576///GO:0005615	-3.8656	3.93501	-3.11913	0.0219819	0.240704	-3.4487
PPP2R5C	5527	Homo sapiens protein phosphatase 2 regulatory subunit B', gamma (PPP2R5C), transcript variant 1, mRNA	240849335	NM_002719	NA	NA		14q32.31	Chromosome 14, NC_000014.9 (101760573..101927992)	protein binding///protein phosphatase type 2A regulator activity	negative regulation of cell proliferation///proteasome-mediated ubiquitin-dependent protein catabolic process///regulation of phosphatidylinositol 3-kinase signaling///regulation of protein phosphatase type 2A activity///signal transduction	chromosome, centromeric region///cytosol///nucleoplasm///nucleus///protein phosphatase type 2A complex///protein phosphatase type 2A complex	GO:0005515///GO:0008601	GO:0008285///GO:0043161///GO:0014066///GO:0034047///GO:0007165	GO:0000775///GO:0005829///GO:0005654///GO:0005634///GO:0000159///GO:0000159	0.312743	8.41881	1.2712	0.25295	0.628138	-5.88097
IGLC1	3537	Human rearranged immunoglobulin lambda light chain mRNA	33723	X57812	NA	NA		22q11.2	Chromosome 22, NC_000022.11 (22895375..22895694)	antigen binding///antigen binding///immunoglobulin receptor binding///serine-type endopeptidase activity	B cell receptor signaling pathway///Fc-epsilon receptor signaling pathway///Fc-gamma receptor signaling pathway involved in phagocytosis///complement activation///complement activation, classical pathway///complement activation, classical pathway///defense response to bacterium///immune response///innate immune response///phagocytosis, engulfment///phagocytosis, recognition///positive regulation …	blood microparticle///external side of plasma membrane///extracellular exosome///extracellular region///extracellular space///immunoglobulin complex, circulating///plasma membrane	GO:0003823///GO:0003823///GO:0034987///GO:0004252	GO:0050853///GO:0038095///GO:0038096///GO:0006956///GO:0006958///GO:0006958///GO:0042742///GO:0006955///GO:0045087///GO:0006911///GO:0006910///GO:0050871///GO:0006508///GO:0006898///GO:0050776	GO:0072562///GO:0009897///GO:0070062///GO:0005576///GO:0005615///GO:0042571///GO:0005886	-0.913864	2.28449	-2.17081	0.0752463	0.401483	-4.72467
ZC3H14	79882	602273505F1 NIH_MGC_84 Homo sapiens cDNA clone IMAGE:4361569 5-, mRNA sequence	12337468	BF970253	NA	NA		14q31.3	Chromosome 14, NC_000014.9 (88562909..88614720)	metal ion binding///poly(A) RNA binding///poly(A) RNA binding///poly(A) binding///protein binding	negative regulation of mRNA polyadenylation///regulation of mRNA stability	cytoplasm///nuclear speck///nucleolus///nucleoplasm///nucleus	GO:0046872///GO:0044822///GO:0044822///GO:0008143///GO:0005515	GO:1900364///GO:0043488	GO:0005737///GO:0016607///GO:0005730///GO:0005654///GO:0005634	0.288371	6.8345	1.38951	0.216397	0.59362	-5.74252
CFLAR	8837	Homo sapiens caspase-like apoptosis regulatory protein 2 (clarp) mRNA, alternatively spliced, complete cds	2286146	AF005775	NA	NA		2q33-q34	Chromosome 2, NC_000002.12 (201116015..201172688)	cysteine-type endopeptidase activity involved in execution phase of apoptosis///death receptor binding///enzyme activator activity///protease binding///protein binding///protein complex binding	apoptotic process///execution phase of apoptosis///negative regulation of apoptotic process///negative regulation of extrinsic apoptotic signaling pathway///negative regulation of extrinsic apoptotic signaling pathway///negative regulation of extrinsic apoptotic signaling pathway via death domain receptors///negative regulation of extrinsic apoptotic signaling pathway via death domain receptors//…	CD95 death-inducing signaling complex///cytoplasm///cytosol///death-inducing signaling complex///membrane raft///ripoptosome	GO:0097200///GO:0005123///GO:0008047///GO:0002020///GO:0005515///GO:0032403	GO:0006915///GO:0097194///GO:0043066///GO:2001237///GO:2001237///GO:1902042///GO:1902042///GO:1901740///GO:0043123///GO:0051092///GO:0043085///GO:0006508///GO:1902041///GO:0060544///GO:0014842///GO:0014732///GO:0007519///GO:0043403///GO:0014866///GO:0016032	GO:0031265///GO:0005737///GO:0005829///GO:0031264///GO:0045121///GO:0097342	-1.94176	8.36637	-7.3949	0.000393141	0.045021	0.76944
LRRFIP1	9208	602277032F1 NIH_MGC_86 Homo sapiens cDNA clone IMAGE:4364790 5-, mRNA sequence	12332781	BF965566	NA	NA		2q37.3	Chromosome 2, NC_000002.12 (237627570..237781647)	DNA binding///cadherin binding involved in cell-cell adhesion///double-stranded RNA binding///protein binding///protein homodimerization activity	biological_process///cell-cell adhesion///negative regulation of transcription, DNA-templated///positive regulation of type I interferon production///regulation of transcription from RNA polymerase II promoter///transcription, DNA-templated	cell-cell adherens junction///cellular_component///cytoplasm///cytoskeleton///cytosol///nucleus///plasma membrane	GO:0003677///GO:0098641///GO:0003725///GO:0005515///GO:0042803	GO:0008150///GO:0098609///GO:0045892///GO:0032481///GO:0006357///GO:0006351	GO:0005913///GO:0005575///GO:0005737///GO:0005856///GO:0005829///GO:0005634///GO:0005886	-1.16406	7.54823	-3.16951	0.0206605	0.23405	-3.38321
ABCG1	9619	Homo sapiens ATP binding cassette subfamily G member 1 (ABCG1), transcript variant 4, mRNA	46592914	NM_004915	NA	NA		21q22.3	Chromosome 21, NC_000021.9 (42199689..42304389)	ADP binding///ATP binding///cholesterol binding///cholesterol transporter activity///cholesterol transporter activity///glycoprotein transporter activity///phospholipid binding///phospholipid transporter activity///protein dimerization activity///protein heterodimerization activity///protein homodimerization activity///sterol-transporting ATPase activity///toxin transporter activity	amyloid precursor protein catabolic process///cholesterol efflux///cholesterol homeostasis///cholesterol metabolic process///detection of hormone stimulus///glycoprotein transport///high-density lipoprotein particle remodeling///intracellular cholesterol transport///lipoprotein metabolic process///low-density lipoprotein particle remodeling///negative regulation of cholesterol storage///negative …	Golgi apparatus///Golgi membrane///endoplasmic reticulum membrane///endosome///external side of plasma membrane///integral component of membrane///integral component of plasma membrane///intracellular membrane-bounded organelle///mitochondrion///nucleoplasm///plasma membrane///plasma membrane///recycling endosome	GO:0043531///GO:0005524///GO:0015485///GO:0017127///GO:0017127///GO:0034437///GO:0005543///GO:0005548///GO:0046983///GO:0046982///GO:0042803///GO:0034041///GO:0019534	GO:0042987///GO:0033344///GO:0042632///GO:0008203///GO:0009720///GO:0034436///GO:0034375///GO:0032367///GO:0042157///GO:0034374///GO:0010887///GO:0010745///GO:0033700///GO:0055091///GO:0045542///GO:0010875///GO:0010872///GO:0006355///GO:0055099///GO:0033993///GO:0010033///GO:0043691///GO:1901998///GO:0055085	GO:0005794///GO:0000139///GO:0005789///GO:0005768///GO:0009897///GO:0016021///GO:0005887///GO:0043231///GO:0005739///GO:0005654///GO:0005886///GO:0005886///GO:0055037	2.21348	2.35488	1.75314	0.132595	0.495823	-5.28469
EIF2AK2	5610	Homo sapiens eukaryotic translation initiation factor 2 alpha kinase 2 (EIF2AK2), transcript variant 1, mRNA	351542235	NM_002759	NA	NA		2p22-p21	Chromosome 2, NC_000002.12 (37099210..37157065, complement)	ATP binding///double-stranded RNA binding///eukaryotic translation initiation factor 2alpha kinase activity///non-membrane spanning protein tyrosine kinase activity///poly(A) RNA binding///protein binding///protein kinase activity///protein kinase activity///protein phosphatase type 2A regulator activity///protein serine/threonine kinase activity	activation of MAPKK activity///cellular response to amino acid starvation///defense response to virus///endoplasmic reticulum unfolded protein response///evasion or tolerance by virus of host immune response///innate immune response///negative regulation of apoptotic process///negative regulation of cell proliferation///negative regulation of osteoblast proliferation///negative regulation of tran…	cytoplasm///cytosol///membrane///nucleus///perinuclear region of cytoplasm///ribosome	GO:0005524///GO:0003725///GO:0004694///GO:0004715///GO:0044822///GO:0005515///GO:0004672///GO:0004672///GO:0008601///GO:0004674	GO:0000186///GO:0034198///GO:0051607///GO:0030968///GO:0030683///GO:0045087///GO:0043066///GO:0008285///GO:0033689///GO:0017148///GO:0017148///GO:0045071///GO:0018108///GO:0051092///GO:1901224///GO:0043065///GO:0032722///GO:0001819///GO:0032874///GO:0046777///GO:0046777///GO:0006468///GO:1900225///GO:1901532///GO:1902036///GO:1902033///GO:0034047///GO:0010998///GO:0043330///GO:0035455///GO:003249…	GO:0005737///GO:0005829///GO:0016020///GO:0005634///GO:0048471///GO:0005840	-0.427161	8.09647	-1.14198	0.299047	0.6673	-6.02421
NFIC	4782	Human mRNA for CAAT-box binding transcription factor CTF-1 (syn. CTF/NFI or CTF or NF-I or NF-1)	30265	X12492	NA	NA		19p13.3	Chromosome 19, NC_000019.10 (3359563..3469217)	RNA polymerase II core promoter proximal region sequence-specific DNA binding///transcription factor activity, sequence-specific DNA binding///transcriptional activator activity, RNA polymerase II core promoter proximal region sequence-specific binding	DNA replication///negative regulation of transcription from RNA polymerase II promoter///negative regulation of transcription from RNA polymerase II promoter///odontogenesis of dentin-containing tooth///positive regulation of transcription from RNA polymerase II promoter///transcription from RNA polymerase II promoter	nucleolus///nucleus///nucleus	GO:0000978///GO:0003700///GO:0001077	GO:0006260///GO:0000122///GO:0000122///GO:0042475///GO:0045944///GO:0006366	GO:0005730///GO:0005634///GO:0005634	0.342924	5.97179	1.71861	0.13896	0.5047	-5.32978
SKIL	6498	bx12e01.x1 Human Iris cDNA (Un-normalized, unamplified): BX Homo sapiens cDNA clone bx12e01 3-, mRNA sequence	12041032	BF725121	NA	NA		3q26	Chromosome 3, NC_000003.12 (170357678..170396849)	RNA polymerase II core promoter proximal region sequence-specific DNA binding///SMAD binding///chromatin binding///protein binding///transcriptional repressor activity, RNA polymerase II core promoter proximal region sequence-specific binding	blastocyst formation///cell cycle arrest///lens fiber cell differentiation///lymphocyte homeostasis///negative regulation of cell differentiation///negative regulation of transcription from RNA polymerase II promoter///negative regulation of transforming growth factor beta receptor signaling pathway///positive regulation of axonogenesis///positive regulation of extrinsic apoptotic signaling pathw…	acrosomal vesicle///nucleoplasm///protein complex	GO:0000978///GO:0046332///GO:0003682///GO:0005515///GO:0001078	GO:0001825///GO:0007050///GO:0070306///GO:0002260///GO:0045596///GO:0000122///GO:0030512///GO:0050772///GO:1902043///GO:1902231///GO:0042981///GO:0034097///GO:0007283///GO:0007179	GO:0001669///GO:0005654///GO:0043234	-1.17681	6.05902	-3.50058	0.0138805	0.202419	-2.96159
UBE2J1	51465	Homo sapiens ubiquitin conjugating enzyme E2 J1 (UBE2J1), mRNA	37577121	NM_016021	NA	NA		6q15	Chromosome 6, NC_000006.12 (89326625..89352917, complement)	ATP binding///ubiquitin conjugating enzyme activity///ubiquitin protein ligase activity///ubiquitin protein ligase binding	ER-associated ubiquitin-dependent protein catabolic process///negative regulation of retrograde protein transport, ER to cytosol///protein N-linked glycosylation via asparagine///protein ubiquitination///regulation of tumor necrosis factor biosynthetic process///spermatid development	cytoplasm///endoplasmic reticulum membrane///integral component of membrane	GO:0005524///GO:0061631///GO:0061630///GO:0031625	GO:0030433///GO:1904153///GO:0018279///GO:0016567///GO:0042534///GO:0007286	GO:0005737///GO:0005789///GO:0016021	-0.24382	7.88428	-1.21301	0.272877	0.645491	-5.94659
UFM1	55325	Homo sapiens UFM1 specific peptidase 2 (UFSP2), transcript variant 1, mRNA	254540176	NM_018359	NA	NA		4q35.1	Chromosome 4, NC_000004.12 (185399540..185425985, complement)	UFM1 hydrolase activity///protein binding///thiolester hydrolase activity	proteolysis///regulation of intracellular estrogen receptor signaling pathway	cytoplasm///endoplasmic reticulum///nucleus	GO:0071567///GO:0005515///GO:0016790	GO:0006508///GO:0033146	GO:0005737///GO:0005783///GO:0005634	-0.457718	7.94066	-1.91876	0.105868	0.456403	-5.06529
LILRB4	11006	Human immunoglobulin-like transcript-3 mRNA, complete cds	1857460	U82979	NA	NA		19q13.4	Chromosome 19, NC_000019.10 (54662524..54670359)	antigen binding///protein binding///receptor activity	adaptive immune response///negative regulation of osteoclast differentiation///negative regulation of pri-miRNA transcription from RNA polymerase II promoter///signal transduction	extracellular exosome///integral component of membrane///plasma membrane	GO:0003823///GO:0005515///GO:0004872	GO:0002250///GO:0045671///GO:1902894///GO:0007165	GO:0070062///GO:0016021///GO:0005886	0.942204	4.25171	1.58341	0.166875	0.540949	-5.50345
NUP210	23225	ok88d11.s1 NCI_CGAP_Lu5 Homo sapiens cDNA clone IMAGE:1521045 3-, mRNA sequence	3050564	AA909765	NA	NA		3p25.1	Chromosome 3, NC_000003.12 (13316230..13420319, complement)	protein dimerization activity	gene silencing by RNA///intracellular transport of virus///mRNA export from nucleus///mitotic nuclear envelope disassembly///protein sumoylation///protein transport///regulation of cellular response to heat///regulation of glucose transport///tRNA export from nucleus///viral process///viral transcription	endoplasmic reticulum membrane///integral component of membrane///membrane///nuclear envelope///nuclear membrane///nuclear pore	GO:0046983	GO:0031047///GO:0075733///GO:0006406///GO:0007077///GO:0016925///GO:0015031///GO:1900034///GO:0010827///GO:0006409///GO:0016032///GO:0019083	GO:0005789///GO:0016021///GO:0016020///GO:0005635///GO:0031965///GO:0005643	-1.60794	3.84525	-3.03846	0.0242952	0.250983	-3.55425
SMAD3	4087	Homo sapiens SMAD family member 2 (SMAD2), transcript variant 1, mRNA	385862243	NM_005901	NA	NA		18q21.1	Chromosome 18, NC_000018.10 (47833095..47931193, complement)	contributes_to DNA binding///I-SMAD binding///R-SMAD binding///RNA polymerase II core promoter proximal region sequence-specific DNA binding///SMAD binding///activating transcription factor binding///chromatin binding///co-SMAD binding///double-stranded DNA binding///enhancer binding///metal ion binding///phosphatase binding///protein binding///protein heterodimerization activity///protein homodi…	SMAD protein complex assembly///SMAD protein signal transduction///activin receptor signaling pathway///anterior/posterior pattern specification///cell fate commitment///common-partner SMAD protein phosphorylation///embryonic cranial skeleton morphogenesis///embryonic foregut morphogenesis///endoderm formation///gastrulation///in utero embryonic development///insulin secretion///intracellular sig…	SMAD protein complex///SMAD2-SMAD3 protein complex///activin responsive factor complex///cytoplasm///cytosol///nuclear chromatin///nucleoplasm///nucleus///transcription factor complex	contributes_to GO:0003677///GO:0070411///GO:0070412///GO:0000978///GO:0046332///GO:0033613///GO:0003682///GO:0070410///GO:0003690///GO:0035326///GO:0046872///GO:0019902///GO:0005515///GO:0046982///GO:0042803///GO:0003700///contributes_to GO:0003700///GO:0008134///GO:0001077///GO:0005160///GO:0030618///GO:0034713///GO:0031625	GO:0007183///GO:0060395///GO:0032924///GO:0009952///GO:0045165///GO:0007182///GO:0048701///GO:0048617///GO:0001706///GO:0007369///GO:0001701///GO:0030073///GO:0035556///GO:0030324///GO:0001707///GO:0008285///GO:0000122///GO:0045892///GO:0030512///GO:0038092///GO:0035265///GO:0060021///GO:0031016///GO:0048340///GO:0060039///GO:0030513///GO:0010718///GO:1900224///GO:0045944///GO:0045944///GO:004594…	GO:0071141///GO:0071144///GO:0032444///GO:0005737///GO:0005829///GO:0000790///GO:0005654///GO:0005634///GO:0005667	-0.995781	7.71051	-4.58326	0.00425094	0.117973	-1.70221
SNORA70	26778///6134	Homo sapiens ribosomal protein L10, mRNA (cDNA clone MGC:5189 IMAGE:2900175), complete cds	13097176	BC003358	NA	NA		Xq28///Xq28	Chromosome X, NC_000023.11 (154400281..154400415)///Chromosome X, NC_000023.11 (154398065..154402339)	poly(A) RNA binding///protein binding///structural constituent of ribosome///structural constituent of ribosome	SRP-dependent cotranslational protein targeting to membrane///nuclear-transcribed mRNA catabolic process, nonsense-mediated decay///rRNA processing///ribosomal large subunit assembly///translation///translation///translation///translational initiation///viral transcription	cytosol///cytosolic large ribosomal subunit///endoplasmic reticulum///membrane	GO:0044822///GO:0005515///GO:0003735///GO:0003735	GO:0006614///GO:0000184///GO:0006364///GO:0000027///GO:0006412///GO:0006412///GO:0006412///GO:0006413///GO:0019083	GO:0005829///GO:0022625///GO:0005783///GO:0016020	1.16497	4.42492	3.27157	0.0182435	0.223422	-3.25156
TGFBR2	7048	Homo sapiens mRNA for TGF-betaIIR alpha, complete cds	1827474	D50683	NA	NA		3p22	Chromosome 3, NC_000003.12 (30606490..30694142)	ATP binding///SMAD binding///glycosaminoglycan binding///metal ion binding///mitogen-activated protein kinase kinase kinase binding///protein binding///receptor signaling protein serine/threonine kinase activity///transforming growth factor beta binding///transforming growth factor beta binding///contributes_to transforming growth factor beta binding///transforming growth factor beta receptor act…	Notch signaling pathway///activation of protein kinase activity///aging///apoptotic process///blood vessel development///brain development///bronchus morphogenesis///common-partner SMAD protein phosphorylation///digestive tract development///embryo implantation///embryonic cranial skeleton morphogenesis///embryonic hemopoiesis///gastrulation///growth plate cartilage chondrocyte growth///heart dev…	caveola///cytosol///external side of plasma membrane///integral component of membrane///membrane raft///plasma membrane///plasma membrane///receptor complex///transforming growth factor beta receptor homodimeric complex	GO:0005524///GO:0046332///GO:0005539///GO:0046872///GO:0031435///GO:0005515///GO:0004702///GO:0050431///GO:0050431///contributes_to GO:0050431///GO:0005026///GO:0005024///GO:0005024///GO:0005024///GO:0004675///GO:0034713	GO:0007219///GO:0032147///GO:0007568///GO:0006915///GO:0001568///GO:0007420///GO:0060434///GO:0007182///GO:0048565///GO:0007566///GO:0048701///GO:0035162///GO:0007369///GO:0003430///GO:0007507///GO:0001947///GO:0001701///GO:0002088///GO:1990086///GO:0060463///GO:0060443///GO:0043011///GO:0060044///GO:0030512///GO:0031100///GO:0003151///GO:0060021///GO:0060389///GO:0001569///GO:0018105///GO:001810…	GO:0005901///GO:0005829///GO:0009897///GO:0016021///GO:0045121///GO:0005886///GO:0005886///GO:0043235///GO:0070022	0.281115	9.8475	1.15113	0.295559	0.664132	-6.01437
TNS2	23371	Homo sapiens KIAA1075 mRNA for KIAA1075 protein	20521753	AB028998	NA	NA		12q13.13	Chromosome 12, NC_000012.12 (53046980..53064379)	kinase binding///metal ion binding///phosphoprotein phosphatase activity///protein binding	cellular homeostasis///collagen metabolic process///intracellular signal transduction///kidney development///multicellular organism growth///multicellular organismal homeostasis///negative regulation of cell proliferation///protein dephosphorylation///response to muscle activity	focal adhesion///intracellular///plasma membrane	GO:0019900///GO:0046872///GO:0004721///GO:0005515	GO:0019725///GO:0032963///GO:0035556///GO:0001822///GO:0035264///GO:0048871///GO:0008285///GO:0006470///GO:0014850	GO:0005925///GO:0005622///GO:0005886	1.4175	5.87819	5.7713	0.00139907	0.0779389	-0.530574
TRIOBP	79159///11078	Homo sapiens Tara mRNA, complete cds	12006357	AF281030	NA	NA		22q13.1///22q13.1	Chromosome 22, NC_000022.11 (37686337..37693478)///Chromosome 22, NC_000022.11 (37696988..37776556)	poly(A) RNA binding///protein binding///rRNA binding///GTP-Rho binding///actin filament binding///myosin II binding///ubiquitin protein ligase binding	actin modification///barbed-end actin filament capping///cell division///mitotic nuclear division///positive regulation of substrate adhesion-dependent cell spreading	nucleolus///actin cytoskeleton///actin cytoskeleton///cytoplasm///focal adhesion///microtubule organizing center///midbody///nucleus	GO:0044822///GO:0005515///GO:0019843///GO:0017049///GO:0051015///GO:0045159///GO:0031625	GO:0030047///GO:0051016///GO:0051301///GO:0007067///GO:1900026	GO:0005730///GO:0015629///GO:0015629///GO:0005737///GO:0005925///GO:0005815///GO:0030496///GO:0005634	1.07736	7.93226	4.61566	0.00411396	0.116506	-1.66742
ARHGAP1	392	602510404F1 NIH_MGC_15 Homo sapiens cDNA clone IMAGE:4644528 5-, mRNA sequence	13400704	BG468434	NA	NA		11p11.2	Chromosome 11, NC_000011.10 (46677075..46700665, complement)	GTPase activator activity///GTPase activator activity///SH3 domain binding///SH3/SH2 adaptor activity///cadherin binding involved in cell-cell adhesion///protein binding	Rho protein signal transduction///cell-cell adhesion///positive regulation of GTPase activity///positive regulation of signal transduction///regulation of small GTPase mediated signal transduction///small GTPase mediated signal transduction	cell-cell adherens junction///cytoplasm///cytoplasm///cytosol///extracellular exosome///perinuclear region of cytoplasm	GO:0005096///GO:0005096///GO:0017124///GO:0005070///GO:0098641///GO:0005515	GO:0007266///GO:0098609///GO:0043547///GO:0009967///GO:0051056///GO:0007264	GO:0005913///GO:0005737///GO:0005737///GO:0005829///GO:0070062///GO:0048471	1.28886	10.1371	5.70158	0.00148629	0.0790429	-0.593717
PHLDA1	22822	Homo sapiens pleckstrin homology like domain family A member 1 (PHLDA1), mRNA	83977458	NM_007350	NA	NA		12q15	Chromosome 12, NC_000012.12 (76025447..76031776, complement)	protein binding	FasL biosynthetic process///G2/M transition of mitotic cell cycle///apoptotic process///forebrain neuron differentiation///positive regulation of apoptotic process	cytoplasmic, membrane-bounded vesicle///cytosol///nucleolus	GO:0005515	GO:0045210///GO:0000086///GO:0006915///GO:0021879///GO:0043065	GO:0016023///GO:0005829///GO:0005730	-1.31588	8.98993	-4.57651	0.00428009	0.118329	-1.70947
SLC1A4	6509	Homo sapiens mRNA for hASCT1, complete cds	7657952	AB026689	NA	NA		2p14	Chromosome 2, NC_000002.12 (64988445..65023865)	L-alanine transmembrane transporter activity///L-cystine transmembrane transporter activity///NOT L-cystine transmembrane transporter activity///L-glutamine transmembrane transporter activity///L-hydroxyproline transmembrane transporter activity///L-proline transmembrane transporter activity///L-serine transmembrane transporter activity///L-threonine transmembrane transporter activity///amino aci…	L-alanine transport///L-cystine transport///NOT L-cystine transport///L-serine transport///amino acid transport///chloride transmembrane transport///cognition///glutamine transport///hydroxyproline transport///mitophagy in response to mitochondrial depolarization///proline transmembrane transport///proline transport///synaptic transmission, glutamatergic///threonine transport	cell surface///centrosome///dendrite///extracellular exosome///integral component of membrane///integral component of plasma membrane///intermediate filament///melanosome///membrane///microtubule organizing center///neuronal cell body///plasma membrane	GO:0015180///GO:0015184///NOT GO:0015184///GO:0015186///GO:0034590///GO:0015193///GO:0015194///GO:0015195///GO:0015171///GO:0005254///GO:0015293	GO:0015808///GO:0015811///NOT GO:0015811///GO:0015825///GO:0006865///GO:1902476///GO:0050890///GO:0006868///GO:0034589///GO:0098779///GO:0035524///GO:0015824///GO:0035249///GO:0015826	GO:0009986///GO:0005813///GO:0030425///GO:0070062///GO:0016021///GO:0005887///GO:0005882///GO:0042470///GO:0016020///GO:0005815///GO:0043025///GO:0005886	-1.34007	5.77852	-4.4032	0.00511339	0.127737	-1.89858
SNED1	25992	UI-H-BI4-apb-b-10-0-UI.s1 NCI_CGAP_Sub8 Homo sapiens cDNA clone IMAGE:3086563 3-, mRNA sequence	11592955	BF509657	NA	NA		2q37.3	Chromosome 2, NC_000002.12 (240997409..241095568)	calcium ion binding	cell-matrix adhesion	extracellular exosome	GO:0005509	GO:0007160	GO:0070062	1.31077	6.57814	3.36028	0.0163949	0.216579	-3.13833
SUB1	10923	aa90g11.s1 Stratagene fetal retina 937202 Homo sapiens cDNA clone IMAGE:838628 3-, mRNA sequence	2179693	AA456973	NA	NA		5p13.3	Chromosome 5, NC_000005.10 (32531778..32604079)	poly(A) RNA binding///protein binding///single-stranded DNA binding///transcription coactivator activity///transcriptional activator activity, RNA polymerase II distal enhancer sequence-specific binding	SMAD protein signal transduction///positive regulation of transcription from RNA polymerase II promoter///regulation of transcription from RNA polymerase II promoter///transcription from RNA polymerase II promoter	extracellular exosome///nucleolus///nucleus///transcription factor complex	GO:0044822///GO:0005515///GO:0003697///GO:0003713///GO:0001205	GO:0060395///GO:0045944///GO:0006357///GO:0006366	GO:0070062///GO:0005730///GO:0005634///GO:0005667	0.750579	6.52949	3.11271	0.0221567	0.241427	-3.45707
GNAS	2778	Homo sapiens neuroendocrine-specific Golgi protein p55 (XLalphas) gene, exon XL2 and complete cds	4206779	AF107846	NA	NA		20q13.3	Chromosome 20, NC_000020.11 (58839681..58911196)	D1 dopamine receptor binding///G-protein beta/gamma-subunit complex binding///GTP binding///GTPase activity///beta-2 adrenergic receptor binding///corticotropin-releasing hormone receptor 1 binding///insulin-like growth factor receptor binding///ionotropic glutamate receptor binding///metal ion binding///mu-type opioid receptor binding///protein binding///signal transducer activity	DNA methylation///adenylate cyclase-activating G-protein coupled receptor signaling pathway///adenylate cyclase-activating dopamine receptor signaling pathway///bone development///cartilage development///cognition///developmental growth///embryonic cranial skeleton morphogenesis///embryonic hindlimb morphogenesis///endochondral ossification///energy reserve metabolic process///genetic imprinting/…	cytosol///cytosol///dendrite///extracellular exosome///membrane///membrane///plasma membrane	GO:0031748///GO:0031683///GO:0005525///GO:0003924///GO:0031698///GO:0051430///GO:0005159///GO:0035255///GO:0046872///GO:0031852///GO:0005515///GO:0004871	GO:0006306///GO:0007189///GO:0007191///GO:0060348///GO:0051216///GO:0050890///GO:0048589///GO:0048701///GO:0035116///GO:0001958///GO:0006112///GO:0071514///GO:0060789///GO:0035264///GO:0070527///GO:0045669///GO:0045672///GO:0040032///GO:2000828///GO:0042493///GO:0007606///GO:0001894	GO:0005829///GO:0005829///GO:0030425///GO:0070062///GO:0016020///GO:0016020///GO:0005886	-2.66639	3.65183	-4.17877	0.00647971	0.142253	-2.15064
RABGAP1L	9910	Homo sapiens IDN4-GGTR7 mRNA, partial cds	4760540	AB019490	NA	NA		1q24	Chromosome 1, NC_000001.11 (174159414..174995308)	GTPase activator activity///Rab GTPase binding	activation of GTPase activity///intracellular protein transport///regulation of protein localization///regulation of vesicle fusion	Golgi apparatus///early endosome///nucleus	GO:0005096///GO:0017137	GO:0090630///GO:0006886///GO:0032880///GO:0031338	GO:0005794///GO:0005769///GO:0005634	-0.792972	3.6641	-1.46758	0.194998	0.569838	-5.64791
SFPQ	6421	Homo sapiens splicing factor proline and glutamine rich (SFPQ), transcript variant 1, mRNA	197209833	NM_005066	NA	NA		1p34.3	Chromosome 1, NC_000001.11 (35176378..35193161, complement)	RNA polymerase II distal enhancer sequence-specific DNA binding///chromatin binding///core promoter binding///histone deacetylase binding///nucleotide binding///poly(A) RNA binding///protein binding///transcription regulatory region DNA binding///transcription regulatory region sequence-specific DNA binding///transcription regulatory region sequence-specific DNA binding	RNA splicing///alternative mRNA splicing, via spliceosome///double-strand break repair via homologous recombination///histone H3 deacetylation///mRNA processing///negative regulation of circadian rhythm///negative regulation of transcription from RNA polymerase II promoter///negative regulation of transcription from RNA polymerase II promoter///negative regulation of transcription from RNA polyme…	RNA polymerase II transcription factor complex///chromatin///cytoplasm///extracellular matrix///nuclear matrix///nucleoplasm///nucleoplasm///nucleus///paraspeckles	GO:0000980///GO:0003682///GO:0001047///GO:0042826///GO:0000166///GO:0044822///GO:0005515///GO:0044212///GO:0000976///GO:0000976	GO:0008380///GO:0000380///GO:0000724///GO:0070932///GO:0006397///GO:0042754///GO:0000122///GO:0000122///GO:0000122///GO:0045892///GO:1902177///GO:0045876///GO:0042752///GO:0048511///GO:0006351	GO:0090575///GO:0000785///GO:0005737///GO:0031012///GO:0016363///GO:0005654///GO:0005654///GO:0005634///GO:0042382	1.2865	8.36466	5.61429	0.00160443	0.0807031	-0.673702
SRSF10	10772	Homo sapiens TLS-associated protein TASR mRNA, complete cds	2961148	AF047448	NA	NA		1p36.11	Chromosome 1, NC_000001.11 (23964347..23980927, complement)	RNA binding///RNA binding///RS domain binding///nucleotide binding///poly(A) RNA binding///protein binding///unfolded protein binding	RNA splicing, via transesterification reactions///cytosolic transport///mRNA export from nucleus///mRNA splice site selection///mRNA splicing, via spliceosome///negative regulation of mRNA splicing, via spliceosome///regulation of mRNA splicing, via spliceosome///regulation of transcription, DNA-templated///spliceosomal tri-snRNP complex assembly	cytoplasm///cytosol///nuclear speck///nucleoplasm///nucleus	GO:0003723///GO:0003723///GO:0050733///GO:0000166///GO:0044822///GO:0005515///GO:0051082	GO:0000375///GO:0016482///GO:0006406///GO:0006376///GO:0000398///GO:0048025///GO:0048024///GO:0006355///GO:0000244	GO:0005737///GO:0005829///GO:0016607///GO:0005654///GO:0005634	0.548929	7.05566	1.85847	0.114909	0.470452	-5.1457
STAT1	6772	Homo sapiens signal transducer and activator of transcription 1, 91kDa, mRNA (cDNA clone MGC:3493 IMAGE:3627218), complete cds	33877045	BC002704	NA	NA		2q32.2	Chromosome 2, NC_000002.12 (190969036..191014250, complement)	RNA polymerase II core promoter proximal region sequence-specific DNA binding///RNA polymerase II core promoter sequence-specific DNA binding///cadherin binding involved in cell-cell adhesion///double-stranded DNA binding///enzyme binding///identical protein binding///nuclear hormone receptor binding///protein binding///protein homodimerization activity///signal transducer activity///transcriptio…	JAK-STAT cascade///apoptotic process///blood circulation///cell-cell adhesion///cellular response to interferon-beta///cellular response to organic cyclic compound///defense response to virus///NOT endothelial cell migration///interferon-gamma-mediated signaling pathway///interferon-gamma-mediated signaling pathway///interferon-gamma-mediated signaling pathway///macrophage derived foam cell diffe…	axon///cell-cell adherens junction///cytoplasm///cytosol///dendrite///nuclear chromatin///nucleolus///nucleoplasm///nucleoplasm///nucleus///perinuclear region of cytoplasm	GO:0000978///GO:0000979///GO:0098641///GO:0003690///GO:0019899///GO:0042802///GO:0035257///GO:0005515///GO:0042803///GO:0004871///GO:0000983///GO:0003700///GO:0005164	GO:0007259///GO:0006915///GO:0008015///GO:0098609///GO:0035458///GO:0071407///GO:0051607///NOT GO:0043542///GO:0060333///GO:0060333///GO:0060333///GO:0010742///GO:0072162///GO:0072136///GO:0046725///GO:0043124///GO:0016525///GO:0001937///GO:0003340///GO:0072308///GO:0000122///GO:0002053///GO:0048661///GO:0045944///GO:0045893///GO:0042981///GO:0060334///GO:0060338///GO:0061326///GO:0051591///GO:00…	GO:0030424///GO:0005913///GO:0005737///GO:0005829///GO:0030425///GO:0000790///GO:0005730///GO:0005654///GO:0005654///GO:0005634///GO:0048471	-1.23153	6.6114	-2.80286	0.0327185	0.283211	-3.86685
CAMK2N1	55450	Homo sapiens calcium/calmodulin dependent protein kinase II inhibitor 1 (CAMK2N1), mRNA	115387115	NM_018584	NA	NA		1p36.12	Chromosome 1, NC_000001.11 (20482391..20486235, complement)	calcium-dependent protein kinase inhibitor activity///protein kinase binding	negative regulation of cyclin-dependent protein kinase activity	cell junction///dendrite///neuronal cell body///postsynaptic density///postsynaptic membrane	GO:0008427///GO:0019901	GO:1904030	GO:0030054///GO:0030425///GO:0043025///GO:0014069///GO:0045211	1.02749	9.40513	3.47413	0.0143199	0.205411	-2.9947
MTUS1	57509	we45d07.x1 NCI_CGAP_Lu24 Homo sapiens cDNA clone IMAGE:2344045 3-, mRNA sequence	4982917	AI695017	NA	NA		8p22	Chromosome 8, NC_000008.11 (17643794..17801579, complement)			Golgi apparatus///extracellular space///microtubule///microtubule organizing center///mitochondrion///nucleus///plasma membrane///spindle			GO:0005794///GO:0005615///GO:0005874///GO:0005815///GO:0005739///GO:0005634///GO:0005886///GO:0005819	1.21865	7.05952	3.62779	0.0119675	0.188102	-2.80393
POLR3C	10623	Human RNA polymerase III subunit (RPC62) mRNA, complete cds	2228747	U93867	NA	NA		1q21.1	Chromosome 1, NC_000001.11 (145823183..145844402)	DNA binding///DNA-directed RNA polymerase activity///contributes_to RNA polymerase III activity///protein binding	defense response to virus///innate immune response///positive regulation of innate immune response///positive regulation of interferon-beta production///positive regulation of type I interferon production///regulation of transcription from RNA polymerase III promoter///transcription from RNA polymerase III promoter	DNA-directed RNA polymerase III complex///cytosol///nucleoplasm///nucleoplasm///nucleus	GO:0003677///GO:0003899///contributes_to GO:0001056///GO:0005515	GO:0051607///GO:0045087///GO:0045089///GO:0032728///GO:0032481///GO:0006359///GO:0006383	GO:0005666///GO:0005829///GO:0005654///GO:0005654///GO:0005634	0.334285	7.48428	1.23874	0.263901	0.637069	-5.91778
ARIH2	10425	Homo sapiens ariadne homolog 2 (Drosophila), mRNA (cDNA clone MGC:8671 IMAGE:2964505), complete cds	33875424	BC000422	NA	NA		3p21	Chromosome 3, NC_000003.12 (48918820..48985541)	ligase activity///protein binding///ubiquitin conjugating enzyme binding///ubiquitin protein ligase activity///ubiquitin-protein transferase activity///zinc ion binding	developmental cell growth///hematopoietic stem cell proliferation///multicellular organism development///positive regulation of proteasomal ubiquitin-dependent protein catabolic process///positive regulation of protein targeting to mitochondrion///protein K48-linked ubiquitination///protein K63-linked ubiquitination///protein polyubiquitination///protein ubiquitination involved in ubiquitin-depen…	cytoplasm///nucleus///ubiquitin ligase complex	GO:0016874///GO:0005515///GO:0031624///GO:0061630///GO:0004842///GO:0008270	GO:0048588///GO:0071425///GO:0007275///GO:0032436///GO:1903955///GO:0070936///GO:0070534///GO:0000209///GO:0042787	GO:0005737///GO:0005634///GO:0000151	-0.295487	6.88182	-1.30641	0.241528	0.618333	-5.84044
BIN1	23523	Homo sapiens mRNA for KIAA0330 gene	29421169	AB002328	NA	NA		22q11.23	Chromosome 22, NC_000022.11 (24011192..24178628)	contributes_to nucleosome binding///protein domain specific binding///protein phosphatase 2B binding///protein phosphatase inhibitor activity	DNA replication-independent nucleosome assembly///cell surface receptor signaling pathway///covalent chromatin modification///negative regulation of catalytic activity///negative regulation of cell death///response to activity	aggresome///cytoplasm///nucleoplasm///nucleoplasm///nucleus	contributes_to GO:0031491///GO:0019904///GO:0030346///GO:0004864	GO:0006336///GO:0007166///GO:0016569///GO:0043086///GO:0060548///GO:0014823	GO:0016235///GO:0005737///GO:0005654///GO:0005654///GO:0005634	0.721559	5.94945	2.95353	0.0270224	0.260667	-3.66624
CIZ1	25792	Homo sapiens CDKN1A interacting zinc finger protein 1 (CIZ1), transcript variant 1, mRNA	42544178	NM_012127	NA	NA		9q34.1	Chromosome 9, NC_000009.12 (128166065..128204383, complement)	nucleic acid binding///protein binding///zinc ion binding		nucleus	GO:0003676///GO:0005515///GO:0008270		GO:0005634	1.15517	7.88786	3.85785	0.00921068	0.165118	-2.52522
CYCS	54205	Homo sapiens cytochrome c, somatic, mRNA (cDNA clone MGC:12367 IMAGE:3838954), complete cds	13529022	BC005299	NA	NA		7p15.3	Chromosome 7, NC_000007.14 (25118651..25125361, complement)	electron transporter, transferring electrons from CoQH2-cytochrome c reductase complex and cytochrome c oxidase complex activity///heme binding///metal ion binding///protein binding///contributes_to protein serine/threonine phosphatase activity	activation of cysteine-type endopeptidase activity involved in apoptotic process by cytochrome c///cellular respiration///intrinsic apoptotic signaling pathway///mitochondrial electron transport, cytochrome c to oxygen///mitochondrial electron transport, cytochrome c to oxygen///mitochondrial electron transport, ubiquinol to cytochrome c///mitochondrial electron transport, ubiquinol to cytochrome…	cytosol///cytosol///mitochondrial inner membrane///mitochondrial intermembrane space///mitochondrion///nucleus///protein phosphatase type 2A complex///respiratory chain	GO:0045155///GO:0020037///GO:0046872///GO:0005515///contributes_to GO:0004722	GO:0008635///GO:0045333///GO:0097193///GO:0006123///GO:0006123///GO:0006122///GO:0006122///GO:0007005///GO:0006470///GO:0000302	GO:0005829///GO:0005829///GO:0005743///GO:0005758///GO:0005739///GO:0005634///GO:0000159///GO:0070469	-0.504838	9.82427	-2.52774	0.04676	0.329841	-4.23832
FYB	2533		NA		NA	NA		5p13.1	Chromosome 5, NC_000005.10 (39105252..39274523, complement)	protein binding///protein complex binding///receptor binding	NLS-bearing protein import into nucleus///T cell receptor signaling pathway///biological_process///immune response///intracellular signal transduction///protein localization to plasma membrane///protein phosphorylation///signal transduction	actin cytoskeleton///cell junction///cytosol///nucleus///plasma membrane	GO:0005515///GO:0032403///GO:0005102	GO:0006607///GO:0050852///GO:0008150///GO:0006955///GO:0035556///GO:0072659///GO:0006468///GO:0007165	GO:0015629///GO:0030054///GO:0005829///GO:0005634///GO:0005886	-1.80384	4.20683	-3.60093	0.0123455	0.191338	-2.83701
HIP1	9026	Homo sapiens mRNA for HIP1R, complete cds	3721835	AB013384	NA	NA		12q24	Chromosome 12, NC_000012.12 (122834498..122862961)	actin binding///clathrin binding///phosphatidylinositol binding///protein binding	apoptotic process///clathrin-dependent endocytosis///receptor-mediated endocytosis	clathrin-coated pit///clathrin-coated vesicle///clathrin-coated vesicle membrane///cytoplasm///cytoskeleton///intracellular membrane-bounded organelle///perinuclear region of cytoplasm	GO:0003779///GO:0030276///GO:0035091///GO:0005515	GO:0006915///GO:0072583///GO:0006898	GO:0005905///GO:0030136///GO:0030665///GO:0005737///GO:0005856///GO:0043231///GO:0048471	-1.38039	3.99024	-5.55395	0.0016924	0.0833773	-0.729608
IFI27	3429	Homo sapiens interferon alpha inducible protein 27 (IFI27), transcript variant 2, mRNA	572871494	NM_005532	NA	NA		14q32	Chromosome 14, NC_000014.9 (94110733..94116699)	RNA polymerase II activating transcription factor binding///lamin binding///molecular_function	activation of cysteine-type endopeptidase activity involved in apoptotic process///apoptotic signaling pathway///negative regulation of transcription from RNA polymerase II promoter///regulation of protein export from nucleus///type I interferon signaling pathway	integral component of membrane///mitochondrial outer membrane///mitochondrion///nuclear inner membrane	GO:0001102///GO:0005521///GO:0003674	GO:0006919///GO:0097190///GO:0000122///GO:0046825///GO:0060337	GO:0016021///GO:0005741///GO:0005739///GO:0005637	-1.05389	7.8847	-0.972703	0.370058	0.71819	-6.19687
IGK	50802	602565445F1 NIH_MGC_77 Homo sapiens cDNA clone IMAGE:4690258 5-, mRNA sequence	13527769	BG536224	NA	NA		2p12///2p12	Chromosome 2, NC_000002.12 (88857361..90235368)///Chromosome 2, NC_000002.12 (88857361..88857683, complement)	antigen binding///antigen binding///immunoglobulin receptor binding///serine-type endopeptidase activity	B cell receptor signaling pathway///Fc-epsilon receptor signaling pathway///Fc-gamma receptor signaling pathway involved in phagocytosis///complement activation///complement activation, classical pathway///complement activation, classical pathway///defense response to bacterium///immune response///innate immune response///phagocytosis, engulfment///phagocytosis, recognition///positive regulation …	blood microparticle///external side of plasma membrane///extracellular exosome///extracellular region///extracellular region///extracellular space///immunoglobulin complex, circulating///plasma membrane	GO:0003823///GO:0003823///GO:0034987///GO:0004252	GO:0050853///GO:0038095///GO:0038096///GO:0006956///GO:0006958///GO:0006958///GO:0042742///GO:0006955///GO:0045087///GO:0006911///GO:0006910///GO:0050871///GO:0006508///GO:0006898///GO:0050776///GO:0001895	GO:0072562///GO:0009897///GO:0070062///GO:0005576///GO:0005576///GO:0005615///GO:0042571///GO:0005886	-1.59759	4.35044	-2.95717	0.0268989	0.260529	-3.66142
N4BP1	9683	7p06b05.x1 NCI_CGAP_Ov18 Homo sapiens cDNA clone IMAGE:3644888 3-, mRNA sequence	11448630	BF436315	NA	NA		16q12.1	Chromosome 16, NC_000016.10 (48538726..48610214, complement)	protein binding	cellular response to UV///negative regulation of proteasomal ubiquitin-dependent protein catabolic process///negative regulation of protein ubiquitination	PML body///nucleolus	GO:0005515	GO:0034644///GO:0032435///GO:0031397	GO:0016605///GO:0005730	-0.495344	6.59297	-1.90312	0.108141	0.459781	-5.08619
PEBP1	5037	Homo sapiens phosphatidylethanolamine binding protein 1 (PEBP1), mRNA	878295638	NM_002567	NA	NA		12q24.23	Chromosome 12, NC_000012.12 (118135884..118145588)	ATP binding///enzyme binding///phosphatidylethanolamine binding///poly(A) RNA binding///protein binding///protein kinase binding///serine-type endopeptidase inhibitor activity	MAPK cascade///negative regulation of endopeptidase activity	cytosol///extracellular exosome///nucleus	GO:0005524///GO:0019899///GO:0008429///GO:0044822///GO:0005515///GO:0019901///GO:0004867	GO:0000165///GO:0010951	GO:0005829///GO:0070062///GO:0005634	0.663588	8.46668	2.81064	0.0323944	0.28211	-3.85644
PLCG2	5336	Homo sapiens phospholipase C gamma 2 (PLCG2), mRNA	594140701	NM_002661	NA	NA		16q24.1	Chromosome 16, NC_000016.10 (81779258..81962693)	phosphatidylinositol phospholipase C activity///phosphatidylinositol phospholipase C activity///phospholipase C activity///protein binding///signal transducer activity	B cell differentiation///B cell receptor signaling pathway///Fc-epsilon receptor signaling pathway///Fc-gamma receptor signaling pathway involved in phagocytosis///T cell receptor signaling pathway///Wnt signaling pathway///activation of store-operated calcium channel activity///calcium-mediated signaling///follicular B cell differentiation///inositol phosphate metabolic process///inositol trisph…	cytosol///extracellular exosome///plasma membrane///plasma membrane	GO:0004435///GO:0004435///GO:0004629///GO:0005515///GO:0004871	GO:0030183///GO:0050853///GO:0038095///GO:0038096///GO:0050852///GO:0016055///GO:0032237///GO:0019722///GO:0002316///GO:0043647///GO:0032959///GO:0043069///GO:0006661///GO:0009395///GO:0030168///GO:0002092///GO:0032481///GO:0010468///GO:0051209///GO:0032496///GO:0002223	GO:0005829///GO:0070062///GO:0005886///GO:0005886	-0.330102	6.16964	-0.927134	0.391336	0.734358	-6.24004
TAGLN	6876	Homo sapiens transgelin (TAGLN), transcript variant 2, mRNA	48255904	NM_003186	NA	NA		11q23.2	Chromosome 11, NC_000011.10 (117199324..117204792)	actin binding///protein binding	epithelial cell differentiation///muscle organ development	cytoplasm	GO:0003779///GO:0005515	GO:0030855///GO:0007517	GO:0005737	1.30494	5.93997	4.49466	0.00465275	0.122838	-1.79819
TANK	29110	Homo sapiens TANK binding kinase 1 (TBK1), mRNA	309747068	NM_013254	NA	NA		12q14.1	Chromosome 12, NC_000012.12 (64452060..64502119)	ATP binding///nucleic acid binding///phosphoprotein binding///protein binding///protein kinase activity///protein serine/threonine kinase activity///protein serine/threonine kinase activity	I-kappaB kinase/NF-kappaB signaling///TRIF-dependent toll-like receptor signaling pathway///defense response to Gram-positive bacterium///defense response to virus///dendritic cell proliferation///inflammatory response///innate immune response///negative regulation of gene expression///negative regulation of type I interferon production///peptidyl-serine phosphorylation///positive regulation of I…	cytoplasm///cytosol///endosome membrane	GO:0005524///GO:0003676///GO:0051219///GO:0005515///GO:0004672///GO:0004674///GO:0004674	GO:0007249///GO:0035666///GO:0050830///GO:0051607///GO:0044565///GO:0006954///GO:0045087///GO:0010629///GO:0032480///GO:0018105///GO:0043123///GO:0032727///GO:0045359///GO:0032728///GO:0033138///GO:0045944///GO:0032481///GO:1904417///GO:1901214///GO:0009615///GO:0032606	GO:0005737///GO:0005829///GO:0010008	-1.00897	8.00544	-3.68039	0.0112638	0.184185	-2.73946
TM4SF1	4071		NA		NA	NA		3q21-q25	Chromosome 3, NC_000003.12 (149369018..149377860, complement)	molecular_function	biological_process	integral component of plasma membrane	GO:0003674	GO:0008150	GO:0005887	0.897563	1.73671	0.985453	0.364271	0.714281	-6.18452
TUBB	10381	AL565749 Homo sapiens FETAL BRAIN Homo sapiens cDNA clone CS0DF007YJ03 3-PRIME, mRNA sequence	46232583	AL565749	NA	NA		16q24.3	Chromosome 16, NC_000016.10 (89922009..89936097)	GTP binding///GTPase activity///peptide binding///protein binding///structural constituent of cytoskeleton	axon guidance///cytoskeleton organization///microtubule-based process///mitotic nuclear division	axon///cell periphery///cytoplasm///dendrite///extracellular exosome///microtubule///neuronal cell body///nucleus	GO:0005525///GO:0003924///GO:0042277///GO:0005515///GO:0005200	GO:0007411///GO:0007010///GO:0007017///GO:0007067	GO:0030424///GO:0071944///GO:0005737///GO:0030425///GO:0070062///GO:0005874///GO:0043025///GO:0005634	1.22413	9.24311	5.69813	0.00149077	0.0790922	-0.596858
UBE2B	7320		NA		NA	NA		5q31.1	Chromosome 5, NC_000005.10 (134371176..134392108)	ATP binding///protein binding///ubiquitin conjugating enzyme activity///ubiquitin protein ligase activity///ubiquitin protein ligase binding///ubiquitin-protein transferase activity///ubiquitin-protein transferase activity	DNA damage response, detection of DNA damage///DNA repair///canonical Wnt signaling pathway///cellular response to DNA damage stimulus///chiasma assembly///histone H2A ubiquitination///histone lysine demethylation///in utero embryonic development///maintenance of chromatin silencing///meiotic telomere clustering///negative regulation of apoptotic process///negative regulation of cAMP-mediated sig…	HULC complex///XY body///chromatin///cytoplasm///nuclear chromatin///nucleoplasm///nucleus///plasma membrane///replication fork	GO:0005524///GO:0005515///GO:0061631///GO:0061630///GO:0031625///GO:0004842///GO:0004842	GO:0042769///GO:0006281///GO:0060070///GO:0006974///GO:0051026///GO:0033522///GO:0070076///GO:0001701///GO:0006344///GO:0045141///GO:0043066///GO:0043951///GO:0033128///GO:0010845///GO:0006301///GO:0006301///GO:0043161///GO:0070979///GO:0070936///GO:0070534///GO:0051865///GO:0006513///GO:0000209///GO:0050821///GO:0016567///GO:0009411///GO:0042493///GO:0007288///GO:0007283///GO:0070193///GO:000651…	GO:0033503///GO:0001741///GO:0000785///GO:0005737///GO:0000790///GO:0005654///GO:0005634///GO:0005886///GO:0005657	-0.417013	8.97387	-1.95316	0.101033	0.448293	-5.01918
UBTF	7343	Homo sapiens upstream binding transcription factor, RNA polymerase I (UBTF), transcript variant 1, mRNA	345110649	NM_014233	NA	NA		17q21.31	Chromosome 17, NC_000017.11 (44205033..44221626, complement)	RNA polymerase I CORE element sequence-specific DNA binding///RNA polymerase I upstream control element sequence-specific DNA binding///poly(A) RNA binding///protein binding	positive regulation of transcription from RNA polymerase I promoter///NOT regulation of glucose mediated signaling pathway///regulation of transcription from RNA polymerase I promoter///termination of RNA polymerase I transcription///transcription elongation from RNA polymerase I promoter///transcription from RNA polymerase I promoter///transcription initiation from RNA polymerase I promoter	fibrillar center///nucleolus///nucleolus///nucleoplasm///nucleus	GO:0001164///GO:0001165///GO:0044822///GO:0005515	GO:0045943///NOT GO:1902659///GO:0006356///GO:0006363///GO:0006362///GO:0006360///GO:0006361	GO:0001650///GO:0005730///GO:0005730///GO:0005654///GO:0005634	0.826609	6.51289	3.57179	0.0127708	0.194429	-2.87303
ABCF2	10061	Homo sapiens iron inhibited ABC transporter 2 mRNA, complete cds	10179833	AF261091	NA	NA		7q36	Chromosome 7, NC_000007.14 (151207837..151227374, complement)	ATP binding///ATPase activity///transporter activity	transport	ATP-binding cassette (ABC) transporter complex///membrane///mitochondrial envelope	GO:0005524///GO:0016887///GO:0005215	GO:0006810	GO:0043190///GO:0016020///GO:0005740	-0.625371	5.6066	-1.51958	0.181858	0.557175	-5.58361
AIM2	23017	Homo sapiens Fas apoptotic inhibitory molecule 2 (FAIM2), mRNA	328802674	NM_012306	NA	NA		12q13	Chromosome 12, NC_000012.12 (49866896..49904275, complement)		apoptotic process///cerebellar Purkinje cell differentiation///cerebellar Purkinje cell layer development///cerebellar granular layer development///cerebellum development///negative regulation of apoptotic process///negative regulation of apoptotic signaling pathway///negative regulation of neuron apoptotic process///regulation of neuron apoptotic process///response to ischemia	cell junction///integral component of membrane///membrane raft///postsynaptic membrane		GO:0006915///GO:0021702///GO:0021680///GO:0021681///GO:0021549///GO:0043066///GO:2001234///GO:0043524///GO:0043523///GO:0002931	GO:0030054///GO:0016021///GO:0045121///GO:0045211	2.49613	3.10872	4.27047	0.00587688	0.135704	-2.04667
ATP6V1A	523	Homo sapiens ATPase H+ transporting V1 subunit A (ATP6V1A), mRNA	312032410	NM_001690	NA	NA		3q13.31	Chromosome 3, NC_000003.12 (113747019..113812058)	ATP binding///proton-transporting ATPase activity, rotational mechanism	ATP hydrolysis coupled proton transport///ATP metabolic process///insulin receptor signaling pathway///ion transmembrane transport///phagosome acidification///regulation of macroautophagy///transferrin transport///transport	apical plasma membrane///cytosol///cytosol///extracellular exosome///integral component of plasma membrane///lysosomal membrane///microvillus///mitochondrion///myelin sheath///plasma membrane///proton-transporting V-type ATPase, V1 domain///proton-transporting two-sector ATPase complex	GO:0005524///GO:0046961	GO:0015991///GO:0046034///GO:0008286///GO:0034220///GO:0090383///GO:0016241///GO:0033572///GO:0006810	GO:0016324///GO:0005829///GO:0005829///GO:0070062///GO:0005887///GO:0005765///GO:0005902///GO:0005739///GO:0043209///GO:0005886///GO:0033180///GO:0016469	-0.579234	9.32437	-1.7315	0.136549	0.501209	-5.31298
AUTS2	26053	Homo sapiens cDNA: FLJ21645 fis, clone COL08436	10437785	AK025298	NA	NA		7q11.22	Chromosome 7, NC_000007.14 (69598475..70793068)	chromatin binding///molecular_function	biological_process///innate vocalization behavior///positive regulation of histone H3-K4 methylation///positive regulation of histone H4-K16 acetylation///positive regulation of transcription from RNA polymerase II promoter///righting reflex	cellular_component///nucleus	GO:0003682///GO:0003674	GO:0008150///GO:0098582///GO:0051571///GO:2000620///GO:0045944///GO:0060013	GO:0005575///GO:0005634	1.00177	9.1178	3.3445	0.016708	0.217033	-3.15839
BID	55070	Homo sapiens de-etiolated homolog 1 (Arabidopsis) (DET1), transcript variant 1, mRNA	1010220906	NM_017996	NA	NA		15q25.3	Chromosome 15, NC_000015.10 (88501924..88546703, complement)			nucleus			GO:0005634	0.823484	6.43687	4.0908	0.00712437	0.148426	-2.25165
BIRC3	330	Human IAP homolog C (MIHC) mRNA, complete cds	1145290	U37546	NA	NA		11q22	Chromosome 11, NC_000011.10 (102317450..102339403)	cysteine-type endopeptidase inhibitor activity involved in apoptotic process///ligase activity///protein binding///transferase activity///ubiquitin-protein transferase activity///ubiquitin-protein transferase activity///ubiquitin-protein transferase activity///zinc ion binding	I-kappaB kinase/NF-kappaB signaling///NIK/NF-kappaB signaling///TRIF-dependent toll-like receptor signaling pathway///apoptotic process///cell surface receptor signaling pathway///inhibition of cysteine-type endopeptidase activity involved in apoptotic process///NOT mitotic spindle assembly///negative regulation of apoptotic process///negative regulation of necroptotic process///positive regulati…	cytoplasm///cytosol///membrane raft///nucleoplasm///nucleus///protein complex///NOT spindle microtubule	GO:0043027///GO:0016874///GO:0005515///GO:0016740///GO:0004842///GO:0004842///GO:0004842///GO:0008270	GO:0007249///GO:0038061///GO:0035666///GO:0006915///GO:0007166///GO:1990001///NOT GO:0090307///GO:0043066///GO:0060546///GO:0043123///GO:0031398///GO:0051291///GO:0016567///GO:0039535///GO:0042981///GO:2000116///GO:0050727///GO:0045088///GO:0060544///GO:0010939///GO:0070424///GO:0034121///GO:0010803///GO:0007283///GO:0033209	GO:0005737///GO:0005829///GO:0045121///GO:0005654///GO:0005634///GO:0043234///NOT GO:0005876	-2.39738	5.77018	-4.53194	0.00447862	0.120789	-1.75765
BTN3A1	11119	Human butyrophilin (BTF5) mRNA, complete cds	71159414	U90552	NA	NA		6p22.1	Chromosome 6, NC_000006.12 (26402237..26415216)	protein binding	T cell receptor signaling pathway///activated T cell proliferation///adaptive immune response///cytokine secretion///interferon-gamma secretion	integral component of membrane///plasma membrane	GO:0005515	GO:0050852///GO:0050798///GO:0002250///GO:0050663///GO:0072643	GO:0016021///GO:0005886	0.550266	6.93014	1.59555	0.164161	0.537659	-5.48806
CASP2	8738	Human death adaptor molecule RAIDD (RAIDD) mRNA, complete cds	1785556	U79115	NA	NA		12q22	Chromosome 12, NC_000012.12 (93677342..93894840)	death domain binding///protease binding///protein binding///protein binding, bridging	DNA damage response, signal transduction by p53 class mediator resulting in cell cycle arrest///activation of cysteine-type endopeptidase activity involved in apoptotic process///cellular response to mechanical stimulus///extrinsic apoptotic signaling pathway via death domain receptors///positive regulation of apoptotic signaling pathway///regulation of apoptotic process	cytoplasm///cytosol///nucleus	GO:0070513///GO:0002020///GO:0005515///GO:0030674	GO:0006977///GO:0006919///GO:0071260///GO:0008625///GO:2001235///GO:0042981	GO:0005737///GO:0005829///GO:0005634	-0.393071	7.42082	-1.78918	0.12626	0.487652	-5.23738
CD58	965	Homo sapiens CD58 molecule, mRNA (cDNA clone MGC:14538 IMAGE:4285827), complete cds	13543544	BC005930	NA	NA		1p13	Chromosome 1, NC_000001.11 (116487140..116571093, complement)	protein binding///receptor binding	cell adhesion///cellular response to interferon-gamma///cellular response to tumor necrosis factor///heterotypic cell-cell adhesion///leukocyte migration///positive regulation of interleukin-8 secretion///single organismal cell-cell adhesion	anchored component of membrane///cell surface///extracellular exosome///integral component of plasma membrane///membrane///plasma membrane	GO:0005515///GO:0005102	GO:0007155///GO:0071346///GO:0071356///GO:0034113///GO:0050900///GO:2000484///GO:0016337	GO:0031225///GO:0009986///GO:0070062///GO:0005887///GO:0016020///GO:0005886	-0.952409	6.6356	-3.98162	0.0080275	0.15504	-2.37878
[truncated: 273 more rows]

## Sheet: Down- Regulated Genes
Down- Regulated Genes
Gene	deg_1	deg_2	deg_3	deg_4	deg_5	deg_6	deg_7	deg_8	deg_9	deg_10	deg_11	deg_12	deg_13	deg_14	deg_15	deg_16	deg_17	deg_18	deg_19	deg_20	deg_21	deg_22	ndeg	ddeg	idx	degvcount
PAPSS2	-1	-1	0	-1	0	-1	NA	-1	-1	0	1	-1	-1	-1	0	-1	0	0	1	-1	-1	NA	14	-10	-140	0.Down-regulated
[truncated: 168 more rows]

## Sheet: UP-Regulated Genes
UP-Regulated Genes
[truncated: 173 more rows]

[truncated: 6 more sheets: GO Enrichment analysis, Enrichment  Pathway analysis, Transcription Factors Analysis, Hub Genes, Gene-Disease association , Hub Gene and  Drug Interaction]
